# Supplementary material for: Gene expression and plant hormone levels in two contrasting rice genotypes responding to brown planthopper infestation
Source: BMC Plant Biol. 2017 Feb 28;17:57. doi: 10.1186/s12870-017-1005-7 (PMC5331639; doi:10.1186/s12870-017-1005-7)
Supplement: Additional file 1: — Raw data of all detected probe sets (57,194) in 36 cDNA chips (https://www.ncbi.nlm.nih.gov/geo/, GEO accession number: GSE74106). (TXT 1023 kb) [file 12870_2017_1005_MOESM1_ESM.txt]

ProbeSetID	A_1	A_1.call	A_2	A_2.call	A_3	A_3.call	A_4	A_4.call	A_5	A_5.call	A_6	A_6.call	A_7	A_7.call	A_8	A_8.call	A_9	A_9.call	A_10	A_10.call	A_11	A_11.call	A_12	A_12.call	A_13	A_13.call	A_14	A_14.call	A_15	A_15.call	A_16	A_16.call	A_17	A_17.call	A_18	A_18.call	A_19	A_19.call	A_20	A_20.call	A_21	A_21.call	A_22	A_22.call	A_23	A_23.call	A_24	A_24.call	A_25
Os.1.1.S1_s_at	1149.993659	P	1103.863895	P	1224.086981	P	1074.254182	P	1070.785432	P	1094.173512	P	1245.831362	P	1229.073517	P	1291.021651	P	1209.508212	P	1168.218991	P	1170.472516	P	1064.280664	P	1193.584812	P	1041.416974	P	1145.565614	P	1115.811824	P	1165.758461	P	985.2878366	P	982.540912	P	941.5641462	P	902.8173828	P	852.173431	P	818.5045587	P	1022.209248
Os.10.1.S1_s_at	1923.477918	P	1962.858572	P	2000.148948	P	2183.974414	P	2133.425702	P	2013.50487	P	2165.351419	P	2169.673168	P	1985.168859	P	2294.780192	P	2244.222469	P	2250.176725	P	2459.673002	P	2266.503994	P	2183.566152	P	2237.817422	P	2081.931836	P	2147.274214	P	2091.424228	P	2034.223401	P	2017.60066	P	2102.648948	P	2031.507166	P	2046.388573	P	1991.011569
Os.1000.1.S1_at	1734.554545	P	2084.700106	P	1859.565614	P	2659.235525	P	2674.622594	P	3271.148948	P	2038.436916	P	1307.742478	P	1996.47543	P	1640.764656	P	1761.251258	P	1985.979126	P	1689.405692	P	3024.610785	P	2823.416369	P	3168.307834	P	3655.110302	P	2272.620764	P	778.0228616	P	653.0758086	P	700.7283266	P	1856.409055	P	1414.06685	P	1467.53887	P	649.4722276
Os.10001.1.S1_at	1220.357281	P	1174.589324	P	1139.484368	P	968.9276025	P	1086.934236	P	1141.788581	P	1030.472353	P	957.3156143	P	1069.172503	P	925.4325999	P	954.6546339	P	1004.306431	P	1010.882362	P	962.7987152	P	1125.176725	P	964.3266321	P	924.0895352	P	908.2157786	P	1022.934751	P	1124.32427	P	1098.217273	P	1122.244724	P	1164.51536	P	1067.144878	P	1088.090715
Os.10002.1.S1_at	40.03141464	A	38.69658958	P	40.45184128	M	33.48399363	M	31.39876686	A	29.97965068	A	42.74731731	P	37.0326755	P	37.48036957	A	30.99806429	A	31.02395138	M	34.71828669	P	40.62274167	P	34.9207464	P	48.48244638	P	32.11907843	A	32.22922183	A	36.40678402	A	34.80125058	P	48.38738051	P	38.99584088	P	28.50422057	A	32.72908929	A	34.58509611	A	63.63271885
Os.10003.1.S1_at	2778.897759	P	2637.930517	P	2591.094638	P	1435.332812	P	1430.861879	P	1453.3577	P	2423.204503	P	2223.160224	P	2063.606442	P	1312.776712	P	1366.91872	P	1384.808416	P	2627.444959	P	2687.814325	P	3030.940614	P	1420.243764	P	1327.843392	P	1466.787837	P	5409.91684	P	5624.357281	P	5783.038257	P	3968.086684	P	4167.429761	P	4117.284617	P	5172.111006
Os.10004.1.S1_s_at	17.09118712	A	19.89650686	A	15.01279703	A	24.71433395	A	24.4124919	A	25.06483785	A	18.49917677	A	18.86298594	A	16.11715078	A	26.22819013	A	17.30892981	A	23.60426401	A	17.2041678	A	17.94252906	A	15.09666457	A	14.08952032	A	20.38330292	A	20.77242172	A	23.00662472	A	19.62290569	A	20.11069664	A	28.9213794	A	31.41586367	A	28.01118695	A	22.35993572
Os.10006.1.S1_at	1406.736502	P	1746.322995	P	1701.346269	P	2295.403867	P	2323.344057	P	2296.537837	P	2037.219693	P	1752.531684	P	1896.638355	P	2187.053196	P	2347.629678	P	2680.586872	P	1880.596554	P	2017.660349	P	2059.690614	P	1803.827767	P	1916.917881	P	2128.607281	P	1856.166221	P	2066.933408	P	2491.823613	P	2702.557865	P	2489.513548	P	1969.143351	P	1924.963176
Os.10006.2.S1_x_at	572.7895241	P	631.244294	P	599.9333914	P	842.5656795	P	947.7208942	P	1059.479997	P	708.7045032	P	619.0845759	P	778.1726362	P	824.9033676	P	949.3082625	P	1006.016295	P	667.5463489	P	655.6722664	P	744.732281	P	692.5599547	P	778.6076291	P	730.4288118	P	662.2552906	P	776.190284	P	881.8717309	P	943.1310218	P	825.7506667	P	629.7995962	P	635.8985044
Os.10007.1.A1_a_at	774.4212986	P	715.259076	P	816.7586133	P	791.4414104	P	836.1247058	P	726.8877641	P	824.1688211	P	856.3411783	P	914.7721592	P	833.8478195	P	857.4410826	P	794.4219667	P	853.9579187	P	900.3194081	P	834.5008269	P	820.0253267	P	819.6935542	P	784.9492426	P	841.0608408	P	782.4589182	P	745.7154212	P	730.8643711	P	737.3002165	P	740.8635086	P	742.2516033
Os.10007.2.S1_a_at	57.6851302	P	49.71822231	P	53.08882058	P	49.33982909	P	53.0733301	P	47.51353453	P	54.90218418	P	61.25336717	P	60.35728859	P	54.81546199	P	51.81390894	P	44.99402378	P	61.23695726	P	59.03885786	P	50.88040398	P	50.44758469	P	47.93895305	P	50.10675344	P	39.02656189	P	44.8960665	P	40.64783313	P	38.54700178	P	39.0579721	P	40.6990617	P	50.23939896
Os.10010.1.S1_at	564.984781	P	547.3646417	P	520.0630128	P	393.1358834	P	421.6641241	P	430.9990308	P	522.9349642	P	518.0698635	P	507.9725282	P	428.8528403	P	427.2295385	P	363.8567607	P	531.9110289	P	482.1106431	P	480.4678358	P	452.2461699	P	448.754935	P	419.4117527	P	574.3044057	P	522.7574274	P	520.4085295	P	444.8568908	P	410.3327981	P	388.5349208	P	507.4403668
Os.10011.1.S1_at	238.748378	P	255.7630335	P	244.5656143	P	186.8036553	P	239.5126797	P	261.7966007	P	225.3989477	P	212.3878734	P	240.3976695	P	215.9527065	P	214.6233979	P	224.2604391	P	201.1370342	P	251.346355	P	256.4401212	P	217.5305603	P	231.647664	P	222.2159992	P	252.6921492	P	288.5661439	P	288.6003292	P	310.1412313	P	308.0523272	P	262.3083191	P	297.9694613
Os.10013.1.S1_at	7.186089905	A	8.119493137	A	8.249062309	A	11.52190466	A	7.48798602	A	6.886676384	A	7.370764003	A	9.743653005	A	6.440467405	A	8.734014108	A	7.595482622	A	8.183471095	A	7.474833942	A	11.28166381	A	9.843185592	A	10.31563448	A	8.675338699	A	9.372244642	A	7.618749495	A	9.34208182	A	9.452139721	A	8.047080815	A	7.735456965	A	7.627902088	A	9.452139721
Os.10014.1.S1_at	12.37018642	A	13.26682397	A	13.03621733	A	12.71463506	A	11.65166605	A	12.5733285	A	12.07612456	A	10.38818138	A	12.5461059	A	10.95885478	A	11.79711628	A	12.26875997	A	11.616247	A	12.64393304	A	11.42561328	A	11.35127651	A	10.59848932	A	12.56333611	A	14.17709918	A	10.02412887	A	10.01823742	A	13.43756223	A	13.91150635	A	11.21261969	A	12.29762243
Os.10015.1.S1_at	152.5319038	P	152.482281	P	156.3433921	P	123.4441064	P	138.143656	P	145.8287712	P	164.133511	P	144.2276143	P	179.6015887	P	155.0058444	P	156.5018463	P	154.8974542	P	164.8325971	P	154.4320721	P	126.9671832	P	134.129351	P	115.0842591	P	111.0120736	P	103.0546063	P	137.702081	P	138.7600588	P	133.8898763	P	141.3295032	P	149.4516307	P	155.5303617
Os.10015.1.S1_s_at	281.953972	P	285.8749825	P	287.2359554	P	275.6277902	P	278.1641154	P	280.1867591	P	338.7640274	P	306.9341933	P	273.3563819	P	323.2764008	P	291.4654802	P	276.482281	P	308.782055	P	255.0935422	P	269.7106006	P	235.8183753	P	234.9439641	P	249.4717544	P	270.5263234	P	325.1902425	P	324.5136853	P	322.7515556	P	312.5506779	P	345.4697082	P	335.667213
Os.10016.1.S1_a_at	192.3363414	P	174.5181211	P	228.2456761	P	189.3420235	P	221.7860845	P	208.1602201	P	196.6085577	P	209.1650784	P	215.8431819	P	202.2304428	P	172.0504462	P	181.2940646	P	160.3381181	P	225.1334991	P	155.958246	P	164.302866	P	128.3643876	P	128.3234441	P	158.6145863	P	150.6261103	P	127.7783529	P	114.1321184	P	105.7888513	P	103.7397988	P	140.9880724
Os.10017.1.S1_at	1387.191624	P	1404.92172	P	1357.335779	P	1210.984912	P	1441.200096	P	1502.80028	P	1433.519766	P	1285.205058	P	1399.461839	P	1369.489355	P	1285.948466	P	1258.327416	P	1387.110195	P	1311.936903	P	1451.423064	P	1358.486891	P	1338.470566	P	1362.579503	P	1156.84738	P	1120.811836	P	1223.943593	P	1202.238321	P	1112.701896	P	1129.70565	P	1193.951
Os.10018.1.S1_at	30.58945503	P	30.25546255	A	24.8810902	P	29.2378623	P	25.41249604	A	22.46020949	A	25.00758558	A	28.581395	P	24.30109012	A	24.51053781	M	24.11512456	P	25.23025123	A	22.31521096	A	22.97677771	A	26.56016117	A	24.10798056	A	25.61885345	A	28.95370492	A	33.10134384	A	28.41666865	P	30.88344867	P	29.639284	P	26.59330246	A	28.8145402	P	28.16664968
Os.10019.1.S1_a_at	601.2100703	P	600.0647279	P	598.8420538	P	445.6854266	P	444.9148304	P	527.021933	P	479.8723059	P	497.3092894	P	515.1000073	P	434.1939562	P	439.2716219	P	431.1496527	P	556.3877068	P	477.2233306	P	496.7045032	P	435.6195484	P	425.5124794	P	480.6616704	P	507.7188573	P	497.7362943	P	491.7390414	P	476.1754766	P	470.8795454	P	498.6234117	P	485.8624678
Os.10020.1.S1_at	569.2526486	P	532.9571704	P	513.4570871	P	551.8571235	P	605.1306902	P	557.1670878	P	478.5933921	P	457.7812403	P	494.7766091	P	603.3576215	P	579.102414	P	558.2967207	P	528.6364547	P	477.409443	P	489.2553409	P	512.4170239	P	554.2597118	P	517.0574166	P	413.8182584	P	397.4837829	P	400.1183862	P	495.074348	P	517.4743545	P	499.3435183	P	438.6442851
Os.10021.1.S1_at	1664.462133	P	1584.887002	P	1686.297517	P	1580.566938	P	1552.567267	P	1603.071765	P	1476.170926	P	1536.466496	P	1458.674525	P	1551.813146	P	1536.196589	P	1556.519099	P	1251.663707	P	1607.16202	P	1569.209216	P	1519.174566	P	1534.118127	P	1602.834767	P	1485.748124	P	1534.158732	P	1542.491345	P	1523.945131	P	1645.052767	P	1578.445262	P	1645.418688
Os.10023.1.S1_at	625.5627476	P	543.8888983	P	561.3116834	P	507.9671722	P	546.548833	P	538.708796	P	570.4273855	P	611.2177295	P	641.1569656	P	558.7115334	P	575.705937	P	486.7697998	P	642.2091023	P	607.3130706	P	626.3867961	P	519.5605309	P	526.5822458	P	557.0046871	P	560.0930346	P	473.4479714	P	465.4756384	P	431.0727465	P	419.7424555	P	402.6125278	P	426.3133047
Os.10024.1.S1_at	521.0729005	P	535.4071428	P	659.3433921	P	607.8678029	P	622.3081257	P	748.1198325	P	770.2128489	P	519.3863221	P	679.2600588	P	509.437032	P	580.3989477	P	875.2550206	P	699.0061045	P	761.8754101	P	675.3226042	P	688.1695702	P	671.1060673	P	552.3843039	P	454.5265517	P	596.5100588	P	581.2529393	P	660.631578	P	541.8937358	P	606.5656143	P	724.8662852
Os.10025.1.S1_a_at	1263.348136	P	1378.610936	P	1270.699785	P	1357.973304	P	1412.631413	P	1491.316301	P	1470.005284	P	1276.864876	P	1457.441728	P	1327.831249	P	1321.68187	P	1445.132831	P	1096.133272	P	1784.982281	P	1865.053434	P	1494.176725	P	1673.4365	P	1425.843392	P	5168.290278	P	5255.792827	P	5355.613078	P	4117.862962	P	4061.07454	P	3979.622387	P	4916.655708
Os.10026.1.S1_at	12.29649089	A	16.54090058	A	16.84185739	A	12.01698243	A	11.08439591	A	13.0483452	A	12.85809828	A	12.5391628	A	12.82201193	A	11.4408566	A	13.52262779	A	15.01352448	A	12.16360407	A	12.45528886	A	13.66662665	A	11.44737881	A	20.45094356	A	14.54133708	A	12.07778903	A	12.75858751	A	14.88482835	A	15.17255745	A	14.81994712	A	16.41433948	A	13.46090689
Os.10027.1.S1_at	26.95727729	A	40.56797402	M	38.40672207	A	42.64568559	P	38.98609369	A	37.2707647	A	28.30219179	A	33.40804823	A	33.01200682	A	48.09921475	A	37.87208928	M	35.72971533	A	28.49317212	P	33.04797043	A	30.22701756	A	39.68778106	A	45.84624971	P	31.65355049	A	43.98313939	A	44.23303994	A	41.70736905	A	42.52648372	A	44.5760268	A	54.06563641	P	43.43985094
Os.10028.1.S1_x_at	335.0100588	P	360.9676188	P	301.8724612	P	273.9463247	P	313.6133368	P	268.8581291	P	295.5756975	P	323.4588691	P	344.6274831	P	257.8711699	P	239.5652793	P	233.4685914	P	309.9755799	P	294.0802059	P	245.8629303	P	244.9236408	P	248.6278256	P	165.0414786	P	306.1931717	P	295.6563133	P	283.733304	P	226.5628801	P	198.8817097	P	211.8882436	P	254.0382279
Os.10028.2.S1_at	8.330470518	M	8.316428579	P	6.878317154	A	4.921549953	A	5.401234736	A	5.155199779	A	8.254192308	A	6.014982499	A	12.03641005	P	5.146338545	A	4.907241321	A	5.875016647	A	5.971899136	A	7.49586119	P	9.397784307	P	5.033927333	A	5.485324557	A	4.919622309	A	8.448541483	P	10.21236402	P	6.685903537	A	5.88265836	A	5.436988833	A	4.66237848	A	10.49845953
Os.10029.1.S1_at	9.644433979	A	8.911514314	A	7.193487087	A	8.665207965	A	9.228777054	A	8.914427681	A	6.771731272	A	8.188821788	A	7.862068473	A	7.351176016	A	7.824366221	A	7.718534862	A	7.746440328	A	10.06754299	A	9.273499043	A	8.046645562	A	10.28981117	A	9.173509774	A	9.366966168	A	7.822868216	A	8.88710573	A	8.974286491	A	8.079781504	A	8.637782843	A	6.52992103
Os.10030.1.S1_at	12.12840823	A	12.97716393	A	11.28790757	A	12.60009727	A	11.26368596	A	11.17209097	A	13.11653807	A	11.71252199	A	12.74644266	A	11.94383779	A	12.91985546	A	13.3559213	A	13.46387103	A	11.08065327	A	12.59347786	A	14.38156187	A	15.1124162	A	12.95376499	A	16.94890879	A	13.12999837	A	13.66306157	A	15.50577047	A	17.38608213	A	13.61856357	A	13.03102474
Os.10031.1.S1_at	205.8594563	A	242.7463007	P	193.6028117	A	262.4015549	A	288.2837918	M	325.088262	P	249.9176157	A	229.699047	A	274.6596704	P	291.9545032	A	321.9527065	P	304.5812332	A	206.601952	A	229.699047	M	197.3410965	A	275.094163	A	361.6694142	A	303.6117533	A	322.5261282	A	344.5115297	A	338.5220503	A	431.5100588	P	456.1953585	A	388.7384317	A	328.6126386
Os.10032.1.S1_at	145.454416	P	108.5134848	P	123.4818458	P	168.232281	P	171.9555284	P	154.4374319	P	131.561193	P	134.4422005	P	141.4008181	P	165.0100588	P	157.9927368	P	130.9254915	P	153.7934788	P	166.4842562	P	126.009098	P	165.0930383	P	135.7573218	P	139.9894354	P	137.9318464	P	129.7775616	P	127.7291924	P	169.0430844	P	147.9013755	P	131.6701888	P	109.0299149
Os.10033.1.S1_at	1835.869544	P	1712.70248	P	1923.022817	P	2175.223252	P	2027.281942	P	1809.87463	P	1794.48676	P	1889.583295	P	2052.015588	P	2133.37117	P	1978.787837	P	1967.663605	P	1778.118939	P	1989.411545	P	1832.076655	P	1954.173125	P	1951.260059	P	1737.339312	P	1454.336282	P	1470.648948	P	1252.702675	P	1408.588161	P	1423.379163	P	1461.704503	P	1467.287837
Os.10034.1.S1_at	1792.408352	P	1980.299795	P	1804.580442	P	2053.521915	P	2141.209173	P	2165.854837	P	2107.484936	P	2111.072691	P	2355.66068	P	2114.879199	P	2253.480541	P	2035.017215	P	1585.020867	P	2134.66721	P	1711.743166	P	2256.509911	P	2297.119699	P	1996.302929	P	2386.055677	P	2237.182113	P	2301.441733	P	1940.452111	P	1892.207461	P	2198.995486	P	2127.271621
Os.10037.1.S1_at	2191.262809	P	1936.1427	P	2082.890582	P	2121.304698	P	1920.929456	P	2020.540003	P	2217.787837	P	2316.076204	P	2152.727021	P	2193.778677	P	2066.131995	P	2070.787837	P	2401.512707	P	2394.037837	P	2288.36743	P	2098.100081	P	2122.704503	P	2022.60241	P	1503.671875	P	1682.676725	P	1590.218392	P	1565.586663	P	1525.117617	P	1631.272723	P	1720.62117
Os.10038.1.S1_s_at	5.738528153	A	5.629861652	A	6.873195283	A	5.908110944	A	7.218503593	A	10.28680831	A	7.438356647	A	6.009368091	A	5.20496231	A	8.750246142	A	6.948042041	A	9.1496442	A	6.7500823	A	5.341678949	A	6.239277743	A	6.424221544	A	8.464321251	A	7.9669506	A	5.964271206	A	5.218605873	A	6.192545476	A	7.54193199	A	12.74529128	A	9.77143501	A	5.842545978
Os.10039.1.S1_at	1528.421863	P	1468.667154	P	1561.833959	P	1523.681859	P	1592.223938	P	1439.748431	P	1511.063685	P	1605.084291	P	1608.133981	P	1552.836683	P	1594.204503	P	1520.658938	P	1764.24617	P	1593.036765	P	1701.398948	P	1550.324388	P	1675.956373	P	1686.491294	P	1497.281972	P	1416.219701	P	1393.773136	P	1482.065614	P	1347.374152	P	1367.344287	P	1356.992871
Os.10041.1.S1_at	310.0485554	P	258.8536835	P	298.3221766	P	337.7325267	P	360.6773341	P	354.9545032	P	370.8906564	P	363.5798284	P	404.6595235	P	378.6108315	P	362.7589792	P	336.7902999	P	388.9850223	P	400.7045032	P	327.2544068	P	324.6726159	P	264.7600588	P	322.1410392	P	301.3228403	P	308.2658796	P	275.0412459	P	242.4856539	P	266.7878366	P	234.8938409	P	279.0725842
Os.10042.1.S1_at	1522.026103	P	1563.998224	P	1518.731419	P	1588.398948	P	1594.775885	P	1727.260059	P	1606.572058	P	1530.577647	P	1614.639727	P	1635.441981	P	1623.946174	P	1555.574036	P	1852.39679	P	1770.319297	P	1762.420512	P	1673.639052	P	1762.516821	P	1729.050423	P	1306.629441	P	1392.600504	P	1432.593232	P	1503.980457	P	1430.235432	P	1415.73937	P	1531.518901
Os.10043.1.S1_at	262.2201676	P	197.3156143	P	265.8623427	P	207.3759737	P	232.666239	P	227.591058	P	212.7774484	P	243.6489477	P	266.6422586	P	226.5525612	P	222.9541017	P	211.9275134	P	270.3830761	P	270.3941838	P	231.2878659	P	222.3680302	P	186.8711699	P	174.6491863	P	189.6377065	P	169.5369784	P	147.1767254	P	152.0656143	P	155.7820322	P	150.8893735	P	163.6182718
Os.10044.1.S1_at	167.5883713	P	140.9179339	P	144.8553608	P	161.0251376	P	172.1055027	P	171.5491144	P	151.6877219	P	145.4378669	P	161.9144952	P	156.1680057	P	150.9860005	P	141.2678798	P	112.5743813	P	144.1268793	P	131.5969447	P	122.7313616	P	116.7008128	P	98.37801676	P	111.9962372	P	103.8978278	P	111.6211699	P	119.976929	P	91.92329248	P	97.35927677	P	109.1001162
Os.10044.1.S2_at	518.2823126	P	471.1604312	P	526.6489477	P	495.0987065	P	504.946656	P	457.1829088	P	534.6365565	P	536.3772465	P	545.2770804	P	519.6545248	P	491.4992657	P	476.6814325	P	502.7550176	P	599.2368937	P	484.5429768	P	515.7038986	P	378.1211699	P	393.2045032	P	510.2427636	P	553.4087145	P	567.12598	P	487.3129484	P	460.3016086	P	458.0777588	P	534.1887628
Os.10046.1.S1_at	17.6567721	A	22.3538313	A	18.97353672	A	36.24179487	P	34.20724466	P	36.62556397	P	20.89463169	A	19.87935592	A	21.8897477	A	49.29303906	P	41.94953573	P	39.40669321	P	21.09346877	A	22.56166445	A	29.55080009	P	44.96516805	P	42.33587923	P	30.27479972	A	21.44013954	A	24.73631856	A	23.23163729	A	31.45134175	A	25.3826602	P	30.73518467	P	26.09904491
Os.10048.1.S1_at	750.1575966	P	615.8509821	P	803.2422588	P	930.436788	P	946.144849	P	862.7209826	P	733.210397	P	800.4555411	P	819.7279243	P	956.0379294	P	909.7349918	P	852.6299235	P	731.7371572	P	887.015321	P	715.6603335	P	853.701452	P	802.2075914	P	836.5933921	P	547.1970607	P	566.7878366	P	439.1943747	P	582.6691072	P	529.6111008	P	579.0803783	P	498.3127396
Os.1005.1.S1_at	1414.565613	P	1425.675344	P	1313.93222	P	1224.170138	P	1343.15863	P	1477.313761	P	1469.178031	P	1368.521892	P	1606.451237	P	1386.826162	P	1388.718286	P	1391.684372	P	1149.851247	P	1215.957729	P	1284.137642	P	1257.385104	P	1401.516914	P	1137.143476	P	2392.637517	P	2613.760266	P	2584.096606	P	2371.237106	P	2528.032746	P	2391.137351	P	2793.03669
Os.10050.1.S1_at	16.19081527	P	11.91691523	A	17.48563904	P	23.7482844	P	27.61064637	P	24.80217596	P	13.23164465	A	19.77226996	P	21.05113093	P	30.99440709	P	25.30188853	P	24.22696115	P	17.79894227	P	12.55565519	A	15.22933679	P	13.32668229	A	20.59994481	A	29.81218245	P	19.01331856	M	18.33055774	M	18.19882737	A	42.9314026	P	37.85343527	P	33.47690233	P	22.99960195
Os.10051.1.S1_at	2243.849393	P	2214.21085	P	2187.830062	P	2308.875871	P	2260.875569	P	2285.35323	P	1932.899551	P	1917.89733	P	1794.772277	P	1992.054108	P	1962.47107	P	1974.41423	P	2061.274701	P	2120.16633	P	1995.248995	P	2008.678746	P	2030.197466	P	2312.812333	P	1859.419687	P	2200.277628	P	2081.495756	P	2065.379579	P	2041.429701	P	2063.801715	P	2198.403546
Os.10052.1.S1_at	1104.136204	P	999.2757344	P	1126.787837	P	1141.907024	P	1162.669434	P	1136.974728	P	1067.09096	P	1053.301725	P	1127.681575	P	1148.569769	P	1074.27338	P	1096.918143	P	1022.981195	P	1006.926725	P	927.33768	P	994.4561014	P	915.3925081	P	995.251121	P	922.7223685	P	940.1932002	P	858.5683969	P	989.4545032	P	935.9267254	P	871.3850588	P	846.721495
Os.10054.1.S1_at	231.4617182	P	167.7449543	P	263.9399873	P	261.7655553	P	282.3029282	P	237.2600588	P	221.2045032	P	261.0656143	P	342.7905231	P	300.1578041	P	281.762472	P	247.891753	P	326.0557925	P	306.9389103	P	292.4463215	P	292.4094678	P	277.6289266	P	289.1767254	P	249.0753356	P	212.8742514	P	171.1503588	P	210.1281462	P	220.7105576	P	202.793253	P	184.6211699
Os.10055.1.S1_at	138.777876	P	117.1594143	P	132.0554807	P	64.5141142	P	61.89424262	P	79.11545301	P	128.1776439	P	120.1325057	P	129.0715245	P	59.3195211	P	65.3275104	P	61.23840638	P	117.6049853	P	115.7852084	P	143.2694747	P	73.76566645	P	82.99233997	P	72.41168435	P	102.2652684	P	114.2615483	P	107.4259013	P	69.59609321	P	57.595425	P	57.99467241	P	117.5941622
Os.10055.2.S1_at	8.559664117	M	5.952031411	A	7.666379966	A	5.885375957	A	6.767097587	A	6.754632059	A	7.263223089	A	7.244803939	A	6.083389967	A	5.642465954	A	6.047414816	A	7.142760848	A	6.6990285	A	7.142760848	A	6.376874117	A	5.458103696	A	7.746832681	A	7.129730084	A	7.23536001	A	8.392775737	A	6.781140288	A	7.504968512	A	6.216626525	A	6.142136756	A	8.300052585
Os.10056.1.S1_at	1651.215638	P	1496.684159	P	1668.301725	P	1895.557755	P	1686.497223	P	1762.00635	P	1520.697001	P	1413.773701	P	1208.957439	P	1654.129493	P	1706.079528	P	1716.176725	P	1282.176725	P	1834.280768	P	1539.8604	P	1679.357014	P	1403.815899	P	1543.463643	P	1649.850646	P	1992.395645	P	2018.588286	P	2183.631586	P	2023.739498	P	2248.884462	P	2063.329672
Os.10057.1.S1_at	407.4000647	P	381.1098433	P	407.5572016	P	428.4376407	P	473.5171037	P	451.8499167	P	439.5552426	P	420.6211699	P	437.5220102	P	505.8084459	P	443.0738729	P	417.2747892	P	437.3261714	P	414.2564859	P	437.991406	P	450.7207453	P	491.8843264	P	422.6860102	P	339.9623031	P	301.5441504	P	286.119022	P	397.6767254	P	367.9590317	P	390.4653577	P	331.6765718
Os.10058.1.S1_at	136.2561406	P	158.3989477	P	143.8810269	P	109.7252128	P	132.47356	P	150.0824683	P	153.2192816	P	129.6767254	P	117.9205787	P	142.891223	P	113.8294191	P	119.8974771	P	123.2389663	P	136.8573272	P	162.9690703	P	141.6540722	P	171.7860299	P	136.1988306	P	130.6339165	P	129.0791916	P	134.0326197	P	109.14101	P	124.9782572	P	123.9296955	P	95.24238472
Os.10059.1.S1_at	174.9252668	P	178.7552454	P	189.5410678	P	122.5742223	P	128.6524872	P	105.1657161	P	171.2073028	P	181.7543353	P	205.7045032	P	121.5808405	P	112.5933921	P	127.1359862	P	200.7275164	P	201.0119992	P	182.1657027	P	120.7172016	P	125.3561698	P	128.3492882	P	157.3818218	P	118.8879242	P	126.8124243	P	85.41051718	P	91.20131699	P	88.26036534	P	110.667849
Os.10059.2.S1_at	43.7218451	P	47.20176074	A	44.10805968	A	37.21895817	A	39.94860543	A	37.95983761	A	56.34340035	A	48.16270879	A	51.31852991	A	39.5204831	A	46.59587048	A	41.81185976	A	53.95452809	P	51.59189312	A	51.07828053	M	47.32387212	P	39.61971327	A	49.18455897	A	38.76419729	A	38.51351325	A	41.27772812	A	41.82141285	A	30.36668906	A	37.92764467	A	35.98656448
Os.10060.1.S1_at	279.0716731	P	280.1139676	P	270.232697	P	317.1976427	P	339.5100588	P	332.1211699	P	328.2153238	P	296.7600588	P	299.4203613	P	370.8563343	P	367.6606214	P	341.1818925	P	289.2053723	P	291.4101456	P	316.3203952	P	351.4229284	P	310.0100588	P	354.4731295	P	349.7946366	P	357.4460211	P	320.6903375	P	411.1695218	P	380.5461704	P	377.8623393	P	345.0151358
Os.10061.1.S1_at	254.4492499	P	245.3588898	P	224.1722561	P	220.2632565	P	241.508037	P	247.4633368	P	262.8435199	P	247.6290193	P	256.9177087	P	282.999269	P	268.0127188	P	240.8556457	P	250.0656143	P	234.8055162	P	258.0568442	P	234.8255113	P	212.2324019	P	204.99243	P	233.7974453	P	224.4545032	P	234.732281	P	229.6784369	P	232.4640846	P	214.3736836	P	224.2194391
Os.10062.1.S1_at	84.48451406	P	70.82685129	P	75.9526472	P	74.06653565	P	79.26376129	P	82.51005877	P	72.3102369	P	66.00063191	P	66.85114248	P	70.11212863	P	75.98559927	P	71.22838337	P	82.24505953	P	79.76785703	P	69.8708189	P	73.92925416	P	65.91225636	P	71.89805317	P	50.45923386	P	72.80241018	P	54.30151883	P	65.91513925	P	69.80619552	P	71.91039087	P	63.79913172
Os.10063.1.S1_at	456.9920484	P	475.3579661	P	465.8000868	P	478.4659888	P	488.3917442	P	473.0408975	P	537.7943884	P	458.149213	P	493.6487335	P	543.1997701	P	475.1378338	P	482.2519471	P	414.053757	P	417.6549574	P	441.3447999	P	452.1473706	P	410.732281	P	470.1476824	P	469.0081734	P	491.4640587	P	493.3219108	P	493.2117283	P	485.0781199	P	473.0100588	P	473.1164736
Os.10063.2.S1_at	556.5517254	P	418.63017	P	493.1402875	P	391.4807547	P	467.4405768	P	412.3140625	P	326.4699282	P	367.8237794	P	300.3332614	P	313.4917922	P	339.3989477	P	325.7566388	P	363.0227821	P	380.0280478	P	317.2459901	P	303.7728966	P	257.0373286	P	285.958295	P	464.3202539	P	509.8526472	P	486.9364912	P	427.247134	P	377.4926697	P	492.6607116	P	551.3981901
Os.10065.1.S1_at	1082.685479	P	1095.5289	P	973.8607043	P	1106.899973	P	1137.547916	P	1264.789004	P	1199.382955	P	1085.18746	P	1190.411192	P	1191.259541	P	1235.649072	P	1243.252587	P	1095.245979	P	1117.651291	P	1171.927722	P	1286.912837	P	1384.244196	P	1288.307998	P	1287.537837	P	1363.939968	P	1362.752731	P	1443.094529	P	1461.106397	P	1386.324078	P	1493.108025
Os.10066.1.A1_at	5.714254828	P	5.736275759	A	5.784414649	A	6.524388166	A	5.905627002	A	7.345332224	A	5.802516612	A	5.503011941	A	6.568564952	A	6.158554668	A	5.739971763	A	6.359960639	A	7.832877233	A	6.593211178	A	6.688386549	P	7.504803784	P	7.02796266	A	8.805467203	A	5.798734411	A	5.525987587	A	5.66413231	A	5.988085847	A	5.733474427	A	6.207456998	A	7.773810871
Os.10066.1.A1_x_at	1147.93389	P	1179.12117	P	1240.905656	P	1338.948003	P	1299.864735	P	1283.895358	P	1239.331034	P	1307.37773	P	1122.157392	P	1270.357281	P	1390.828974	P	1350.944778	P	1345.4275	P	1314.335823	P	1254.87887	P	1281.478217	P	1262.037837	P	1374.982281	P	1162.751824	P	1198.866529	P	1057.787837	P	1260.049882	P	1291.867881	P	1297.831628	P	1175.183754
Os.10066.2.S1_at	411.5935768	P	369.7241084	P	399.2650267	P	370.6657894	P	350.5800258	P	364.6696963	P	385.7412119	P	372.4225527	P	367.547801	P	384.0398672	P	382.1978467	P	375.2183921	P	391.1470971	P	397.701907	P	336.9373127	P	371.9677088	P	314.4419247	P	325.9545032	P	341.6160163	P	347.3711699	P	364.1767254	P	313.6264556	P	316.2879299	P	357.4725403	P	352.1654308
Os.10068.1.S1_at	1659.551511	P	1747.878997	P	1589.654657	P	1594.752651	P	1645.383801	P	1632.96539	P	1759.16804	P	1614.457068	P	1599.134942	P	1608.704503	P	1659.176725	P	1583.629357	P	1518.922439	P	1655.232281	P	1628.46396	P	1670.846236	P	1617.78967	P	1484.375208	P	1592.986697	P	1631.482883	P	1673.550139	P	1657.992325	P	1596.670275	P	1652.186416	P	1554.991187
Os.10071.1.S1_at	7.24017244	A	7.849599355	A	8.355759907	A	8.312015751	A	9.062806145	A	6.999527659	A	7.561273237	A	7.454971768	A	8.355759907	A	8.82675162	A	8.021899222	A	8.727969666	A	6.94427015	A	6.239219941	A	7.203384721	A	8.299287472	A	10.84147231	A	9.393632765	A	8.404509509	A	8.506702306	A	9.19184623	A	9.284615679	A	8.253259162	A	7.485636082	A	10.18802771
Os.10074.1.S1_at	658.9277394	P	637.4703397	P	735.2764481	P	565.6564548	P	574.31427	P	567.2409477	P	678.8239304	P	668.7817761	P	677.413137	P	537.8066633	P	594.1976485	P	561.2536213	P	651.8399222	P	684.0846112	P	606.7544287	P	623.647005	P	610.3987924	P	609.0111682	P	672.3335299	P	614.3576027	P	621.6778612	P	552.1926952	P	479.4111481	P	484.7983951	P	610.7686211
Os.10075.1.S1_at	6.840998946	A	6.693435239	A	6.427414459	A	8.406985378	A	5.037169563	A	5.801470011	A	7.36039508	A	6.940058041	A	7.482233185	A	7.76878795	A	7.287412817	A	5.678521794	A	5.816259954	A	6.639063852	A	6.669973222	A	6.531668842	A	7.368718121	A	7.823858245	A	5.41608299	A	8.372228095	A	6.152343524	A	8.842937732	A	7.041953989	A	7.041953989	P	7.226409439
Os.10076.1.S1_at	1367.73976	P	1381.673748	P	1375.187902	P	1236.631174	P	1303.250711	P	1295.233688	P	1247.569759	P	1260.96935	P	1431.790462	P	1259.815614	P	1272.266268	P	1206.960918	P	1382.902339	P	1361.99736	P	1436.959303	P	1285.615764	P	1251.822026	P	1168.008823	P	1376.820096	P	1473.290387	P	1338.323507	P	1375.926725	P	1375.189351	P	1359.426038	P	1384.378564
Os.10077.1.S1_at	9.938685107	A	10.98603632	A	11.05224646	A	9.41670019	A	11.97928105	A	8.278488613	A	11.42106131	A	12.41630606	M	8.788381444	A	11.80175949	A	10.95779268	A	10.71182639	A	11.56884121	A	9.908593241	A	10.69285008	A	10.53553887	A	11.56113543	A	14.13062043	P	10.51467476	A	14.10121929	A	12.81570706	A	9.309052492	A	9.062002443	A	9.839403056	A	9.617333607
Os.10077.2.S1_at	1557.148948	P	1362.69396	P	1535.972812	P	1417.416588	P	1466.767919	P	1362.672926	P	1600.87117	P	1628.169684	P	1549.410085	P	1476.573673	P	1587.651602	P	1488.457464	P	1667.586782	P	1965.772418	P	1600.185516	P	1557.578571	P	1577.932108	P	1501.717339	P	1450.556571	P	1424.998477	P	1358.476891	P	1243.585936	P	1238.16411	P	1148.652767	P	1302.263923
Os.10078.1.S1_at	350.7887331	P	329.1235916	P	328.5690888	P	268.8021474	P	303.7005532	P	265.6142531	P	360.0712942	P	335.616377	P	329.5353207	P	350.769255	P	325.7079515	P	284.1036308	P	382.1851846	P	314.3989477	P	317.8843471	P	285.482281	P	291.2732171	P	260.0620063	P	225.5168562	P	227.284156	P	209.4729208	P	236.2871999	P	223.6471811	P	231.0487767	P	211.5134728
Os.10079.1.S1_at	965.6404961	P	1057.118179	P	979.5794859	P	857.8514027	P	961.5145754	P	1083.289038	P	892.2904534	P	842.2844904	P	1043.416985	P	1009.651181	P	932.3535572	P	855.5811369	P	642.6054108	P	771.7126322	P	739.2045032	P	869.6256324	P	858.8898016	P	736.8974223	P	936.1489307	P	974.2448589	P	1002.872459	P	1192.720003	P	1061.66924	P	1105.792417	P	1045.434816
Os.10080.1.S1_at	905.2068802	P	878.403333	P	813.9941206	P	711.417092	P	778.2068524	P	844.1428219	P	894.8987711	P	848.7197101	P	872.258327	P	758.5671682	P	755.5978069	P	704.1174491	P	951.1503226	P	825.7138735	P	886.1054637	P	761.8231058	P	767.7851275	P	745.6951578	P	610.1216817	P	616.8056258	P	617.0152108	P	587.0305211	P	526.8937934	P	480.014479	P	598.8850588
Os.10081.1.S1_at	2863.846679	P	3103.57263	P	3039.247331	P	2772.557309	P	2775.28573	P	3097.161451	P	2630.548801	P	2634.943775	P	2629.828086	P	2683.126966	P	2704.736047	P	2571.156284	P	3389.991884	P	3071.578317	P	3512.278754	P	2996.370745	P	3592.690614	P	3405.226596	P	1846.629195	P	1685.247811	P	1682.599843	P	2068.902903	P	1901.293667	P	1752.098786	P	1849.076409
Os.10082.1.S1_at	746.1960416	P	791.6489477	P	710.0663047	P	585.0866066	P	608.519569	P	583.5738927	P	1117.458467	P	901.7941932	P	1000.99617	P	643.7921204	P	642.1869468	P	657.5378366	P	624.8243695	P	879.2519725	P	732.9651189	P	657.4267254	P	531.1143606	P	619.0420663	P	854.4786445	P	1039.383688	P	999.7878366	P	495.8156143	P	613.5003101	P	641.9923138	P	921.5933921
Os.10083.1.S1_at	669.735051	P	690.8717609	P	661.6839547	P	630.753164	P	708.9074041	P	742.9524229	P	728.8626572	P	677.3926727	P	741.1622732	P	798.7909019	P	852.4946562	P	736.2255105	P	761.9740325	P	639.0137625	P	695.539683	P	779.7636845	P	758.1783253	P	864.1310473	P	595.6433678	P	623.8586133	P	614.4149645	P	688.8065436	P	602.191489	P	647.0021349	P	659.1480375
Os.10084.1.A1_at	430.3580229	P	411.5656143	P	407.3812392	P	413.2640588	P	446.4004097	P	487.2270023	P	386.1410648	P	396.203261	P	413.9730383	P	416.9128366	P	417.5767494	P	403.9119153	P	502.00235	P	379.7980151	P	464.0217045	P	441.9233411	P	431.4683921	P	411.6489477	P	265.1509775	P	289.3258528	P	291.1484263	P	341.9705454	P	326.8187593	P	311.0597827	P	301.3024193
Os.10084.2.A1_at	7.100011476	A	7.725024449	A	7.367516622	A	8.483307277	A	8.650455733	A	10.22177727	A	7.686196785	A	8.228019271	A	8.117153518	A	8.527032699	A	7.068180173	A	6.864806227	A	6.993318756	A	7.557618779	A	6.564665839	A	8.151566483	A	8.929091905	A	8.334632524	A	7.677501691	A	7.22273701	A	9.230659185	A	8.011492397	A	9.119387236	A	7.762693251	A	8.567051689
Os.10084.3.S1_at	18.1679692	P	12.36955971	P	16.25184033	P	17.25027515	P	17.30000124	P	17.23240673	P	17.73486259	P	14.78577137	P	18.53541178	P	16.40391642	P	17.04312257	P	18.22979515	P	17.50439275	P	17.74119333	P	17.45056155	P	16.2660546	P	13.80689147	P	17.77132057	P	16.30894486	P	17.02430349	P	17.52224534	P	16.2336257	P	15.54799294	P	17.99054872	P	17.42101608
Os.10085.1.S1_at	811.3295032	P	787.656898	P	830.4469969	P	800.7234304	P	788.5765207	P	792.5761982	P	824.1172933	P	835.1334478	P	811.3609662	P	768.7743201	P	790.5741514	P	873.8130244	P	945.4480491	P	820.3005365	P	904.3601898	P	875.5266703	P	738.2302625	P	812.9778684	P	711.6767254	P	760.9171214	P	790.6259105	P	735.1587388	P	722.1924734	P	704.1284051	P	693.4040673
Os.10086.1.S1_at	7.779271766	A	10.32477693	A	9.562391801	A	10.84147649	A	11.98597	A	9.509202141	A	8.219986093	A	10.62807461	A	9.192931992	A	10.24082486	A	8.903955031	A	9.800049563	A	11.05282707	A	10.80778564	A	9.911923854	A	9.737375952	A	9.567053079	A	10.64240085	A	12.19825373	A	11.34882126	A	8.818131773	A	10.25963346	A	8.944095528	A	11.62919002	A	10.953566
Os.10087.1.S1_at	6552.649001	P	6950.00274	P	6746.407068	P	6148.010059	P	6435.215062	P	6393.140632	P	6108.604245	P	5898.851842	P	5967.147431	P	5783.829638	P	5574.881305	P	5958.450078	P	6425.371705	P	6107.176368	P	6384.767687	P	5544.830073	P	5659.207789	P	5911.200521	P	5155.398948	P	5515.890166	P	5279.283557	P	5304.606984	P	5416.157753	P	5213.954792	P	5633.134109
Os.10088.1.S1_a_at	684.6513412	P	697.2539352	P	626.5969801	P	511.6211699	P	527.161919	P	601.9499752	P	562.5486932	P	532.1762989	P	564.6350588	P	457.1320845	P	463.1889955	P	424.625082	P	611.4393228	P	445.5217219	P	523.8616579	P	355.1635718	P	420.0312758	P	463.0933921	P	479.5656143	P	506.0860194	P	510.4874615	P	520.0020211	P	530.0880369	P	434.588157	P	509.9459786
Os.10091.1.S1_at	50.65813401	P	46.86376291	P	44.20283941	P	38.2246122	P	37.38464461	P	41.59193189	P	50.31973244	P	46.81870078	P	46.80564032	P	42.91178653	P	34.36088407	P	40.3743058	P	32.19799031	P	48.02912679	P	42.62984205	P	54.99562344	P	45.46961223	P	32.80868251	P	68.16143712	P	60.55752627	P	48.07508905	P	29.23702762	P	34.51431648	P	36.01866519	P	37.55594504
Os.10093.1.A1_at	49.17532407	P	40.60012642	P	51.86835891	P	22.33574481	P	25.91034523	P	22.89532942	P	51.63958052	P	51.74895389	P	63.50517514	P	26.47787926	P	27.05042712	P	25.48556832	P	56.2316175	P	53.60153413	P	59.63593496	P	26.03736777	P	25.62004666	P	25.03733398	P	53.31535963	P	43.0309551	P	47.16083876	P	25.02834476	P	19.61408287	P	22.55345892	P	36.82835292
Os.10093.2.S1_at	25.22019505	P	17.11334138	P	24.53041776	P	31.66758129	P	30.07027231	P	30.03802453	P	21.61905374	P	21.63560223	P	15.09719289	P	31.47989816	P	31.1494794	P	37.60443636	P	17.0611535	P	27.39016631	P	22.54799501	P	22.39312336	P	18.74856461	P	26.66177393	P	21.64326177	P	16.99301956	P	21.03412993	P	54.91356689	P	31.04044231	P	35.36327049	P	19.00529931
Os.10093.3.S1_x_at	479.6767254	P	453.7600588	P	470.8652227	P	734.4955106	P	729.4105506	P	789.0526935	P	442.1407709	P	431.7084449	P	437.2037705	P	705.898073	P	698.7869427	P	727.6584814	P	437.6008627	P	351.6221807	P	464.5201207	P	713.8347004	P	604.4529406	P	669.7065538	P	382.186257	P	438.6159892	P	413.6084239	P	638.3433921	P	629.3747023	P	619.6307324	P	373.0879736
Os.10093.4.S1_s_at	1091.113671	P	919.3869403	P	1249.668435	P	275.0656143	P	298.9986739	P	294.1767254	P	1050.299955	P	1238.340295	P	1160.831484	P	305.5543124	P	358.2964847	P	307.6899944	P	1413.112694	P	1297.159713	P	1286.296711	P	291.3444466	P	278.1813275	P	280.9748292	P	1156.334168	P	994.8019734	P	917.0147367	P	255.5248573	P	253.4179454	P	249.6607221	P	778.6493178
Os.10093.4.S1_x_at	10.68890279	A	10.79925289	A	9.462718417	A	11.61746571	A	10.07987684	A	10.21773847	A	17.91979892	A	8.932417991	A	10.43873336	A	9.27982586	A	9.64824122	A	10.29312824	A	9.244224064	A	9.423451803	A	9.971794118	A	11.21085855	A	11.28461458	A	10.76984823	A	11.60521994	A	9.612676255	A	9.356392533	A	10.67107879	A	8.675107489	A	9.393596824	A	9.889797246
Os.10094.1.S1_at	2562.552925	P	2432.827219	P	2626.032026	P	2837.101709	P	2758.145696	P	2482.89333	P	2564.510892	P	2721.582363	P	2678.861024	P	3105.950488	P	2874.485949	P	2703.147338	P	3462.84933	P	2893.428853	P	2808.82181	P	2932.59556	P	2934.252477	P	3199.213873	P	2304.820012	P	2359.660137	P	2102.714681	P	2432.427299	P	2544.104154	P	2404.567292	P	2195.790364
Os.10095.1.S1_at	136.664797	P	132.9257329	P	116.0656143	P	148.3520767	P	143.3388413	P	194.2878366	P	132.3946149	P	117.2450225	P	143.8765993	P	151.349315	P	139.3871541	P	143.1489477	P	109.7836164	P	112.3711699	P	89.55890353	P	146.9328474	P	140.0378366	P	100.3290495	P	103.7328516	P	129.199798	P	137.1066898	P	185.0625525	P	170.1253476	P	177.2516662	P	138.6937526
Os.10096.1.S1_a_at	116.6993253	P	101.2478271	P	109.4486827	P	109.7224259	P	108.8180434	P	106.7031218	P	105.81205	P	97.81295994	P	104.220856	P	92.46499788	P	109.2704471	P	99.7658105	P	142.0249894	P	118.7110405	P	104.7053435	P	101.3704531	P	88.42319143	P	91.01005877	P	86.85242627	P	116.6107597	P	130.684098	P	104.7034191	P	99.93103187	P	94.0116217	P	124.5237779
Os.10096.1.S1_at	411.0347224	P	410.4267254	P	363.8198939	P	354.3920674	P	370.3305108	P	382.5264759	P	378.5253328	P	394.9978385	P	387.2006876	P	373.0943917	P	362.4956252	P	346.3587252	P	448.6257549	P	377.5575458	P	374.7181266	P	348.1997763	P	355.6549626	P	340.3433921	P	362.5342128	P	441.5729686	P	389.4658041	P	384.9244764	P	419.6803092	P	364.8198959	P	455.9062258
Os.10096.2.S1_at	4.976250839	A	4.824344426	A	5.492198415	A	4.847767781	A	5.072716941	A	4.775958124	A	5.788647584	A	4.590527071	A	5.941809792	A	4.935164298	A	5.170172823	A	4.392360665	A	5.130587945	A	5.157965758	A	4.611221847	A	5.168366227	A	5.45706017	A	5.653562723	A	4.775958124	A	4.486189166	A	5.391971931	A	5.039737305	A	4.747907042	A	5.641457281	A	4.849145868
Os.10096.2.S1_x_at	151.8236102	P	142.5656143	P	123.9093911	P	128.8908172	P	134.8455078	P	132.5469347	P	148.6589035	P	148.9089145	P	147.8453881	P	144.4676292	P	140.8246583	P	132.4422397	P	176.6370528	P	137.7553139	P	139.5383535	P	130.5019346	P	137.1116654	P	132.3989477	P	160.0378366	P	156.5357607	P	157.4829777	P	167.418039	P	153.232281	P	135.308586	P	155.9392584
Os.10097.1.S1_at	345.1903889	P	399.5483014	P	336.0552632	P	447.6296529	P	448.2725279	P	522.9932665	P	746.015764	P	557.6285529	P	504.6846128	P	761.6587749	P	668.6674278	P	589.8229816	P	381.0100588	P	432.6933061	P	493.5182225	P	531.33911	P	602.6834085	P	529.4613549	P	953.2359467	P	943.6102344	P	974.4292417	P	1335.954503	P	1427.786122	P	1206.811691	P	1089.615852
Os.10098.1.S1_at	125.232281	P	88.732281	P	101.9845752	P	106.3638802	P	100.0100588	P	111.6279695	P	127.0409558	P	112.5035239	P	115.3107198	P	102.0524696	P	97.72322524	P	95.38732499	P	118.7269427	P	133.2029482	P	107.1133352	P	106.0083341	P	84.26974546	P	75.71254353	P	57.89895237	P	57.02756296	P	50.34318326	P	46.82211245	P	52.09403287	P	38.10018528	P	50.21265332
Os.10099.1.S1_at	273.3275086	P	309.306204	P	301.4858432	P	338.3088211	P	387.4984333	P	439.3643369	P	878.3068773	P	625.3517228	P	679.3169576	P	717.8316681	P	584.0104907	P	688.1767254	P	359.433299	P	496.1331343	P	485.2837801	P	495.1328145	P	590.2310649	P	479.3802319	P	486.6276958	P	516.1293698	P	488.3289084	P	530.1430852	P	522.7130162	P	606.2692966	P	575.896053
Os.10099.2.S1_at	28.26096137	P	28.8485171	A	43.84266875	P	30.76075289	A	40.11473681	P	40.68035114	P	49.3971866	P	44.30732859	P	45.89984271	A	39.89160152	P	40.72238649	P	42.19349819	P	38.25105149	P	49.98945445	P	33.8042339	P	46.93560763	P	36.54749316	A	36.17708187	P	31.45966187	P	38.25766584	P	40.06472593	P	44.36445914	P	38.81971333	P	39.66017027	P	38.88706752
Os.10101.1.S1_at	1087.110015	P	997.1887241	P	1044.357565	P	1332.362283	P	1428.478751	P	1472.041558	P	940.2014107	P	1066.556957	P	985.733568	P	1241.99617	P	1372.760059	P	1327.579712	P	1200.244423	P	1091.36495	P	1072.53792	P	1339.043453	P	1352.010059	P	1298.782135	P	1202.739819	P	1002.715211	P	1062.732281	P	1273.587358	P	1257.899205	P	1179.612225	P	800.2290267
Os.10102.1.S1_at	2065.893455	P	2245.162201	P	1992.177834	P	1919.818735	P	1986.280203	P	1780.178909	P	1637.029362	P	1766.475892	P	1830.634873	P	1509.875354	P	1762.128152	P	1483.145313	P	1455.431327	P	1752.466968	P	1314.15948	P	1647.916059	P	1521.267549	P	1466.787837	P	2095.701724	P	1955.854189	P	2070.298584	P	2137.152297	P	1902.512421	P	2127.253202	P	1849.476007
Os.10104.1.S1_at	460.4570759	P	402.54224	P	423.2692347	P	651.2034506	P	635.4054849	P	568.2132548	P	462.8740982	P	475.8312837	P	473.4521482	P	675.6129554	P	652.5795032	P	602.4691427	P	572.1931357	P	559.3840062	P	425.982281	P	664.6544696	P	662.8387959	P	630.0330896	P	455.0220252	P	399.0829649	P	398.7278743	P	609.2338127	P	552.0522594	P	529.4190339	P	338.8230765
Os.10105.1.S1_at	858.9688874	P	853.8067033	P	794.8629899	P	955.9260001	P	976.3711699	P	998.8433921	P	853.1226167	P	818.9366143	P	829.9038361	P	1059.885059	P	1018.632896	P	941.7099729	P	815.2045032	P	883.4274839	P	734.3959548	P	1031.890395	P	1008.361289	P	906.0074391	P	1005.787837	P	1103.376301	P	1112.841749	P	1213.223121	P	1145.569698	P	1117.713453	P	1074.372756
Os.10105.2.S1_at	8.94993262	A	7.552683197	A	9.809707252	A	11.77187587	P	11.06546528	P	9.809728105	P	8.211658424	A	6.991728542	A	8.96801268	P	9.901767072	P	11.00255874	P	10.65906717	P	7.353695827	P	9.672852357	P	9.303641161	P	10.89954873	P	9.481202879	P	11.11275178	P	8.230050434	A	8.541424304	A	11.32070919	P	16.71846649	P	9.995510745	P	12.07778903	P	8.701597719
Os.10105.3.A1_at	59.78783863	P	60.28111325	P	75.15246091	P	64.55509029	A	46.9821786	A	43.30389527	A	58.02550209	P	57.37117634	P	50.53791269	P	63.7235346	A	66.74897546	P	67.03011987	P	71.5785696	P	65.98896675	P	70.22342819	P	67.61425342	A	60.8116546	A	66.59803061	A	75.19006013	P	91.27207577	P	111.7321831	P	78.63644501	P	77.24090967	P	81.13376847	P	87.29043175
Os.10105.3.S1_x_at	418.561449	P	407.9312127	P	388.1977389	P	471.8410745	P	492.0442863	P	489.8478436	P	428.5097719	P	436.1826012	P	437.1520579	P	543.684289	P	530.732281	P	462.6554628	P	416.5336762	P	437.7725758	P	389.2134587	P	528.0961202	P	511.7358416	P	434.7635375	P	506.6194184	P	526.1028528	P	565.6707275	P	558.0769773	P	529.8989477	P	529.6416581	P	571.814587
Os.10107.1.S1_at	534.2139154	P	522.4948004	P	517.4917588	P	518.9347185	P	575.9153605	P	479.0562178	P	530.5429735	P	567.4035521	P	539.3957694	P	511.9982595	P	510.2045032	P	511.6788807	P	509.3852668	P	541.1767254	P	471.65954	P	480.0777461	P	468.2379585	P	385.9267254	P	541.6767254	P	571.1767254	P	546.482281	P	491.496384	P	565.9862276	P	575.5543451	P	521.146456
Os.10107.2.S1_x_at	997.9439157	P	1030.380279	P	942.2956282	P	1036.947151	P	1080.228219	P	1021.148948	P	973.3388683	P	989.0656143	P	1040.437467	P	947.0489365	P	981.1381827	P	914.7690289	P	1035.343019	P	991.5797559	P	958.2183921	P	989.4495112	P	942.089496	P	893.0632015	P	1086.849414	P	864.984232	P	912.5749708	P	1043.724866	P	885.8872312	P	937.5791554	P	899.7106147
Os.10108.1.S1_at	37.19312748	A	58.9560353	A	48.47612932	A	93.32423915	P	98.03783655	A	100.3303032	M	50.24953466	A	52.71625899	A	40.80430097	A	74.59411346	P	95.93013851	P	88.68607547	P	50.94611468	A	42.80805412	A	45.12172997	A	134.3117807	P	103.4218099	A	130.5773686	P	66.19943111	A	44.23303994	A	52.98571219	A	99.33163484	A	109.9926859	A	91.3608749	A	52.75115263
Os.10109.1.S1_at	4410.190904	P	4226.767285	P	4193.635725	P	4072.668115	P	4017.09822	P	3970.759354	P	4051.035668	P	4231.615361	P	4027.785658	P	3878.070192	P	4103.217302	P	3791.811137	P	4381.041758	P	4009.901625	P	4211.69052	P	4039.517995	P	3974.472725	P	4224.886172	P	4244.129573	P	4071.466826	P	4009.353615	P	3910.942648	P	3739.764548	P	3764.875841	P	3954.890646
Os.10110.1.S1_at	1628.037837	P	1408.764957	P	1437.595006	P	1534.013493	P	1530.854111	P	1552.979532	P	1401.79149	P	1328.339523	P	1222.544597	P	1553.67953	P	1526.965341	P	1413.123002	P	1911.834571	P	1400.879301	P	1601.848827	P	1627.246941	P	1614.217335	P	1647.820129	P	1044.164579	P	1162.015305	P	1217.608074	P	1547.627437	P	1642.898948	P	1465.802945	P	1269.719521
Os.10111.1.S1_at	1557.679039	P	1108.576255	P	1618.260059	P	1830.231252	P	1841.797114	P	1471.684158	P	1615.355835	P	1868.091799	P	1905.90541	P	1989.049112	P	1939.578049	P	1800.838367	P	2330.156497	P	1977.012907	P	1675.445483	P	1768.620883	P	1619.862096	P	1640.329503	P	1168.536886	P	1145.801337	P	812.8536673	P	954.6946324	P	1032.831812	P	1028.386622	P	957.6618258
Os.10112.1.S1_at	3429.213651	P	2841.358415	P	3490.2927	P	4878.991431	P	4805.747353	P	3992.899663	P	3128.523948	P	3406.90443	P	3557.426725	P	4215.176725	P	4410.732281	P	4277.183269	P	3232.145208	P	3697.423203	P	2754.265686	P	3913.570061	P	3568.570654	P	3657.283068	P	3208.537837	P	3422.292946	P	3130.207888	P	3649.011592	P	3583.080952	P	3633.851009	P	3247.473433
Os.10113.1.S1_at	5806.795666	P	6391.626896	P	5603.843392	P	6254.482281	P	6397.810541	P	6892.180926	P	5884.752153	P	5376.107804	P	5004.0362	P	6294.650079	P	6100.936414	P	6217.440614	P	7707.260059	P	5772.424973	P	7666.565614	P	6423.34281	P	7702.582965	P	7140.150062	P	4341.616499	P	4845.948829	P	4692.021115	P	6096.940532	P	6780.841142	P	5702.124095	P	5441.106005
Os.10115.1.S1_at	685.7011538	P	833.6777766	P	731.5971264	P	845.7074051	P	891.3270041	P	1003.50034	P	586.3156143	P	669.987453	P	630.8718594	P	779.2371259	P	878.7045032	P	812.9994946	P	684.0855054	P	703.4694919	P	692.000622	P	953.8074112	P	979.0612362	P	1034.898948	P	768.0410261	P	751.0886554	P	872.4542154	P	1035.093392	P	876.3658175	P	909.7102845	P	686.2873433
Os.10116.1.S1_at	3036.940614	P	2930.428945	P	2887.446269	P	3601.211146	P	3838.995552	P	3403.087678	P	3001.380448	P	3091.820443	P	3273.845696	P	3569.086532	P	3526.825987	P	3458.830824	P	3043.122628	P	3031.908989	P	2608.293111	P	3581.837657	P	3488.655149	P	3251.431114	P	3426.232281	P	3081.84507	P	2887.769725	P	3121.787888	P	3213.372428	P	3277.905773	P	2843.734269
Os.10117.1.S1_at	472.3551543	P	518.7124368	P	490.8218279	P	483.1819911	P	521.136541	P	545.5534993	P	483.1797396	P	496.809809	P	537.8156143	P	570.0677161	P	527.4458807	P	495.7863754	P	481.4668046	P	418.6057333	P	503.2181274	P	575.7547408	P	574.8083507	P	641.8604651	P	1169.53511	P	1155.658711	P	1231.118582	P	1280.932582	P	1216.579503	P	1171.584431	P	1311.214484
Os.10118.1.S1_at	4767.796745	P	4610.986358	P	4601.843631	P	4776.72335	P	4983.101017	P	4829.726154	P	4593.49157	P	4836.73201	P	5626.073934	P	4751.723679	P	4897.065235	P	4638.000543	P	3646.565614	P	4954.315614	P	4361.541277	P	5194.07242	P	5216.639299	P	4878.418679	P	5705.387576	P	5003.266138	P	4966.537837	P	4873.715684	P	4517.229782	P	4518.823187	P	4683.797649
Os.10119.1.S1_a_at	827.5701296	P	789.3023072	P	865.9544549	P	781.7756493	P	814.4030908	P	799.9891965	P	820.6829447	P	860.5166848	P	858.0339189	P	868.2449885	P	806.5043178	P	814.7047777	P	913.946138	P	886.4545032	P	961.9890567	P	865.5991498	P	894.3671993	P	953.4413472	P	770.4972616	P	701.8531567	P	685.3532644	P	727.8603102	P	688.3735629	P	680.7447411	P	678.3726844
Os.10120.1.S1_at	5235.334759	P	4496.729796	P	5183.400172	P	5570.605666	P	5549.615033	P	4836.1312	P	4694.932984	P	5031.346784	P	5109.337509	P	5306.611725	P	5218.475581	P	5234.501329	P	5055.24617	P	5414.235544	P	4639.2241	P	4880.629353	P	4375.921682	P	4610.698473	P	4603.263794	P	4645.008318	P	4049.013244	P	4466.823846	P	4555.468087	P	4806.996178	P	4502.971618
Os.10120.1.S2_a_at	6996.519254	P	7367.865463	P	6926.43495	P	7553.128576	P	6789.791183	P	6669.226171	P	7923.964978	P	7697.387918	P	7784.748414	P	7164.607587	P	7436.650015	P	7864.510059	P	7025.987417	P	7696.10127	P	7151.055533	P	7267.308546	P	6314.065614	P	6907.424341	P	7147.865537	P	8101.605106	P	8088.754692	P	8038.69005	P	8005.26886	P	8528.289343	P	8280.940614
Os.10120.2.S1_at	395.8649132	P	431.0471956	P	412.4772137	P	312.2943416	P	339.5882919	P	373.3102921	P	376.1072378	P	349.0640327	P	354.1179738	P	338.2038851	P	344.5570894	P	364.9184876	P	280.3564091	P	332.9213705	P	368.8191685	P	327.3356302	P	324.7697667	P	298.844787	P	293.433441	P	351.4937737	P	369.4153234	P	312.3264052	P	315.9357026	P	313.5783469	P	362.8293122
Os.10120.3.S1_at	4802.357281	P	4327.497801	P	4994.614185	P	5189.646416	P	5306.577166	P	4842.053043	P	4411.422168	P	4772.182991	P	4806.251161	P	4920.751748	P	4378.729824	P	4880.971985	P	4115.470126	P	4828.019324	P	4279.943553	P	4571.391256	P	4673.269726	P	4637.520523	P	5056.520085	P	5026.767976	P	4616.261266	P	4523.31604	P	4964.641581	P	5007.21509	P	5121.072469
Os.10121.1.S1_at	130.7264959	P	126.1819394	P	127.71938	P	102.9177016	P	117.4483667	P	131.2842591	P	175.2562913	P	129.0600372	P	149.0742972	P	145.8463955	P	127.6028769	P	124.393162	P	164.2011425	P	153.1559246	P	154.9725202	P	141.9632898	P	154.1411615	P	147.9860537	P	354.6444788	P	418.9758353	P	404.4375442	P	397.7880501	P	400.8069084	P	378.4284681	P	443.9681472
Os.10122.1.S1_at	1467.648948	P	1745.709274	P	1578.068071	P	1418.744701	P	1470.248617	P	1541.790391	P	1903.454503	P	1705.958441	P	1719.044488	P	1467.703532	P	1407.491431	P	1412.1524	P	1231.760059	P	1530.877356	P	1459.534934	P	1353.517294	P	1371.250237	P	1293.75606	P	1627.322796	P	1500.078144	P	1567.525545	P	1636.648948	P	1585.43617	P	1424.383365	P	1631.81098
Os.10123.1.S1_at	1373.914431	P	1233.11182	P	1218.211976	P	1071.732281	P	1101.482281	P	1202.629499	P	1386.643133	P	1300.004911	P	1339.969312	P	1189.968275	P	1249.095372	P	1181.507114	P	1575.793088	P	1309.413843	P	1537.406559	P	1295.6848	P	1306.7407	P	1359.601899	P	1252.969308	P	1377.940614	P	1418.526556	P	1259.847718	P	1267.012188	P	1165.742952	P	1399.983174
Os.10123.2.S1_x_at	1123.311886	P	1123.130022	P	1026.150892	P	852.2830474	P	899.0364411	P	1005.133295	P	1121.022287	P	1083.058453	P	1059.059686	P	896.2142484	P	973.5165016	P	865.7450015	P	1234.410874	P	1048.112856	P	1190.698714	P	929.9682511	P	1120.235237	P	1070.855217	P	1216.281862	P	1076.470103	P	1171.994052	P	953.6399324	P	882.4030994	P	850.1120564	P	1117.724755
Os.10124.3.S1_x_at	554.8066352	P	555.1683314	P	522.7139523	P	579.705835	P	604.232281	P	636.2631613	P	552.8935616	P	519.2182248	P	569.2203491	P	600.7122045	P	647.9282823	P	534.86427	P	595.6412483	P	503.6354886	P	539.1180146	P	607.1675826	P	634.0762526	P	665.4695101	P	494.5573916	P	508.6736184	P	522.2483275	P	591.97129	P	546.7727551	P	516.1599928	P	566.288814
Os.10125.1.S1_a_at	6241.699279	P	6217.979416	P	6764.549554	P	7002.354585	P	6913.727574	P	6891.027055	P	6648.686437	P	7797.314167	P	7066.454503	P	8212.402006	P	7596.509648	P	7515.278642	P	8366.682009	P	7587.521718	P	8620.87117	P	8180.992053	P	8269.394889	P	8269.610285	P	8865.250962	P	8761.651104	P	8809.132665	P	9894.604606	P	9594.320867	P	9579.365744	P	9168.143536
Os.10126.1.S1_at	99.09090822	P	145.793459	P	112.2433085	P	201.5039684	P	236.0288915	P	305.5902216	P	275.391429	P	153.0273432	P	153.9489687	P	273.2293412	P	207.8014034	P	234.1417914	P	211.266671	P	182.1437603	P	165.3708257	P	237.492878	P	331.6852175	P	260.3262337	P	256.0933921	P	458.532028	P	592.8233534	P	156.6280175	P	236.396083	P	306.6272666	P	174.5825949
Os.10128.1.S1_at	3760.426725	P	3940.346533	P	3695.444296	P	3056.12117	P	3156.87321	P	3583.446082	P	3576.029164	P	3400.718392	P	3379.241786	P	3269.944957	P	3035.36479	P	3336.316901	P	3840.127274	P	3815.755918	P	4047.815614	P	2957.394602	P	3249.913802	P	3325.938476	P	1202.73769	P	1224.142795	P	1351.813196	P	1539.804896	P	1442.969234	P	1389.696416	P	1316.378866
Os.10128.2.A1_at	8.467384423	A	9.289821395	A	11.40304114	A	9.86942696	A	8.86822821	A	9.779795376	A	10.56742883	A	10.41102969	A	10.14898818	A	10.78429467	A	9.260262812	A	9.733371442	A	10.20377958	A	9.318161638	A	10.89115379	A	10.1978556	A	11.02112779	A	9.902219217	A	9.17818851	A	9.005259946	A	8.557960981	A	9.86685542	A	8.890159461	A	11.11072019	A	10.71972108
Os.10129.1.S1_at	8265.803705	P	8295.274968	P	8038.431134	P	7306.792683	P	7474.058278	P	8570.454503	P	6703.894631	P	6527.357281	P	6670.657461	P	6743.815614	P	7062.403291	P	6888.819066	P	6642.84829	P	6749.023948	P	7392.702315	P	6999.965854	P	7070.337619	P	7127.070221	P	7624.313778	P	8363.902915	P	8238.11855	P	7985.509167	P	8033.741579	P	8124.218045	P	8572.573238
Os.10130.3.S1_a_at	11651.1028	P	12161.91284	P	11914.08465	P	10998.43687	P	11177.93798	P	11224.98372	P	12241.69754	P	12323.27364	P	12380.28423	P	11294.31432	P	11996.11316	P	11643.19462	P	12053.44618	P	12057.55489	P	12409.73228	P	12153.66773	P	12113.9361	P	11998.97584	P	11767.31869	P	11176.19943	P	11745.67767	P	10890.19425	P	11010.12117	P	10701.72896	P	11610.30469
Os.10131.1.S1_a_at	130.280565	P	131.6552245	P	136.0605712	P	107.776862	P	106.3842326	P	131.9665947	P	187.8989477	P	157.3592007	P	159.0076524	P	143.4358123	P	129.7812964	P	127.4644979	P	168.434736	P	183.7410173	P	158.507715	P	172.2345875	P	183.7913577	P	190.7901503	P	212.743441	P	249.4066475	P	214.544381	P	216.1883235	P	211.465988	P	205.1584464	P	226.2334079
Os.10131.3.A1_at	15.5912767	A	19.92874462	A	14.12098822	A	15.71615984	A	15.88236919	A	15.5575868	A	21.63539575	A	18.86298594	A	19.35836328	A	17.26276378	A	14.59444388	A	18.19777137	A	19.19496032	A	19.8972998	A	21.90536695	A	16.98906298	A	16.5130707	A	18.49020194	A	18.32665661	A	21.76829715	A	23.86901615	A	19.3138948	A	18.34288164	A	24.02639142	A	18.65211143
Os.10131.4.A1_at	9.075228665	A	11.16428257	A	10.3125756	A	10.40680494	A	10.57722242	A	9.036074786	A	10.23013956	A	10.42143939	A	11.39603586	A	8.996916726	A	10.98551379	A	12.05684367	A	11.12675123	A	9.85855823	A	13.02388647	A	11.80473989	A	13.90033285	A	10.89942945	A	10.8542277	A	11.81550552	A	11.51551114	A	10.54245836	A	12.11443425	A	12.87965542	A	10.64189813
Os.10132.1.S1_at	1089.397435	P	1104.886737	P	1077.245239	P	951.3923229	P	1030.374059	P	1071.234857	P	1193.059981	P	1095.136924	P	1089.297908	P	1047.842781	P	1076.686621	P	1093.669348	P	1215.896804	P	965.2798882	P	1115.563858	P	1069.140498	P	1030.258719	P	1234.860956	P	699.2346015	P	750.7583565	P	778.5854119	P	799.9901751	P	826.4783877	P	819.3373769	P	892.6888605
Os.10134.1.S1_at	5417.391814	P	4673.706012	P	5143.732057	P	5724.029634	P	5814.357281	P	5212.665144	P	4993.688408	P	5474.26227	P	5411.238687	P	5560.700873	P	5291.819475	P	5231.453354	P	5201.560982	P	5333.5208	P	4868.421292	P	5227.543099	P	5151.355182	P	4906.801725	P	5212.315614	P	5204.834368	P	4555.813902	P	4597.223603	P	4778.190614	P	4961.291244	P	4754.791446
Os.10135.1.S1_at	1188.35643	P	1164.289138	P	1171.010059	P	869.9255429	P	846.3083015	P	832.6215416	P	1215.134572	P	1204.704503	P	1143.301915	P	878.5878144	P	846.5881026	P	840.5155071	P	1986.15893	P	1184.787837	P	1527.787837	P	860.2270309	P	905.0725277	P	1014.787837	P	1092.77712	P	1134.454503	P	1027.210739	P	735.8303716	P	746.7616935	P	640.871687	P	1127.742931
Os.10136.1.S1_at	11997.78784	P	11452.29782	P	11831.81072	P	9773.782445	P	9745.954503	P	11062.43017	P	10919.91208	P	11323.38078	P	11446.14754	P	9873.91476	P	10449.79108	P	10323.04246	P	11270.7045	P	11667.1638	P	12142.3409	P	10372.66834	P	10303.67673	P	10153.32541	P	12787.06554	P	12673.77605	P	13160.49103	P	11590.01248	P	12010.87936	P	11160.61983	P	12520.43675
Os.10137.1.S1_a_at	3697.762048	P	3983.031832	P	3603.130174	P	3202.524832	P	3216.717667	P	3048.308766	P	4010.404954	P	3744.301725	P	3666.394396	P	3093.016111	P	3186.107281	P	3298.742713	P	3211.461191	P	3697.362546	P	3290.788585	P	3130.292063	P	3129.236774	P	2724.264879	P	4096.345365	P	4309.214372	P	4546.809374	P	3894.287837	P	3988.6109	P	4251.970215	P	4734.093806
Os.10138.2.S1_a_at	5968.321149	P	5271.75184	P	5716.457601	P	6215.555985	P	6268.816067	P	5868.101986	P	5302.860563	P	5535.148948	P	5643.082066	P	6021.664906	P	5924.315614	P	5867.598227	P	5121.713815	P	5489.963738	P	5127.343392	P	5597.586245	P	5117.458789	P	5510.634524	P	5561.941644	P	5314.926725	P	4806.186406	P	5177.013633	P	5042.879915	P	5190.574822	P	4980.697494
Os.10139.1.S1_s_at	12676.72287	P	13393.26006	P	12801.56384	P	11984.60404	P	12413.03571	P	13048.8777	P	12742.76326	P	12993.00787	P	13273.48879	P	12123.9566	P	12461.13631	P	12323.80874	P	12298.26006	P	12916.24438	P	13287.53784	P	12542.60761	P	13141.58537	P	12327.76948	P	13033.06561	P	12446.08736	P	12816.6552	P	11546.45886	P	11286.15689	P	10876.63224	P	12560.68053
Os.10140.1.S1_at	1637.218897	P	1646.036796	P	1670.476835	P	1658.478022	P	1800.068266	P	1704.438798	P	1641.717129	P	1654.56028	P	1815.323727	P	1743.592958	P	1689.436892	P	1606.995784	P	1704.320618	P	1803.533893	P	1659.019555	P	1718.038299	P	1600.463081	P	1598.537806	P	1682.272577	P	1471.415302	P	1480.833481	P	1571.768358	P	1499.287837	P	1488.380513	P	1499.12203
Os.10141.1.S1_at	629.3886347	P	719.3876735	P	598.549195	P	461.2541639	P	484.73192	P	502.1723779	P	801.653929	P	705.971021	P	739.7214138	P	536.4888696	P	497.7965916	P	493.5625768	P	704.3096705	P	729.4545032	P	776.8711699	P	559.0430523	P	639.0058174	P	555.9199848	P	887.6393443	P	887.2453867	P	914.9341347	P	519.3666237	P	525.2676552	P	549.4066961	P	963.9476202
Os.10143.1.S1_at	4764.816401	P	4685.972254	P	4883.243926	P	4487.631125	P	4673.789534	P	5030.982281	P	4931.971466	P	4751.576442	P	4769.386582	P	4597.537837	P	4686.343392	P	4637.476691	P	3952.384946	P	4609.622227	P	4392.560395	P	4544.718392	P	4493.767805	P	4281.764254	P	4981.262173	P	4930.329395	P	5030.242938	P	5018.797535	P	4759.498371	P	4591.906012	P	5157.5191
Os.10144.1.S1_at	4199.077829	P	4212.107281	P	3965.789021	P	3484.977411	P	3561.627961	P	3537.449595	P	3223.062489	P	3164.293964	P	3276.980824	P	2895.620218	P	2781.096019	P	3098.482281	P	2774.89421	P	3291.482387	P	3037.725876	P	2643.713202	P	2473.019243	P	2487.229245	P	3838.7305	P	4237.901359	P	4192.865377	P	3806.140118	P	3901.307873	P	3974.528823	P	4343.218392
Os.10146.1.S1_at	119.5343249	P	121.2450612	P	122.4659334	P	160.3097914	P	172.9218096	P	209.8882589	P	225.8309106	P	173.206266	P	178.4560026	P	215.4547954	P	220.9380537	P	228.1365653	P	165.1532762	P	230.9585258	P	263.1628366	P	300.6489477	P	408.6926788	P	294.5949898	P	1137.43959	P	1157.134338	P	1191.398053	P	1154.20611	P	1216.366058	P	1138.075758	P	1196.008509
Os.10148.1.S1_at	7184.510059	P	7557.423451	P	7497.42527	P	2923.50694	P	2947.700967	P	3311.808627	P	6304.928548	P	6541.361717	P	6224.707627	P	3166.358944	P	3074.040224	P	2679.881055	P	8754.610238	P	7108.964686	P	8229.015178	P	3467.572647	P	3423.258957	P	3700.016915	P	6846.412945	P	6699.770463	P	6460.648948	P	3946.362979	P	4134.56469	P	3319.947825	P	6794.257106
Os.10149.1.S1_at	7.391227221	P	8.300052585	A	9.016811745	P	7.572657028	A	8.279614973	A	9.54677796	A	7.3794938	A	11.02024463	A	8.377015106	A	8.369085442	A	7.906630144	P	9.92764735	P	10.04493528	P	8.475957569	A	8.469159333	A	8.432486908	P	9.698430819	A	9.758976956	A	8.493194993	A	8.219955319	A	8.343860288	A	6.916795254	A	7.917183644	P	7.640488754	A	7.464064069
Os.10149.1.S1_x_at	575.8456446	P	545.8312515	P	553.3711699	P	583.7049794	P	648.0488747	P	608.4773174	P	562.9422723	P	597.8660382	P	590.5589439	P	690.604943	P	632.625467	P	615.8695748	P	645.6428609	P	545.9059744	P	662.7732895	P	601.7220965	P	588.0773875	P	668.1778445	P	498.4338982	P	441.4648206	P	438.1392226	P	568.3348555	P	536.4141385	P	497.3174399	P	451.5908848
Os.10149.2.S1_at	1513.190614	P	1549.91879	P	1674.83952	P	1630.027842	P	1634.693366	P	1561.279807	P	1575.622507	P	1756.618796	P	1687.486632	P	1826.426725	P	1743.245826	P	1728.243341	P	1991.473865	P	1536.918553	P	1821.054374	P	1638.446536	P	1696.373925	P	1883.48261	P	1422.977306	P	1226.197544	P	1216.689826	P	1655.606294	P	1520.366582	P	1374.65988	P	1160.7979
Os.10150.1.S1_at	49.28796014	P	43.26237534	P	51.37509842	P	73.70635263	P	93.30085097	P	83.86968924	P	80.21535941	P	62.85402634	P	66.04292082	P	95.01501665	P	78.55973217	P	79.46985796	P	87.67531493	P	59.05017044	P	153.5658833	P	71.72029906	P	82.482281	P	104.4807973	P	67.67646554	P	111.1402648	P	84.29413715	P	125.6132379	P	155.23145	P	108.6036171	P	98.01781432
Os.10151.1.S1_at	5185.844843	P	5417.317822	P	5029.910992	P	4862.677964	P	5136.144352	P	5108.315614	P	5771.32745	P	5524.834523	P	5737.687399	P	5378.006123	P	5251.401295	P	5247.035311	P	4377.880839	P	5382.285135	P	5226.002847	P	5465.119944	P	5033.323959	P	4979.728274	P	6427.609325	P	6004.672544	P	5821.776056	P	5803.343277	P	5893.611315	P	5347.982631	P	5923.614739
Os.10152.1.S1_at	12634.68775	P	12663.39696	P	12542.7805	P	13268.91689	P	12991.6112	P	12813.3132	P	12620.27638	P	13041.45728	P	12329.18503	P	12777.66439	P	12806.87117	P	12757.65095	P	12414.62117	P	12741.87278	P	11965.30548	P	12972.67862	P	12042.01098	P	13030.80587	P	12842.92673	P	12358.1697	P	13008.37025	P	13102.7734	P	12211.56775	P	12922.86525	P	12878.16865
Os.10153.1.S1_at	1085.712844	P	970.4452123	P	938.7011522	P	709.2109325	P	762.8357982	P	750.8798534	P	951.0169487	P	1000.505873	P	1106.633355	P	775.8048543	P	724.2416086	P	660.9798855	P	896.6307694	P	962.8182517	P	880.650675	P	679.54631	P	629.8624717	P	585.0938469	P	931.2998949	P	824.3736385	P	847.8736941	P	620.9209736	P	591.1699081	P	596.7444169	P	853.5665817
Os.10153.1.S2_at	626.414516	P	648.4980585	P	639.0955763	P	488.6398891	P	506.9916402	P	499.2953641	P	649.7698066	P	635.8910379	P	646.1725408	P	487.3652821	P	510.2799066	P	501.2977761	P	579.251903	P	651.8402014	P	617.9360489	P	518.7461699	P	469.5031015	P	496.987227	P	693.0882048	P	722.7109778	P	727.2854745	P	591.9819207	P	548.9528018	P	571.7336756	P	702.1331511
Os.10154.1.S1_at	955.3301219	P	1049.886566	P	998.4875635	P	756.9007073	P	812.1630607	P	811.1489195	P	797.9147348	P	828.1282758	P	835.9551733	P	733.8273993	P	653.2073944	P	671.5137626	P	772.5874172	P	872.2417459	P	839.4541353	P	647.3573619	P	537.4758215	P	704.4817078	P	729.5749688	P	827.5983941	P	785.0612574	P	728.0950157	P	645.816706	P	661.8993052	P	830.8882053
Os.10155.1.S1_at	612.4090774	P	591.6115621	P	755.2258843	P	788.85943	P	763.5122201	P	697.7921853	P	929.2852097	P	933.6988289	P	1074.934588	P	1009.881051	P	916.3975219	P	841.5545683	P	807.4992528	P	1277.609896	P	1103.086659	P	1166.515001	P	1199.048003	P	1137.093392	P	1377.893878	P	1453.232802	P	1456.516222	P	1532.809408	P	1480.527247	P	1498.954503	P	1532.716048
Os.10156.1.S1_a_at	10942.16767	P	10698.54528	P	10825.51699	P	11085.73983	P	10439.61305	P	11205.06672	P	10186.38511	P	10146.63506	P	9724.379448	P	9990.297228	P	10635.03077	P	10966.67673	P	10556.4246	P	10743.70539	P	10310.67673	P	10643.67183	P	10365.10463	P	10854.06777	P	10546.57665	P	11617.11369	P	11729.43144	P	12065.95747	P	11925.16727	P	12067.42673	P	12061.34437
Os.10158.1.S1_at	3592.081568	P	3532.152648	P	3574.304062	P	3468.610305	P	3609.085535	P	3816.029556	P	3427.299183	P	3362.707342	P	3537.826062	P	3614.489306	P	3617.065614	P	3694.287837	P	3853.749029	P	3432.973801	P	3620.259602	P	3586.343392	P	3879.295657	P	3434.115093	P	3481.228634	P	3493.099104	P	3351.523948	P	3682.487562	P	3588.591053	P	3603.007429	P	3445.614196
Os.10159.1.S1_at	1801.026157	P	1713.181123	P	1610.912188	P	1866.396701	P	1836.00994	P	1687.220441	P	1608.273505	P	1593.39451	P	1573.690614	P	1660.37117	P	1638.912083	P	1633.607244	P	1438.778818	P	1527.871795	P	1280.537837	P	1629.852477	P	1502.295062	P	1441.660223	P	1643.575586	P	1504.460736	P	1592.244512	P	1679.848815	P	1660.488696	P	1742.949697	P	1633.026759
Os.10160.1.S1_at	1654.33226	P	1702.51543	P	1587.963444	P	1517.822109	P	1602.760059	P	1714.204503	P	1614.841163	P	1651.881538	P	1635.031092	P	1614.566715	P	1725.734961	P	1507.292478	P	2028.558124	P	1661.239481	P	1917.8089	P	1581.787425	P	1740.612316	P	1756.271814	P	1391.412837	P	1486.274309	P	1389.765701	P	1530.328171	P	1629.001046	P	1480.832045	P	1546.436333
Os.10162.1.S1_at	141.2677706	P	185.5656143	P	175.5378366	P	243.4068747	P	258.1270722	P	372.5694724	P	273.0846498	P	194.6868153	P	209.8640047	P	334.1989376	P	234.7748278	P	294.5286895	P	243.3669482	P	210.5319579	P	331.0355734	P	274.3689991	P	379.2469674	P	300.9976629	P	336.685836	P	358.6723737	P	370.5809329	P	154.1331375	P	186.4630044	P	243.3167533	P	112.5656143
Os.10164.1.S1_at	980.7388197	P	1027.811328	P	962.4960977	P	1223.169182	P	1176.813063	P	1210.339696	P	982.6748029	P	1126.649935	P	1165.783019	P	1411.701862	P	1308.995354	P	1194.802024	P	1252.213515	P	1125.734739	P	1232.531675	P	1284.227156	P	1464.264832	P	1355.614157	P	3143.383032	P	3161.900479	P	2988.787837	P	3508.676725	P	3577.37117	P	3361.476622	P	2965.216924
Os.10166.1.S1_at	235.9396594	P	171.482281	P	293.4089852	P	442.7196718	P	430.057365	P	320.1742616	P	273.6171173	P	512.4524908	P	364.4630042	P	670.5933921	P	648.809993	P	501.7698721	P	583.0860783	P	458.8909869	P	339.8265445	P	595.0455226	P	510.9132522	P	512.3558058	P	147.9332166	P	121.1211699	P	95.90209191	P	267.278501	P	228.1625792	P	235.3421554	P	247.6489477
Os.10167.1.S1_at	26.26037057	P	29.37769743	P	33.03131233	P	40.45687578	P	45.74660857	P	35.18206133	P	25.59952394	P	29.82267998	P	27.95068702	P	40.42869783	P	32.25576723	P	33.03131233	P	31.43475194	P	33.78428682	P	30.19115319	P	29.89113979	P	33.00938135	P	30.80062988	P	28.10834697	P	31.73597294	P	30.44040994	P	33.59304901	P	28.50960042	P	31.8338623	P	33.50230779
Os.10167.1.S1_s_at	136.4656458	P	109.9804882	P	123.3828848	P	142.6767254	P	136.6932997	P	131.1822147	P	137.932966	P	131.5012287	P	125.5405786	P	168.4953744	P	154.9247761	P	148.2417051	P	138.4631856	P	132.0988106	P	120.0347895	P	138.4282063	P	103.5096854	P	143.3549943	P	102.1749449	P	113.6411655	P	118.5933921	P	130.9370845	P	119.5930216	P	123.9076646	P	120.0095685
Os.10167.1.S1_x_at	214.7281141	P	187.5579307	P	217.9449371	P	248.8340838	P	243.1993565	P	227.7802953	P	225.3974652	P	201.5089546	P	206.2956388	P	254.4144281	P	255.8698951	P	226.6175262	P	224.2755986	P	211.5073316	P	183.1785477	P	216.3111225	P	190.4865352	P	200.6489477	P	136.6180951	P	175.031321	P	147.1458732	P	187.2975834	P	206.0248962	P	187.1630523	P	168.6970302
Os.10168.1.S1_at	3338.426725	P	2784.309543	P	3424.839139	P	3856.80691	P	3663.720249	P	3038.910805	P	2993.039324	P	3082.670965	P	3508.299838	P	3383.749163	P	3331.107281	P	3384.014418	P	3370.265926	P	3509.313544	P	2918.258604	P	3310.557356	P	2894.497141	P	2804.361641	P	3699.855811	P	3131.233773	P	2536.434114	P	3343.287837	P	3096.369041	P	3082.290574	P	2599.27133
Os.10169.1.S1_at	1003.343392	P	1038.307432	P	1010.593392	P	1161.706026	P	1090.334438	P	1307.878933	P	957.1779133	P	918.2360506	P	797.5436987	P	1135.257956	P	1176.958406	P	1096.147058	P	806.5378366	P	899.5167825	P	799.2837548	P	949.8199562	P	782.2357676	P	999.482281	P	617.1464547	P	830.6781606	P	968.4458126	P	965.6036074	P	969.3951697	P	1197.784139	P	865.2358973
Os.10171.1.S1_at	85.76235653	P	99.61705695	P	90.18787379	P	147.9415684	P	189.9815486	P	184.4915748	P	300.8119143	P	227.6919936	P	220.4263608	P	342.5826614	P	327.8921895	P	213.0118718	P	81.77224962	P	158.5528771	P	57.15753677	P	198.4240725	P	130.7183133	P	133.2374682	P	132.0698774	P	153.6667308	P	138.028867	P	161.9877516	P	153.2040481	P	142.2030197	P	224.5320528
Os.10172.1.S1_at	15.77399442	P	23.03619128	P	11.97020629	P	16.92984987	P	20.74427424	A	23.96934864	M	34.3634268	P	22.52027884	A	21.49320195	P	20.95103143	P	16.95938194	P	14.4679129	P	23.10870029	P	20.6264572	P	21.54979685	M	15.16647392	A	16.26203053	A	13.5698761	A	17.47834171	A	18.0182431	A	15.69387307	A	14.86089604	A	15.59105012	A	14.09722973	A	18.06161582
Os.10174.1.S1_at	157.4150203	P	147.4399659	P	146.0826061	P	122.4703155	P	136.8913276	P	137.48471	P	141.7723171	P	99.60734845	P	118.7550663	P	127.881407	P	120.5818398	P	117.1197811	P	148.1069696	P	85.30635421	P	109.9273498	P	93.33879944	P	126.6296557	P	98.21367193	M	164.6307714	P	184.8746031	P	163.7839305	P	218.6677292	P	258.9364004	P	218.2014758	P	190.3295032
Os.10175.1.S1_at	381.3229787	P	373.3401537	P	346.6667502	P	327.2529151	P	315.9861673	P	326.4634028	P	343.2048647	P	297.5656143	P	297.3464469	P	246.0262795	P	285.9941473	P	301.6686734	P	347.8433921	P	356.8630848	P	292.8347815	P	268.2632096	P	235.7600588	P	249.0880453	P	193.3295645	P	195.5447688	P	226.6619461	P	155.5378366	P	149.5880012	P	164.4267254	P	203.9111305
Os.10175.2.A1_at	263.3711699	P	220.3317764	P	222.1768144	P	170.4009954	P	188.7498027	P	208.5378366	P	244.5933921	P	225.2249227	P	187.955045	P	175.0601926	P	183.2988962	P	179.732281	P	233.1058971	P	223.620507	P	219.6154611	P	178.201759	P	168.3711699	P	135.5273904	P	152.4654104	P	180.054288	P	238.2120341	P	119.4530655	P	111.4042379	P	121.6773986	P	170.8540057
Os.10176.1.S1_at	5052.375772	P	5388.863374	P	4934.244935	P	4928.266707	P	4775.54497	P	5233.705393	P	5489.19381	P	5594.307346	P	5607.773331	P	4992.027332	P	5413.765932	P	5362.325765	P	3844.607281	P	5345.470669	P	4766.095632	P	5454.005925	P	5037.445326	P	4716.366497	P	5817.837166	P	5841.828879	P	6337.118693	P	5595.540684	P	5775.569348	P	6195.059863	P	5765.468562
Os.10177.1.S1_at	1163.239763	P	1183.153076	P	1126.179786	P	981.6495442	P	972.49745	P	1072.741768	P	1170.818515	P	1146.845426	P	1129.871867	P	973.8266939	P	1062.236049	P	1003.947059	P	1247.37117	P	1111.548906	P	1210.023025	P	1092.482281	P	1086.139069	P	1050.447655	P	967.8861538	P	928.6570578	P	988.4886565	P	1044.324473	P	918.8942775	P	901.0100588	P	911.5306279
Os.10178.1.S1_a_at	1224.831939	P	1325.813182	P	1076.33662	P	733.2229172	P	748.5572339	P	858.8447129	P	1173.661778	P	1110.372084	P	1192.178702	P	934.6814719	P	1037.016199	P	840.1036318	P	938.6277184	P	947.1463958	P	911.2706357	P	861.2383315	P	842.1035773	P	765.0421123	P	1287.537837	P	1229.035187	P	1371.301725	P	826.8126161	P	850.5780917	P	884.6094848	P	1477.117532
Os.10178.2.S1_a_at	10037.06067	P	10534.39744	P	10386.17025	P	8137.648948	P	8271.084191	P	8718.051099	P	10832.92466	P	10931.44694	P	10680.55083	P	9128.730098	P	9339.308477	P	8944.407074	P	9380.676495	P	10177.35443	P	9709.763375	P	9234.925717	P	8692.6018	P	7982.135059	P	9865.064111	P	10507.64751	P	10497.72254	P	8848.848016	P	8815.484021	P	9230.694855	P	10883.51006
Os.10179.1.S1_at	3473.853499	P	3925.483628	P	3447.952841	P	3070.734754	P	3294.675645	P	3553.459736	P	3823.676725	P	3773.609608	P	4245.666219	P	3759.7299	P	3747.289366	P	3418.035268	P	2371.758963	P	3508.410271	P	3144.826287	P	3767.148948	P	3664.720652	P	3248.966731	P	4204.497228	P	3913.287643	P	3947.198311	P	4106.697276	P	3953.634967	P	4341.326921	P	3878.286132
Os.10180.1.S1_at	8.533187453	A	7.759258834	A	7.493077481	A	9.720871258	A	6.636769039	A	7.611804814	A	7.768797645	A	8.685159102	A	8.099805287	A	8.480459244	A	9.314158939	A	10.78413672	P	7.248847923	A	7.552683197	A	7.41813388	A	9.794325927	A	8.495494922	A	9.253255181	A	9.474058751	A	7.828835269	A	10.09433786	A	10.23883964	A	8.569661168	A	10.18758769	A	10.09454846
Os.10183.1.S1_at	194.6489477	P	184.7816167	P	185.765399	P	128.0521549	P	143.9267254	P	147.9476751	P	185.7769565	P	179.0788159	P	191.5624356	P	166.5024198	P	141.3216369	P	131.2457083	P	116.8455928	P	165.7042281	P	125.1598982	P	151.718092	P	151.3419627	P	140.8177525	P	216.7003592	P	172.6415915	P	247.232281	P	163.3075768	P	157.7121137	P	154.9024867	P	184.4961028
Os.10183.1.S2_at	6177.01716	P	6629.421878	P	6429.338886	P	5789.437764	P	5957.375947	P	5979.204344	P	7009.440551	P	6803.960696	P	6660.692728	P	6109.877013	P	6311.107281	P	6255.466247	P	4891.110824	P	6645.918635	P	5848.037837	P	6349.993892	P	6355.273461	P	5632.204503	P	7292.091733	P	7589.374232	P	7399.114759	P	6627.566341	P	6404.98505	P	6749.458479	P	7316.464743
Os.10184.1.S1_s_at	1520.704503	P	1587.547327	P	1466.115307	P	1725.223532	P	1779.331846	P	1749.550191	P	1726.917265	P	1669.703786	P	1678.29347	P	1823.673382	P	1894.11514	P	1767.300163	P	1717.575042	P	1640.759716	P	1532.760059	P	1803.672471	P	1762.531023	P	1759.450991	P	1451.134529	P	1422.154993	P	1480.26964	P	1609.115852	P	1498.023948	P	1533.250145	P	1466.57118
Os.10185.1.S1_at	5.892817302	A	5.489201118	A	5.895954769	A	5.99961771	A	7.336125573	A	6.592137066	A	6.548113624	A	5.970260342	A	6.254176829	A	5.234937807	A	5.373953293	A	5.936243886	A	6.605888375	A	5.515923207	A	6.45805402	A	6.790772635	A	5.484838503	A	5.826229052	A	4.611952562	A	5.659439932	A	4.960838298	A	5.87754609	A	7.128170017	A	5.630626036	A	5.459638631
Os.10186.1.S1_s_at	113.7275042	P	110.2323133	P	130.517428	P	65.88862857	P	62.74329961	P	54.72491248	P	166.0625519	P	112.3989477	P	129.0308607	P	74.66784495	P	66.71361161	P	63.87117032	P	96.19630193	P	122.7423332	P	89.64569886	P	63.14493934	P	54.96341665	P	56.99967356	P	100.6818974	P	111.0777195	P	114.0100588	P	61.12495599	P	88.53783655	P	74.22710474	P	120.2890976
Os.10187.1.S1_at	3849.166767	P	3754.74816	P	3756.787837	P	3992.446948	P	3821.63129	P	3767.469104	P	4087.836699	P	4008.684664	P	3829.676725	P	3986.56406	P	4054.581483	P	4287.581127	P	3752.434568	P	4240.898948	P	3615.588357	P	3938.754519	P	3555.576524	P	3401.069223	P	3703.204543	P	3749.477828	P	3847.943558	P	3667.591966	P	3702.02972	P	3839.778362	P	3638.718392
Os.10188.1.S1_at	3453.321009	P	3123.89412	P	3692.692014	P	3418.041127	P	3430.824878	P	3188.402398	P	3436.583533	P	3692.018699	P	4084.490221	P	3591.508315	P	3543.131191	P	3346.76175	P	3535.372683	P	4051.959235	P	3437.315614	P	3575.37117	P	3176.209284	P	3203.430517	P	2889.596458	P	2732.041033	P	2250.546307	P	2283.655774	P	2384.605825	P	2291.684124	P	2402.898948
Os.10189.1.S1_at	1111.946464	P	845.0043595	P	1100.094346	P	1185.990518	P	1239.51967	P	1107.145367	P	1121.546371	P	1256.704179	P	1151.464641	P	1368.899647	P	1317.660162	P	1168.862249	P	1699.005906	P	1406.010059	P	1278.412143	P	1320.398678	P	1083.658994	P	1249.301782	P	1009.023748	P	897.9569035	P	756.1771867	P	1065.047143	P	986.3047993	P	926.4598673	P	758.3581697
Os.10190.1.S1_at	746.8674578	P	683.3519556	P	734.8989477	P	729.974513	P	798.13721	P	801.3435947	P	753.5393918	P	669.8913542	P	774.0307898	P	790.6338837	P	802.8711699	P	752.2878366	P	663.4342074	P	742.1512581	P	690.2987117	P	764.3213635	P	696.7600588	P	687.7950773	P	624.2600588	P	688.8870155	P	632.5167823	P	644.5931685	P	592.0054801	P	620.2230089	P	676.2878366
Os.10191.1.S1_at	10.39208839	A	9.053051564	A	9.421513138	A	7.334235183	A	10.43456266	A	9.050658493	A	9.334720565	A	10.52638363	A	9.107694028	A	9.349215781	A	8.644060912	A	9.472208361	A	8.307581492	A	7.722022229	A	9.826317625	A	10.42575126	A	10.07933571	A	10.89377066	A	12.26222312	A	10.44063711	A	9.238644833	A	13.24822713	A	10.5402037	A	9.206695727	A	10.4248419
Os.10192.1.S1_at	18.97313348	A	18.8806479	A	24.45988913	A	29.96079835	P	28.46457235	P	35.19526539	P	20.82288473	A	20.52736837	A	15.87491003	A	31.03704232	P	29.80044274	P	34.49186713	P	21.41549233	P	21.76790895	A	16.2077928	A	35.08207306	P	28.88555168	P	25.07854334	A	21.43895747	A	22.22675484	A	21.95366082	A	32.76512393	P	36.99321263	P	30.73181847	P	21.55215192
Os.10193.1.S1_at	1640.820997	P	1659.086915	P	1750.920111	P	1589.510646	P	1703.661272	P	1683.318666	P	1664.441207	P	1638.238218	P	1855.934947	P	1695.503622	P	1735.442404	P	1628.106669	P	1489.652121	P	1790.329656	P	1637.607281	P	1759.287837	P	1713.954785	P	1586.221374	P	1490.107343	P	1452.507233	P	1410.73591	P	1423.733551	P	1281.885059	P	1313.287837	P	1281.046203
Os.10194.1.S1_at	16.85554246	A	31.87061307	A	22.49798786	A	28.1150673	A	35.86322794	A	21.00184576	A	22.31286957	A	23.28304278	A	23.00174342	A	24.70462872	A	22.96122705	A	21.35150602	A	18.06667627	A	18.50947764	A	25.26293832	A	30.16866824	A	29.03834406	A	25.00167652	A	42.59316562	A	25.62500403	A	24.44807229	A	23.30426048	A	21.69002746	A	27.44701652	A	22.8834163
Os.10196.1.S1_at	9.233657877	A	9.964470035	A	9.417301899	A	9.009141566	A	10.50667392	A	9.243499923	A	10.57000024	A	10.10252424	A	11.49088877	A	10.17151404	A	9.952682903	A	8.987373534	A	9.847913549	A	9.254700932	A	9.718312295	A	9.075431746	A	8.942043075	A	10.52996788	A	10.95629058	A	10.5782417	A	8.74074961	A	11.28826431	A	12.46633865	A	12.40520133	A	11.9257144
Os.10197.1.S1_at	11.88483955	A	14.57957117	A	14.5014527	P	20.67515935	P	22.68496578	P	14.20335618	M	31.04660898	P	35.4431744	P	30.95085538	P	40.99777712	P	35.43239281	P	19.52044584	P	30.24104512	P	19.56269072	P	25.6014582	P	24.53014314	P	19.13523589	P	34.56730484	P	26.40573334	P	15.73735034	P	11.59002209	A	17.43340213	P	18.72723017	P	17.33891083	A	19.91499
Os.10198.1.S1_at	752.9348685	P	795.2508531	P	752.5706334	P	780.5917689	P	779.173064	P	801.783295	P	752.5519149	P	743.7619613	P	806.4076332	P	774.3292669	P	792.0643184	P	803.4119518	P	743.9637873	P	784.6059347	P	690.8831336	P	803.7538272	P	725.6301346	P	694.5739287	P	673.5933921	P	706.8300836	P	668.7405869	P	678.0834635	P	672.8711699	P	621.8076276	P	632.0693391
Os.10200.1.S1_at	1385.723361	P	1312.624629	P	1402.627328	P	1481.058459	P	1434.649066	P	1472.289137	P	1238.172007	P	1246.575087	P	1139.811812	P	1352.349105	P	1241.844832	P	1568.296796	P	1245.489106	P	1323.108303	P	1488.995282	P	1377.450729	P	1417.030568	P	1455.278279	P	1188.512155	P	1318.325639	P	1516.592712	P	1571.655533	P	1805.851476	P	1675.465053	P	1198.121462
Os.10201.1.S1_at	129.978867	P	114.4059585	P	144.7205712	P	65.8711701	P	71.65440159	P	68.47889456	P	142.3989477	P	148.7738447	P	148.9904556	P	79.15112608	P	81.91077392	P	74.56133871	P	153.7337658	P	169.2265845	P	134.0080432	P	84.00379888	P	75.41890157	P	69.15590901	P	95.17672544	P	102.9707167	P	83.43714083	P	53.56564005	P	46.42873964	P	58.01596838	P	101.2045412
Os.10202.1.S1_at	1644.446872	P	1734.662028	P	1991.044333	P	722.2210252	P	853.6578886	P	789.9910691	P	1860.599575	P	1853.674331	P	1669.826534	P	749.0945536	P	799.468845	P	791.3458921	P	1892.259672	P	1880.627326	P	1768.778845	P	795.6921036	P	713.4465782	P	837.960672	P	1874.05028	P	1592.272159	P	1505.002367	P	692.554783	P	656.8710811	P	650.8098812	P	1566.175342
Os.10203.1.S1_at	1591.767583	P	1441.807636	P	1712.367716	P	1477.89243	P	1577.946372	P	1644.35323	P	1512.567589	P	1589.946476	P	1562.751981	P	1548.287837	P	1572.283392	P	1525.19263	P	1377.144219	P	1538.530571	P	1502.839764	P	1575.467921	P	1360.027195	P	1344.291835	P	1833.897376	P	1714.921665	P	1626.544766	P	1725.5184	P	1556.379671	P	1650.285989	P	1540.760059
Os.10204.1.S1_at	68.92745768	P	74.65934087	P	67.1529802	P	90.83303152	P	109.7903621	P	107.3445316	P	67.59273258	P	60.58741948	P	66.98307202	P	86.49145922	P	102.7651919	P	110.8203492	P	72.31561434	P	62.47092643	P	62.7121054	P	68.52123552	P	80.17240896	P	106.9913341	P	33.06852586	P	39.3251684	P	32.6720868	P	46.28626543	P	63.45636709	P	53.5186194	P	42.84165772
Os.10206.1.S1_at	388.0113094	P	446.8837916	P	426.6089071	P	434.8921773	P	436.2185568	P	456.9711796	P	445.7666677	P	432.9435828	P	425.5915139	P	416.6053039	P	438.6022852	P	416.4201721	P	336.004154	P	423.4221859	P	363.0029192	P	424.2351612	P	419.2353765	P	340.4881471	P	480.9675748	P	477.8791868	P	535.0032363	P	500.9020593	P	454.9065417	P	527.7435196	P	502.4886948
Os.10208.1.S1_at	245.7704981	P	237.0130772	P	243.7521801	P	222.8546616	P	246.0244545	P	268.2838721	P	247.6369996	P	234.5258919	P	255.205645	P	265.2862492	P	275.9271278	P	226.338514	P	240.1685456	P	294.6825432	P	221.8551323	P	232.8989477	P	207.4830479	P	233.7739911	P	189.3895335	P	200.3327446	P	186.0409221	P	205.5636252	P	222.8188593	P	194.2767855	P	170.9514451
Os.10209.1.S1_x_at	1570.748775	P	1380.213516	P	1627.636738	P	1973.482281	P	2006.013934	P	1765.24399	P	1363.621331	P	1566.398948	P	1692.911552	P	1991.242137	P	1963.671728	P	1851.499394	P	1709.053729	P	1815.948643	P	1621.507913	P	2020.999585	P	1847.096548	P	1978.525017	P	1468.156603	P	1253.891764	P	1027.277767	P	1590.87226	P	1428.065614	P	1396.925717	P	1128.212037
Os.10209.2.S1_at	1498.35474	P	1428.270676	P	1560.343527	P	1511.211959	P	1473.680037	P	1255.12193	P	1307.260059	P	1548.038901	P	1772.706107	P	1484.092799	P	1495.44891	P	1383.762699	P	1669.57792	P	1739.525076	P	1435.420679	P	1504.549953	P	1247.822705	P	1263.898948	P	1246.68456	P	1101.815106	P	1011.146274	P	1049.473572	P	927.6995296	P	984.5614597	P	911.7665785
Os.10209.3.S1_x_at	1127.728604	P	1053.774478	P	1136.259901	P	1477.236567	P	1578.54952	P	1364.052259	P	898.2970552	P	1128.394309	P	1317.607281	P	1531.549167	P	1444.532807	P	1264.825239	P	1203.234122	P	1182.998657	P	1080.079503	P	1482.148636	P	1374.877269	P	1407.54513	P	949.1602688	P	819.0110494	P	692.8330728	P	1030.09162	P	994.2878366	P	966.5113203	P	720.6767254
Os.1021.1.S1_at	283.7202468	P	261.8156143	P	282.2887451	P	281.4091117	P	299.5622004	P	281.7565165	P	276.1058599	P	306.7932359	P	307.7036018	P	336.6980257	P	281.7981151	P	281.6365355	P	297.6027691	P	339.9991796	P	322.0079603	P	301.39027	P	300.4541304	P	320.232281	P	195.8570469	P	173.2262457	P	171.2609732	P	211.596177	P	186.7758974	P	171.0265363	P	190.3769737
Os.10211.1.S1_at	121.2585504	P	93.95422464	P	111.1805468	P	107.7908902	P	123.1965209	P	110.9706412	P	104.8632714	P	102.8693269	P	113.8393055	P	114.9267254	P	109.8037843	P	90.21021159	P	102.0973592	P	122.8060343	P	90.45748899	P	102.8021927	P	109.7175027	P	116.4693984	P	115.1767254	P	99.92851379	P	101.232281	P	101.1115557	P	88.74002619	P	83.41576108	P	105.4030967
Os.10212.1.S1_at	362.7824741	P	336.1214681	P	354.7617282	P	317.1680466	P	330.0537281	P	332.1211699	P	335.1387861	P	334.8535371	P	277.852279	P	289.209625	P	318.8390566	P	322.5949718	P	315.9121947	P	330.0378366	P	318.9197104	P	332.112425	P	305.5092355	P	306.626243	P	331.3156143	P	348.9230863	P	330.17079	P	340.7011883	P	317.1535459	P	337.0282836	P	343.5362532
Os.10214.1.S1_at	423.7972622	P	441.9653724	P	432.5428531	P	465.3625089	P	478.8545938	P	512.6372248	P	360.7596156	P	366.1244328	P	346.2878864	P	435.3897933	P	457.3165341	P	401.5100588	P	677.4545032	P	263.0565256	P	547.9617502	P	382.1782535	P	393.6096425	P	678.6390277	P	249.4617632	P	309.094368	P	321.4747509	P	466.814723	P	447.6225439	P	359.152558	P	276.290597
Os.10215.1.S1_at	160.9625058	P	152.2870167	P	184.6991505	P	274.9501348	P	328.6341456	P	254.3173707	P	181.2632597	P	170.6169113	P	198.1302041	P	305.5517254	P	301.2267834	P	274.0099065	P	255.6005842	P	193.5378366	P	200.8156143	P	327.4181111	P	246.1801461	P	285.3939316	P	225.3711699	P	227.435095	P	184.8372828	P	150.8377027	P	150.6639863	P	143.9582018	P	218.3035021
Os.10215.2.A1_at	17.61623792	A	19.93982126	A	20.61700615	A	32.26681449	P	21.82638385	A	28.08600985	P	17.70190494	P	16.41560097	A	20.6272401	P	27.20863415	P	19.40125578	A	19.23521374	M	17.92532421	P	18.49573478	P	20.72822478	A	26.09207037	P	27.15648205	M	17.75477515	A	21.74940376	A	20.18374094	A	19.27548531	A	24.48430776	A	21.8531255	A	22.12424217	A	19.79354527
Os.10216.1.S1_at	517.6673712	P	506.8739887	P	492.8672504	P	548.0629901	P	649.7832238	P	597.9126715	P	530.1655411	P	547.5279454	P	567.0155975	P	642.9187197	P	625.7045032	P	577.7434025	P	500.7197835	P	585.2101979	P	496.8608879	P	613.8770034	P	555.0037387	P	550.1500834	P	474.7851794	P	437.8081946	P	395.7448231	P	515.3379761	P	437.7502467	P	416.0264644	P	385.1273775
Os.10217.1.S1_a_at	1003.343392	P	994.9622684	P	1120.926609	P	1155.506071	P	1209.926725	P	1037.052074	P	1021.01853	P	1174.93055	P	1257.954503	P	1247.057819	P	1197.458541	P	1186.98122	P	1292.426725	P	1188.716034	P	1275.706603	P	1238.781349	P	1171.172732	P	1191.376775	P	930.6500954	P	746.0311552	P	595.957061	P	910.2462259	P	831.6416589	P	790.9048814	P	637.4920956
Os.10219.1.S1_at	108.5584365	P	93.18206357	P	110.2122173	P	99.89894766	P	99.28991652	P	121.2059211	P	107.0000533	P	111.3606173	P	127.4184037	P	120.0100588	P	124.9949638	P	107.2045411	P	136.9019125	P	113.3788336	P	105.1773575	P	117.3297155	P	118.0656143	P	96.53971107	P	95.21840469	P	88.76039863	P	66.35211139	P	82.78783655	P	81.56613301	P	81.2071528	P	76.78414542
Os.10220.1.S1_at	218.210018	P	192.6940545	P	203.5246386	P	190.3156143	P	211.0070258	P	229.9268443	P	242.8834516	P	212.6211699	P	204.7655157	P	226.6610665	P	222.9392276	P	206.8911695	P	192.0933921	P	191.2990616	P	206.7800375	P	178.9360846	P	200.4524551	P	173.7978568	P	261.8989477	P	306.6328046	P	289.7453756	P	289.8998397	P	291.427215	P	294.9093154	P	312.7999807
Os.10221.1.S1_at	1679.188636	P	1755.693535	P	1738.815479	P	1829.232281	P	1839.510059	P	1824.195503	P	1844.06966	P	1898.261643	P	1978.293231	P	1949.758075	P	1990.044262	P	1810.972826	P	2127.364344	P	1747.010059	P	2086.713835	P	1975.792274	P	2104.57392	P	2121.482281	P	1732.83114	P	1647.331736	P	1646.898948	P	1833.99504	P	2005.079503	P	1803.231193	P	1775.823405
Os.10222.1.S1_s_at	496.4039768	P	486.9534398	P	522.0740843	P	496.7220323	P	554.4943253	P	522.6760415	P	537.8417935	P	549.4288991	P	622.0378366	P	590.9517629	P	577.2398145	P	511.0119114	P	621.4271647	P	606.0895775	P	557.3965091	P	583.3433921	P	565.5754952	P	499.8709471	P	452.6350705	P	402.1262904	P	337.4780634	P	380.0751147	P	355.4651123	P	341.8148623	P	333.4312166
Os.10223.1.S1_at	7.583661918	A	10.02546711	A	8.784200974	A	19.76628906	P	19.79614423	P	25.11563854	P	7.710633188	A	8.134745789	A	8.087046492	A	22.88039473	P	29.60527699	P	22.08179272	P	7.79684988	A	10.89249335	A	8.426464213	A	20.16642281	P	21.06929924	P	18.50147862	P	8.372266226	A	6.476823539	A	9.363349848	A	26.46079208	P	28.9087903	P	27.68284874	P	9.041632886
Os.10224.1.S1_at	925.9700638	P	825.1629462	P	882.0406996	P	846.0946883	P	970.2513105	P	877.8152468	P	918.1087199	P	916.6233641	P	1021.129039	P	976.4430446	P	921.8771131	P	867.4542159	P	966.0169854	P	939.6414988	P	846.7184935	P	873.632712	P	875.1538191	P	846.1873867	P	896.4702741	P	769.017483	P	683.8989477	P	825.6861301	P	785.0975473	P	702.3140481	P	667.0876394
Os.10225.1.S1_at	22.82477903	A	17.79714988	A	19.36864284	A	16.63080734	A	17.25001632	A	23.47939482	A	18.55076353	A	18.80295726	A	19.19284289	A	18.5277397	A	20.08565386	A	19.90323153	A	20.1443858	A	19.19808191	A	22.10431114	A	20.80120712	A	22.01316104	A	16.67241887	A	17.97069826	A	17.35416299	A	20.24393133	A	16.70177236	A	20.05335622	A	17.63915728	A	19.73276254
Os.10226.1.A1_at	15.4394161	A	20.85394374	P	22.8902974	P	24.68427563	P	18.36137361	A	20.93110955	P	21.61255441	A	26.15719484	P	23.67613137	A	25.87672881	P	23.10431708	P	23.52961377	P	20.83282096	P	21.64989521	P	22.77936994	A	27.01596403	P	30.98835262	M	23.43901958	P	19.66699716	A	18.24334007	A	23.62733583	P	22.30510007	P	25.21304025	P	22.35917227	A	27.10814915
Os.10227.1.S1_at	316.732281	P	301.17693	P	331.8590227	P	296.0200668	P	357.6400392	P	328.1489477	P	347.047466	P	310.3505881	P	356.5710797	P	328.1682963	P	338.8581224	P	311.0553357	P	320.0777231	P	343.9209188	P	320.3789084	P	347.0896531	P	372.2889634	P	324.5275384	P	303.7441922	P	313.8947599	P	318.8723962	P	308.4100509	P	293.3465493	P	256.8363177	P	293.5776736
Os.10232.1.A1_at	12.13396044	A	13.34485516	A	12.49157468	A	17.26407882	P	11.61240092	A	17.03365322	P	13.75159433	P	12.77888423	P	12.36550226	A	15.84952566	A	14.1225511	P	13.47722771	P	12.71047614	P	16.69855336	P	11.77001334	A	13.81424397	P	11.69822645	M	11.09688506	A	11.01124251	A	12.25022596	P	13.37465132	A	14.12290471	P	12.78875482	A	15.64248673	A	11.87758746
Os.10234.1.S1_at	2277.994758	P	2379.398948	P	2266.404349	P	2394.158148	P	2455.52115	P	2407.215627	P	2354.100088	P	2317.803496	P	2533.334895	P	2349.140764	P	2468.23141	P	2381.628465	P	2166.615456	P	2369.590183	P	2142.120245	P	2291.42167	P	2132.092061	P	2322.093392	P	2239.898948	P	2174.291058	P	2241.715848	P	2201.852605	P	2057.147615	P	2248.426725	P	1975.398724
Os.10235.1.S1_at	446.0551852	P	461.5412255	P	414.5141088	P	334.14099	P	376.4259844	P	427.8736957	P	437.2397434	P	402.1350574	P	452.8134214	P	384.3828319	P	381.1779104	P	367.4930816	P	434.1763951	P	424.3494361	P	433.328	P	363.3233024	P	359.539439	P	319.0820932	P	696.6503124	P	701.6207303	P	660.8497543	P	698.031445	P	720.2249454	P	643.3750563	P	672.8673823
Os.10238.1.S1_at	162.1020682	P	132.2517978	P	163.1190618	P	72.05295945	P	78.09921134	P	75.76005878	P	182.554962	P	203.3599315	P	195.0083342	P	86.6747377	P	86.462342	P	89.64539548	P	319.0231894	P	217.4336967	P	243.2878366	P	89.00390982	P	90.56997594	P	95.09432637	P	163.883062	P	160.0425674	P	139.1173686	P	66.38541789	P	50.91420047	P	62.71579163	P	148.3524322
Os.10240.1.S1_at	423.4754774	P	470.0072595	P	451.169576	P	420.7135668	P	466.5386122	P	526.0352023	P	533.8143394	P	503.1506558	P	528.2304779	P	494.2546566	P	510.880062	P	477.0926108	P	349.9730598	P	509.8983312	P	446.481836	P	519.2577618	P	504.5599053	P	493.4532546	P	458.6969831	P	434.0122223	P	481.4895655	P	514.0634213	P	529.273927	P	441.1870488	P	420.9129288
Os.10240.2.A1_at	67.56330908	A	93.29607748	P	63.94754424	A	66.44852379	A	70.64842462	A	67.4949524	A	69.82375831	A	57.12121477	A	65.31793495	A	65.12117012	P	64.12056699	A	67.57383982	A	58.28784024	P	72.35264716	P	66.00762546	A	66.09790791	A	67.73822836	A	69.70966257	A	63.72394232	A	64.98587166	A	74.11271986	A	66.27851895	A	72.58354813	A	66.69094395	A	69.40893939
Os.10241.1.S1_at	4796.488158	P	4321.284406	P	5075.74617	P	5293.065614	P	5339.556565	P	5101.515585	P	5081.565614	P	5698.052737	P	5746.205036	P	5904.936825	P	5700.244683	P	5451.148948	P	6434.347007	P	6013.504732	P	5933.066924	P	5940.951616	P	6060.133402	P	6366.864493	P	4442.303548	P	3752.301768	P	3405.320309	P	4248.229079	P	3926.037837	P	3771.678486	P	3278.633066
Os.10244.1.S1_s_at	352.8957117	P	422.2439205	P	379.8882803	P	182.2407786	P	245.9762199	P	288.794832	P	355.5567666	P	333.6211699	P	378.7717376	P	272.5007293	P	246.9662306	P	218.8989477	P	295.597679	P	375.2092336	P	383.4150684	P	247.9720436	P	293.1107188	P	241.851545	P	549.379472	P	500.1059656	P	604.1280726	P	399.9860501	P	417.0372644	P	408.04636	P	458.2600588
Os.10245.1.S1_at	14.61689667	A	16.05876329	A	15.12407722	A	16.22536857	A	14.68937465	A	18.81019253	A	21.95860232	A	13.17262564	A	16.2242548	A	23.86901615	A	22.25584252	A	21.15243459	A	19.4770541	A	17.15953362	A	11.66444534	A	26.75744009	A	20.35862549	A	27.95573331	A	18.66583673	A	16.62040745	A	14.27303186	A	23.48814882	A	31.35567652	A	20.28964038	A	18.88538101
Os.10246.1.S1_at	1039.96188	P	1133.585399	P	1160.623334	P	1538.210189	P	1424.648673	P	1384.436474	P	1163.068433	P	1143.161955	P	1117.412014	P	1356.322607	P	1365.629868	P	1431.798405	P	1016.579244	P	1106.168383	P	969.2829706	P	1435.925067	P	1373.784096	P	1324.991794	P	1029.049402	P	1125.097607	P	1092.357645	P	1354.765811	P	1415.420324	P	1470.600868	P	1004.791564
Os.10246.2.S1_at	2741.732281	P	1928.650177	P	2862.955035	P	3654.849703	P	3337.775354	P	2654.346331	P	2356.707999	P	2906.966302	P	2859.273888	P	2958.076893	P	3304.371572	P	3147.813819	P	2668.709301	P	3072.387997	P	2584.496336	P	2919.273833	P	2620.140258	P	2558.385274	P	2828.181626	P	2465.0329	P	1755.139602	P	3010.635501	P	2661.325853	P	2432.643046	P	1814.580042
Os.10246.3.S1_at	6561.843617	P	5032.379921	P	6888.034588	P	1024.021141	P	761.6717891	P	666.3064007	P	6136.984887	P	7713.387614	P	7112.345157	P	666.55849	P	937.2015801	P	1231.112514	P	7081.450116	P	7891.211418	P	7396.158418	P	1083.7411	P	645.937584	P	897.5479307	P	6832.538036	P	5482.107261	P	3917.300643	P	1204.340629	P	1109.120434	P	946.4028402	P	3764.370659
Os.10246.4.S1_x_at	4375.238623	P	3393.878437	P	4562.815614	P	5071.502049	P	4939.551427	P	4264.167569	P	4000.898948	P	4885.171627	P	4486.364229	P	4774.517525	P	4947.798632	P	4968.363847	P	5247.305522	P	5173.054768	P	4648.37117	P	4919.368361	P	4045.815614	P	4509.980723	P	4151.136063	P	3568.004576	P	2854.179082	P	4540.525155	P	4104.343372	P	4152.342553	P	2963.169551
Os.10246.5.S1_at	5.939418384	A	6.570087755	A	5.509173176	A	6.4392661	A	6.914936512	A	4.699205099	A	7.287681999	A	6.002655081	A	5.209237692	A	5.906523296	A	6.22990566	A	7.033165115	A	5.39401252	A	5.372004736	A	5.475111654	A	6.09268535	A	5.28252156	A	5.819580928	A	5.554257886	A	6.728603116	A	7.026413469	A	6.233062609	A	5.996193733	A	6.382077384	A	5.41558465
Os.10247.1.S1_a_at	547.2493401	P	540.8397819	P	585.1825431	P	90.10407501	P	79.02212861	P	103.013045	P	583.3854708	P	524.0970575	P	615.5380909	P	52.27587951	P	91.99100102	P	55.95974951	P	557.0733358	P	578.3087412	P	601.041707	P	90.58329432	P	61.42580193	P	96.75324286	P	576.1822056	P	690.7904973	P	586.4404938	P	67.88028037	P	82.82593183	P	65.54408741	P	508.5523813
Os.10251.1.S1_at	1821.815819	P	1632.20931	P	1607.049947	P	2412.50086	P	2651.783094	P	2444.304512	P	2306.237914	P	2152.048045	P	2017.132891	P	2501.204503	P	2426.726827	P	2430.687843	P	1512.655333	P	1869.751974	P	1270.742915	P	2223.80105	P	2041.940154	P	2018.40961	P	1445.062331	P	1327.319104	P	1364.227805	P	2147.565614	P	1977.812905	P	1965.344317	P	1308.60173
Os.10252.1.S1_s_at	106.1972556	P	86.37924035	P	118.6477301	P	113.3845479	P	127.5788727	P	151.1917861	P	86.46485033	P	111.6050197	P	114.0272962	P	127.8773875	P	129.2719151	P	137.6243842	P	114.8312746	P	114.6275549	P	108.078066	P	133.4491745	P	115.38588	P	129.3713602	P	60.54610795	P	82.00280934	P	86.62475669	P	81.90865032	P	81.22946523	P	68.18008295	P	69.62025014
Os.10253.1.S1_at	2124.036434	P	2216.456073	P	2076.704503	P	2097.047933	P	2045.275322	P	2152.544476	P	2429.569779	P	2064.62117	P	1968.156116	P	2248.356618	P	2256.56922	P	2266.963557	P	2392.469342	P	1853.005841	P	2055.037202	P	1774.688878	P	1752.487652	P	1853.080604	P	1181.207861	P	1433.932648	P	1507.921559	P	1522.955898	P	1605.644465	P	1577.682749	P	1450.617071
Os.10254.1.S1_at	110.9678896	P	86.77910203	P	102.860309	P	98.44280833	P	110.6576565	P	81.21540928	P	96.25241479	P	96.06561433	P	100.5656143	P	106.5933921	P	81.02879067	P	92.14637148	P	130.4299736	P	133.8433921	P	94.86522764	P	77.97080015	P	97.67403704	P	87.34716362	P	94.03783655	P	74.98455914	P	51.61098936	P	67.37062795	P	58.26413492	P	47.9707337	P	57.55622304
Os.10255.1.S1_s_at	15.285292	A	14.09063846	A	10.84147231	A	42.60906549	P	29.38995118	P	35.17965937	P	9.717564755	A	14.93159865	A	8.947730385	A	28.24787707	P	31.92820651	P	22.26102503	P	11.79153908	A	13.35762748	A	16.07698786	A	32.25861893	A	27.04529524	P	64.46210551	P	11.73974409	A	11.52199412	A	8.325890609	A	30.53671515	P	18.24496074	M	17.28900887	M	14.86521569
Os.10256.1.S1_at	3937.15652	P	3123.637034	P	3733.53735	P	3876.435015	P	3542.954503	P	3269.23679	P	3656.556801	P	3659.311423	P	3349.423839	P	3626.764757	P	3583.68889	P	3728.906184	P	3761.664043	P	3822.886726	P	3314.583304	P	3441.882167	P	3107.557358	P	3121.130139	P	3148.160406	P	3357.188574	P	3133.717627	P	3053.24617	P	3047.362983	P	3507.359152	P	3568.47404
Os.10257.1.S1_at	249.3133252	P	203.5100588	P	232.4163393	P	252.0857131	P	227.9702689	P	211.1218303	P	234.982281	P	246.6810417	P	225.2700032	P	227.8830891	P	247.2486722	P	251.8989477	P	278.1547878	P	296.6552406	P	228.482281	P	209.1055274	P	166.2543669	P	217.6171596	P	155.1283713	P	259.6276212	P	226.7338689	P	227.6405019	P	270.5479621	P	241.82447	P	240.2248843
Os.10257.1.S1_x_at	308.8125439	P	277.8355335	P	296.7579104	P	284.935878	P	313.4976459	P	330.59731	P	268.8420642	P	273.0097157	P	305.1127347	P	306.7045032	P	298.2694742	P	277.569179	P	324.0632567	P	300.6543714	P	299.5854114	P	290.8469588	P	245.1783855	P	249.4267254	P	263.5235284	P	271.7463604	P	241.0632284	P	277.6767254	P	266.357298	P	260.2337336	P	264.4128574
Os.10258.1.S1_at	332.5205621	P	311.0828679	P	379.1457044	P	356.2395584	P	356.5301158	P	363.5490347	P	350.6814573	P	367.9799384	P	343.4262759	P	396.1259222	P	372.8721721	P	333.0256947	P	430.1868355	P	381.3957034	P	383.5478255	P	372.3989477	P	386.7685249	P	390.8609222	P	314.4788288	P	283.283427	P	261.7125421	P	306.3970987	P	278.1692891	P	238.5298113	P	271.9181229
Os.10259.1.S1_at	7095.973171	P	6621.648948	P	6996.274912	P	7163.550105	P	6613.750855	P	5815.199235	P	8279.12117	P	8212.760059	P	7702.457313	P	7744.144463	P	7230.858399	P	7659.649082	P	8106.714796	P	10998.69945	P	9172.122092	P	8620.458738	P	8739.331213	P	6714.306872	P	10976.43595	P	11073.72823	P	11535.84339	P	10365.44879	P	10707.30956	P	10971.62853	P	11098.66692
Os.10260.1.S1_at	935.0074671	P	899.1597335	P	912.7358646	P	957.8406551	P	1049.59407	P	969.6940186	P	920.655576	P	886.3892808	P	1072.398713	P	1002.126421	P	1004.271686	P	895.0775482	P	986.2887275	P	986.9010762	P	882.0369327	P	929.3574621	P	898.3856891	P	853.6444155	P	813.7940665	P	739.4406143	P	680.8368574	P	849.2611944	P	823.2267652	P	726.4933207	P	696.5556695
Os.10261.1.S1_at	485.7183921	P	420.6489477	P	487.1211699	P	395.1429364	P	359.4348376	P	363.5256452	P	389.6767254	P	384.0273893	P	405.5933921	P	384.3147075	P	371.5223988	P	395.8227499	P	315.7001688	P	492.896049	P	356.4770827	P	405.0150739	P	293.240394	P	302.7148461	P	374.9035764	P	449.1940732	P	408.725734	P	339.8711699	P	344.5656143	P	357.6211699	P	441.9904354
Os.10262.1.S1_at	402.7957592	P	405.7477977	P	387.280339	P	367.3156143	P	432.0063156	P	411.2593038	P	368.7774119	P	364.0126491	P	382.7962	P	388.1763988	P	363.3344529	P	356.5128976	P	419.6477524	P	323.1469827	P	379.3489775	P	392.33786	P	399.5223047	P	374.4789373	P	370.2451864	P	380.7503531	P	348.7458532	P	356.6394395	P	368.8561819	P	319.8922232	P	335.2327861
Os.10263.1.S1_at	69.14668976	P	66.10493793	P	69.41362122	P	63.43392935	P	67.20641989	P	63.6868485	P	67.52728727	P	68.46650061	P	65.89280884	P	62.17285203	P	61.95175394	P	66.61029608	P	64.09610086	P	62.45277648	P	69.03950288	P	68.92939268	P	71.65160019	P	62.62522555	P	74.42245399	P	84.73197376	P	73.86842705	P	64.39668922	P	65.13243248	P	63.24922348	P	79.43281802
Os.10264.1.S1_at	132.3678698	P	131.0860741	P	177.2600588	P	112.5804983	P	114.3433429	P	129.982281	P	113.68022	P	149.5795032	P	143.1538603	P	138.2068512	P	118.4311838	P	122.5811315	P	160.9332116	P	168.5982494	P	164.5100588	P	120.3711699	P	128.8808055	P	125.182556	P	116.3422918	P	117.3163438	P	87.5238392	P	68.69442917	P	88.86407944	P	70.14894769	P	110.6805333
Os.10264.2.S1_at	90.30846614	P	73.7697085	P	81.31409801	P	78.04061473	P	91.02712864	P	94.16344258	P	72.36996044	P	87.00311781	P	80.78271097	P	84.91605235	P	81.39669011	P	75.14797567	P	103.884626	P	93.34733954	P	82.89045213	P	87.14795775	P	62.77640161	P	65.1458816	P	75.64831773	P	86.56030798	P	69.97776236	P	87.85724463	P	76.99281258	P	74.02545313	P	68.15910884
Os.10266.1.S1_at	12.50570643	A	13.81712188	A	12.09796525	A	13.12009488	A	13.20650061	A	12.66151384	A	18.15065833	A	16.65877816	A	13.1639793	A	13.59698544	A	13.95920828	A	13.2196759	A	11.27049036	A	13.81712188	A	15.02683806	A	14.09937676	A	14.96195083	A	17.31800313	A	18.49009705	A	14.85336919	A	14.95195627	A	16.74640251	A	14.73752763	A	13.5206307	A	17.3047433
Os.10268.1.S1_at	9.630040147	A	10.31600485	A	9.859611995	A	10.26720032	A	9.746892324	A	7.67057293	A	8.793536424	A	10.13950559	A	10.12693011	A	9.904372212	A	8.63608261	A	9.596727532	A	9.779995416	A	11.21478418	A	8.839171602	A	10.72668935	A	12.56313202	A	11.8875597	A	10.9061472	A	11.1494559	A	10.25943247	A	12.0170119	A	9.43260422	A	9.209446267	A	11.38818601
Os.10270.1.S1_at	29.87025961	A	31.16045511	A	25.94718917	A	27.86457488	A	28.79110547	A	22.32391317	A	25.20936295	A	35.50513794	A	31.52657896	P	33.82330439	M	31.32289302	A	22.46895076	A	26.31666325	A	21.78666251	A	33.64053605	M	31.166213	A	33.32624236	A	30.01773804	A	35.66722352	A	31.20054747	A	35.20771719	A	42.61552745	A	42.45066063	A	31.22273704	A	32.53489207
Os.10271.1.S1_x_at	74.86014754	P	63.11931545	P	71.06957396	P	50.58650939	P	55.38606523	P	63.10757765	P	74.09737811	P	68.16135352	P	69.90775026	P	53.51135214	P	63.43503863	P	59.32968539	P	110.9095156	P	92.59339211	P	88.5030583	P	61.11531487	P	60.70064347	P	61.41317273	P	79.68410614	P	74.17890482	P	86.37876882	P	58.07385651	P	50.78073916	P	49.10128894	P	89.88897097
Os.10271.2.S1_x_at	213.1059195	P	194.4279119	P	190.2675608	P	189.2574971	P	198.7548393	P	194.3629213	P	188.9545032	P	195.1249625	P	209.5423548	P	210.7823619	P	192.7336379	P	180.9022343	P	193.6759908	P	198.4280159	P	195.4128366	P	194.5657299	P	207.2933715	P	180.7737393	P	195.1523745	P	201.5818924	P	174.065878	P	178.1046605	P	182.1685304	P	162.2899139	P	183.0631365
Os.10272.1.S1_at	448.7264771	P	408.0652579	P	431.9274226	P	563.655323	P	626.9239173	P	622.4734362	P	356.6498269	P	379.3138685	P	367.20149	P	605.35952	P	629.0394397	P	492.9211977	P	385.7878366	P	411.9372966	P	397.257771	P	648.510201	P	479.5961253	P	501.1700441	P	309.9685972	P	261.7358337	P	290.8711699	P	293.1060518	P	321.2445246	P	311.0039244	P	269.3433101
Os.10273.1.S1_at	78.87116988	P	73.76554819	P	73.59805577	P	68.99639165	P	71.78185005	P	70.20450324	P	78.26421608	P	70.6785187	P	73.33808469	P	68.28783661	P	67.83116021	P	63.57439902	P	67.01112917	P	88.01087643	P	69.32444607	P	63.85787532	M	61.87117082	A	65.33624029	M	58.98187943	P	57.0989915	A	57.68012757	A	59.69267122	P	47.06907041	P	49.83961069	P	47.23833992
Os.10274.1.S1_a_at	1395.976083	P	1425.212256	P	1318.003973	P	1181.260059	P	1262.79684	P	1396.84076	P	1523.45867	P	1489.292159	P	1540.364509	P	1254.482281	P	1297.546946	P	1230.690614	P	1404.254203	P	1363.26557	P	1464.692412	P	1386.417434	P	1275.103655	P	1218.999992	P	1421.152009	P	1454.869604	P	1557.36494	P	1393.445633	P	1305.567654	P	1258.985425	P	1431.390099
Os.10274.3.S1_at	81.62116988	P	74.97418556	P	63.15704308	P	51.94733672	P	76.63213142	P	80.90718461	P	98.38428861	P	84.46870496	P	75.3301655	P	73.7656916	P	74.4580713	P	77.11481608	P	89.28472951	P	87.60835868	P	89.46723019	P	74.59339211	P	84.76822042	P	65.16234963	P	83.01339928	P	97.96455696	P	118.0180939	P	65.92464311	P	85.05021134	P	84.54909043	P	76.6000516
Os.10274.4.S1_at	12.0975912	P	13.11282213	P	15.37839299	P	11.23936797	P	10.15844227	P	11.18964395	P	10.77118323	P	11.93090225	P	11.34811132	A	10.04020907	P	13.31154798	P	14.06847822	P	12.15674877	P	13.60242745	P	11.82446628	P	9.3115809	A	10.62686561	P	11.69921993	P	13.37902664	P	15.52080665	P	12.44526961	P	11.31997956	P	10.05652407	P	11.30412875	P	11.3839331
Os.10275.1.S1_at	3324.917991	P	3599.068248	P	3289.896969	P	3017.166453	P	2963.023948	P	3047.445759	P	3067.464931	P	2997.602559	P	2983.994454	P	2907.545891	P	2837.739904	P	3100.128559	P	3097.336141	P	3569.288604	P	3348.552731	P	2577.858863	P	2766.108293	P	2469.486153	P	4881.657493	P	5252.14127	P	6133.0024	P	5228.983156	P	6119.80907	P	5517.920615	P	5477.039391
Os.10276.1.S1_at	6147.444478	P	6365.434528	P	6250.250501	P	6448.818493	P	6349.262056	P	5907.148948	P	6544.711605	P	6870.593392	P	6723.906646	P	6229.37117	P	6377.876962	P	6511.518897	P	7705.175203	P	6814.346411	P	6641.110175	P	6464.638557	P	6035.010059	P	6188.99617	P	6139.910496	P	6486.283591	P	6330.718302	P	6069.977259	P	5766.344639	P	6139.364966	P	6132.69908
Os.10276.2.S1_at	3877.634796	P	3846.446107	P	3817.838135	P	4563.251993	P	4784.787837	P	4621.148948	P	3915.510059	P	4105.710379	P	4083.32958	P	4621.339503	P	4730.776173	P	4544.30593	P	3980.346744	P	4181.843392	P	3657.12502	P	4714.652059	P	4668.060504	P	4625.088319	P	3895.891586	P	3778.87117	P	3871.830852	P	4555.915292	P	4139.745072	P	4418.908242	P	3405.32904
Os.10277.1.S1_at	10.25132481	A	13.63695783	P	10.95655618	A	13.80207658	P	14.22466191	P	13.6516047	A	13.84584769	P	9.680789443	A	9.494198151	A	11.53310034	A	15.49946367	P	15.822872	P	9.465225896	A	8.654324443	A	11.89890456	A	13.72482784	P	12.68002669	A	16.17276345	M	13.36302498	P	10.88135362	M	13.71327088	P	13.96006529	A	11.76929128	A	11.8858372	A	11.12540633
Os.10278.1.S1_at	69.83403911	A	66.81652546	A	68.5100179	A	73.4075883	A	77.55294882	A	95.50424039	A	65.50182244	A	66.78074338	A	71.87232645	A	90.00616896	A	86.24778968	A	73.96202257	A	77.18438015	A	60.00045115	A	62.94092056	A	82.38358836	A	82.30389288	A	73.3592531	A	58.6473138	A	49.71142621	A	57.87334305	A	68.62478006	A	65.88796229	A	70.35534872	A	48.3545649
Os.10279.1.S1_at	1377.232243	P	1265.432738	P	1265.486501	P	1293.056119	P	1397.737837	P	1393.361889	P	1091.52549	P	1151.730832	P	1197.846199	P	1208.254948	P	1293.355445	P	1148.049817	P	1288.663885	P	1098.898948	P	1033.542691	P	1161.124142	P	1075.244277	P	1276.196585	P	1294.809678	P	1326.256644	P	1270.466686	P	1242.426725	P	1111.457301	P	1067.693125	P	1160.149649
Os.10280.1.A1_at	29.65424017	P	24.9513209	P	22.05942702	P	19.92308372	P	23.84719826	P	30.77427974	P	68.34838482	P	39.56560423	P	42.02684971	P	25.98684479	P	25.38615061	A	33.9026971	P	28.86618394	P	58.04049588	P	63.20690488	P	32.58280369	P	63.1425215	P	32.09506038	P	662.0615644	P	798.9404096	P	978.2397877	P	451.1461684	P	518.9774504	P	516.1522881	P	588.5659323
Os.10281.1.S1_at	1083.926725	P	1057.141711	P	967.508398	P	1305.627324	P	1271.268212	P	1532.209145	P	962.2290781	P	889.6945894	P	963.5405644	P	1196.925455	P	1345.611594	P	1369.274095	P	1013.499868	P	929.7729563	P	1048.010059	P	1264.63222	P	1149.715089	P	1200.181342	P	919.3989477	P	1077.004021	P	1194.519152	P	2095.578889	P	1996.794779	P	1959.940685	P	1082.271668
Os.10281.2.S1_at	5.93072679	A	7.226409439	A	7.689359492	A	8.257221892	A	6.424131542	A	6.989397829	A	7.375025997	A	6.683656731	A	7.019238558	A	7.758970002	A	7.11299857	A	5.748079129	A	6.285209779	A	6.548938115	A	5.932762591	A	6.772682281	A	7.974062321	A	9.127156291	A	6.028388666	A	6.501065558	A	6.287646858	A	8.304562038	A	6.531481339	A	7.883720025	A	8.17881898
Os.10281.2.S1_x_at	82.60919614	P	88.73201413	P	94.12857485	P	99.38347515	P	104.6518237	P	95.5320476	P	79.54778715	P	80.85095789	P	82.40778766	P	99.27239159	P	83.08635231	P	98.30847132	P	89.65849317	P	81.02177954	P	77.91979376	P	80.09524287	P	84.50644481	M	95.90324822	P	86.89803391	P	89.85657291	P	87.95190471	A	116.5116779	P	124.1130887	P	99.00033665	P	109.9267254
Os.10283.1.S1_at	2029.038137	P	1828.760059	P	2068.808831	P	2248.593392	P	2375.26744	P	2232.115549	P	2017.144333	P	2103.810024	P	2419.62117	P	2504.494453	P	2317.821732	P	2234.619274	P	2143.370591	P	2163.87117	P	2126.575029	P	2291.248367	P	2474.094295	P	2424.654933	P	1695.649214	P	1632.274299	P	1411.398948	P	1691.424846	P	1506.379205	P	1575.568654	P	1482.426725
Os.10285.1.S1_at	7.907617098	A	8.942479568	A	6.947536673	A	9.839403056	A	8.938786136	A	9.639842089	A	7.991027953	A	8.589934962	A	8.947730385	A	8.786508935	A	8.356912392	A	9.805057991	A	8.474025583	A	7.962531974	A	9.342281056	A	10.33107832	A	8.931596172	A	11.28928688	A	13.00295068	A	8.687665987	A	7.077488917	A	10.39344121	A	9.679250645	A	8.361748148	A	8.5086003
Os.10286.1.S1_x_at	96.16873104	P	101.7707966	P	93.26297015	P	101.5656143	P	106.4334721	P	121.7227446	P	81.65033675	P	84.85259107	P	94.38229928	P	109.9394871	P	109.7039299	P	94.28783655	P	105.2833746	P	81.74864006	P	101.1743257	P	97.56760927	P	91.9653879	P	96.67636989	P	65.21324701	P	80.67215479	P	72.40576788	P	86.94236198	P	84.00921788	P	75.58980481	A	105.3773472
Os.10286.2.A1_at	10.68157108	P	8.221174797	A	7.819397835	A	8.16737329	A	11.64428982	A	9.478897737	M	7.090604659	A	7.790991761	A	8.217981645	A	8.750720013	A	8.846792516	A	8.168677094	A	7.884993313	A	7.856348947	A	7.090604659	A	7.091975868	A	6.649716007	A	7.775352293	A	7.409141428	A	8.293151443	P	6.892026299	A	7.877187665	A	7.904818729	A	7.095284514	A	8.261549185
Os.10287.1.S1_at	513.5795032	P	474.1908987	P	477.7157082	P	424.8720285	P	410.732281	P	387.8293698	P	423.6567285	P	409.7798155	P	398.7975091	P	336.6372219	P	375.8672495	P	348.8673288	P	388.9546541	P	390.6754717	P	343.6694905	P	342.4058718	P	277.5988258	P	278.3319054	P	452.7089208	P	488.6917896	P	553.0041178	P	466.4874481	P	491.0228229	P	549.909356	P	505.8090781
Os.10289.1.S1_at	1230.344611	P	1012.547834	P	1116.900909	P	1116.560617	P	1142.751706	P	987.5451395	P	1058.719174	P	1082.524644	P	1092.336581	P	1075.644944	P	1153.734071	P	1063.900559	P	950.8482678	P	1166.129644	P	963.607281	P	1026.659594	P	860.9875913	P	880.1156703	P	1049.708383	P	1033.25924	P	957.6550125	P	1060.756837	P	1008.210257	P	978.982281	P	937.6735938
Os.10290.1.S1_at	2701.898948	P	2460.374217	P	2786.892953	P	3282.532232	P	3285.687051	P	3074.454503	P	2349.960386	P	2721.886779	P	2794.071028	P	3130.712881	P	3187.790136	P	3115.993221	P	2739.694729	P	2831.252897	P	2394.535822	P	3072.87117	P	3015.775759	P	2891.652475	P	3045.02897	P	2998.327764	P	2894.941157	P	2970.01138	P	2721.038246	P	2976.685358	P	2764.77455
Os.10292.1.S1_at	120.9765805	P	125.0933921	P	147.4178862	P	153.0116638	P	181.548254	P	214.8810822	P	175.5276176	P	131.2904623	P	181.7990785	P	205.1919509	P	201.8896443	P	158.393353	P	146.0378366	P	124.919059	P	103.3951651	P	175.5933921	P	175.7113156	P	169.5896554	P	147.322297	P	136.1713563	P	126.0973098	P	277.7000022	P	233.5375471	P	220.3156143	P	143.3424113
Os.10293.1.S1_at	423.2182905	P	384.6132345	P	395.075841	P	288.7964368	P	344.0462516	P	340.0965468	P	420.8932762	P	358.8227963	P	418.7190162	P	215.4834681	P	223.3156143	P	292.232281	P	381.0582475	P	352.2634542	P	273.0338854	P	240.8266837	P	256.4891049	P	204.6557654	P	91.10226901	P	81.98131625	P	76.84339211	P	66.24461377	P	63.46237299	P	58.79976079	P	59.32903211
Os.10294.1.S1_at	361.3363582	P	395.4658826	P	342.1465153	P	429.4118467	P	392.2502156	P	445.0933921	P	458.9972316	P	373.0015681	P	364.724437	P	397.3235176	P	446.0253773	P	436.6610094	P	334.5756311	P	398.8067609	P	371.4496459	P	424.5782438	P	435.5116581	P	387.7277084	P	294.4200664	P	333.9977233	P	392.5460545	P	463.2661904	P	479.0227044	P	520.6270073	P	408.0282875
Os.10295.1.S1_at	104.9334524	P	86.43995797	P	125.1030911	P	24.49730623	P	20.78947026	P	16.03612866	P	106.291493	P	112.6591943	P	113.2878366	P	21.35266685	P	22.12215288	A	23.06307753	P	90.53783655	P	101.0646586	P	96.56798251	P	14.55434466	P	19.02833843	P	24.84451511	A	52.80280238	P	43.83369898	P	42.76122674	P	15.2237841	P	19.23807562	M	14.95312915	P	28.87472617
Os.10298.1.S1_at	119.7045032	P	91.26295793	P	124.0314798	P	150.3828383	P	124.4470657	P	119.482281	P	133.8218675	P	135.8150231	P	96.31862996	P	147.2381719	P	147.9387212	P	146.7115934	P	131.3861102	P	156.3905059	P	126.1047019	P	120.5687224	P	114.8011031	P	137.4722536	P	89.3615445	P	82.01913105	P	61.51886626	P	79.57136425	P	80.0703286	P	94.232281	P	75.97847125
Os.10299.1.S1_at	577.9432821	P	537.0545732	P	583.3920339	P	640.6552013	P	607.9439871	P	571.9412662	P	543.1308963	P	576.5440258	P	616.0805597	P	635.5933921	P	615.5552195	P	578.3191884	P	642.3629423	P	716.7660665	P	681.989771	P	709.5903805	P	763.0280176	P	633.5645309	P	526.9072633	P	606.744947	P	537.6211699	P	622.7190487	P	578.506766	P	652.2600588	P	618.6878293
Os.10300.1.S1_at	6.925992805	A	7.031149125	A	6.697137019	A	7.127030408	A	6.610645962	A	5.638725774	A	9.831420131	A	6.236130136	A	6.274583279	A	6.040163742	A	6.097259883	A	5.585247868	A	7.139569069	A	8.00067723	A	7.034326774	A	7.136628339	A	9.084152239	A	6.873119342	A	6.221583502	A	7.50746728	A	6.073950097	A	6.72042018	A	6.74730237	A	7.459106775	A	6.272859263
Os.10300.1.S1_x_at	23.46543313	P	20.78138227	A	18.57761499	A	21.90789064	A	20.15053113	A	23.26379738	A	19.8972998	A	20.42065564	A	15.21673216	A	21.67470244	A	22.86735628	A	22.076165	P	20.0879143	M	18.10980398	A	23.57385082	A	21.77222121	A	21.98591686	A	19.04709306	A	18.93796463	A	24.63201497	P	23.19312566	A	28.91922038	M	29.62297356	P	31.17303378	A	24.07689374
Os.10303.1.S1_at	15.92616472	M	11.99170806	P	15.05626532	A	11.75516345	M	11.80336794	A	15.80550209	P	14.07635178	M	11.45651414	P	10.86004609	A	14.38135988	P	11.57598141	A	10.53736813	A	11.96514827	A	12.67593372	M	12.01853284	A	10.34382173	A	11.33084027	M	9.96434796	A	12.23955444	A	11.55524256	A	12.55904001	M	13.66016399	A	9.748140988	A	8.970414783	A	13.15579779
Os.10303.1.S2_at	200.3709943	P	186.945168	P	202.7060501	P	138.7457782	P	148.1634572	P	168.5104833	P	169.946647	P	150.7059644	P	192.7753993	P	137.2418409	P	130.1155647	P	149.1759276	P	168.1813029	P	129.5100588	P	160.5150859	P	118.0700261	P	133.8433921	P	137.3107526	P	144.4931253	P	150.0529817	P	123.708875	P	152.2493164	P	113.9082389	P	114.6506085	P	158.6995414
Os.10303.1.S3_at	27.7732911	P	24.13320595	P	30.85518541	P	19.63666892	P	25.67264923	P	23.62807732	P	24.06992239	P	26.78653448	P	29.34236171	P	21.59225081	P	18.66741339	P	20.41196809	P	25.00290636	P	30.93712704	P	22.8493453	P	22.96259884	P	26.23051633	P	20.33579892	P	18.57886183	P	32.14300433	P	25.28243228	P	21.72533835	P	22.10435628	P	22.39262643	P	31.28758454
Os.10305.1.S1_at	947.6573406	P	865.1736607	P	987.4771832	P	1318.247396	P	1555.538905	P	1527.467971	P	1225.146812	P	1284.746047	P	1432.04514	P	2209.432851	P	2307.454503	P	2221.646897	P	1089.482281	P	1227.119141	P	1213.570716	P	2527.648948	P	2580.398656	P	2659.380065	P	354.5597204	P	493.5245158	P	444.7354005	P	699.1676955	P	751.9664654	P	689.7878366	P	554.1532209
Os.10306.2.S1_x_at	296.1596184	P	289.5995519	P	266.0517254	P	241.3515996	P	276.1779834	P	272.2878366	P	308.4690652	P	296.1309454	P	293.6862631	P	263.5069883	P	274.6670364	P	234.3756446	P	346.8691149	P	318.1811597	P	296.506756	P	229.3356311	P	248.3989477	P	255.3574934	P	281.5293577	P	283.7893936	P	274.0637038	P	260.1817476	P	217.1480749	P	207.388794	P	251.8453346
Os.10307.1.S1_at	360.8254661	P	339.1426915	P	344.2588312	P	376.1403517	P	348.3749258	P	334.0927107	P	363.5234283	P	383.0707168	P	416.7391197	P	373.3101765	P	348.2946271	P	369.6270826	P	332.9504535	P	341.8004238	P	292.4016468	P	302.754836	P	312.2689221	P	317.6956301	P	273.7563068	P	284.0408213	P	242.7013277	P	277.5923273	P	286.955317	P	267.5056996	P	272.482281
Os.10308.1.S1_at	4057.073244	P	4119.661685	P	4131.757691	P	4039.982281	P	4206.935774	P	4398.815614	P	4068.771855	P	4285.542489	P	4447.218392	P	4174.625919	P	4418.468993	P	4159.379481	P	4238.990698	P	4158.642444	P	4134.904375	P	4438.540258	P	4253.668216	P	4445.010902	P	3434.297623	P	3080.282033	P	3110.398687	P	3401.040626	P	3183.361629	P	3044.499469	P	3071.768583
Os.10309.1.S1_at	1127.606162	P	1001.362963	P	1129.917438	P	1314.764172	P	1313.627589	P	1226.630481	P	1166.940038	P	1254.207369	P	1193.510591	P	1276.799407	P	1339.885553	P	1315.346346	P	1253.409332	P	1177.053581	P	1098.138483	P	1357.62117	P	1228.955938	P	1376.98152	P	1143.734862	P	1099.39438	P	1045.649606	P	1286.331805	P	1207.81188	P	1258.578422	P	1074.860257
Os.10310.1.S1_at	845.9267254	P	854.6931152	P	821.7985724	P	37.31395506	P	21.90299653	A	27.06482507	A	1027.028871	P	817.2415471	P	1014.787837	P	28.14542974	A	21.7569072	A	29.37846737	P	749.9904362	P	747.1990705	P	665.7336087	P	28.05874321	P	27.19368627	A	22.85748541	A	1034.738468	P	1186.029317	P	1251.939694	P	39.69281493	A	21.86972203	P	33.28631234	P	1020.260671
Os.10310.2.S1_at	28.43338135	A	34.76277271	P	27.29306474	A	31.80601377	P	33.98101407	P	27.54651346	P	30.6921853	A	27.90361276	A	31.11243364	P	28.99111643	P	29.97002882	A	33.01549626	P	28.62113457	M	26.13222794	A	31.01991147	A	35.21832925	P	39.56729774	P	30.80976919	A	35.81171707	A	26.41298872	A	34.34098196	A	34.34952169	P	41.17839755	P	33.73130565	A	36.5132344
Os.10311.1.S1_a_at	922.1489477	P	961.7773959	P	990.0659504	P	1782.121689	P	1402.8313	P	1876.551636	P	1354.281605	P	1016.026704	P	973.3118252	P	1715.745925	P	2032.136732	P	2203.43693	P	872.9252608	P	1071.706786	P	1222.081986	P	1785.0312	P	1714.879126	P	1926.190646	P	1216.658124	P	1504.864178	P	1564.644492	P	2424.433677	P	2754.792355	P	2573.133299	P	1524.404136
Os.10311.2.A1_s_at	309.8718033	P	318.6796	P	289.8471159	P	570.1767254	P	488.2570517	P	554.4133622	P	415.4547632	P	330.2729935	P	342.9916535	P	567.7204941	P	601.3985221	P	729.7092127	P	303.0378366	P	366.6755971	P	333.863603	P	543.5997692	P	527.5933056	P	532.0220154	P	329.7357247	P	468.7202982	P	489.9884595	P	773.4616832	P	783.3881295	P	830.3066511	P	456.8762831
Os.10311.2.A1_x_at	410.3607364	P	451.5268374	P	365.2505846	P	766.1853428	P	725.732281	P	909.5718961	P	542.2831267	P	441.6971099	P	490.9159761	P	872.5339325	P	822.858999	P	919.4325133	P	402.0763585	P	470.6311835	P	502.4652649	P	777.083025	P	837.4167837	P	766.1110977	P	469.8951141	P	610.7745665	P	672.7217009	P	1017.973149	P	1030.696334	P	1096.324739	P	603.4267847
Os.10312.1.S1_at	4954.878201	P	4785.977273	P	4875.881101	P	5132.961922	P	5043.48395	P	5015.417255	P	5439.239253	P	5395.571582	P	5486.649567	P	5061.345668	P	5222.885059	P	5126.196331	P	4180.150351	P	5439.276996	P	4824.280781	P	5298.454503	P	5207.267285	P	5140.440614	P	6180.780912	P	5972.195345	P	5883.468392	P	5399.721493	P	5200.103293	P	5546.611594	P	5973.261798
Os.10314.1.S1_a_at	197.9467476	P	192.4209822	P	201.4504687	P	569.0673563	P	603.7793634	P	631.9000299	P	194.7851695	P	218.9112739	P	194.5003276	P	527.5738868	P	660.966877	P	563.4274878	P	188.9459116	P	200.5389748	P	271.7779207	P	567.3298211	P	575.803866	P	574.4793514	P	153.2837124	P	197.6620721	P	216.7880287	P	632.3022464	P	601.8526529	P	527.6711259	P	234.805449
Os.10315.1.S1_at	51.98666657	P	39.3288115	A	43.02295314	P	42.84933023	A	48.19388768	A	53.22448954	P	66.45519938	P	54.99984056	P	59.209201	P	70.04301119	P	54.9854601	P	49.83232027	A	62.39894855	P	64.28146232	P	65.35519189	P	45.78220599	P	51.95593559	P	62.84431476	A	66.65736392	P	70.67672546	P	78.01005877	P	64.85789258	P	68.00502862	A	61.53386161	P	78.07307203
Os.10316.1.S1_at	190.6128342	P	198.1201553	P	161.5173619	P	160.0758773	P	195.0378366	P	239.3044958	P	276.1019978	P	169.8401872	P	165.5583464	P	136.4757582	P	134.7585181	P	144.8697315	P	201.5378366	P	163.6713831	P	150.3390985	P	169.0478904	P	130.6746151	P	125.3238079	P	126.4545032	P	151.4811728	P	157.7803568	P	128.6422092	P	126.3168991	P	156.3433921	P	123.623624
Os.10317.1.S1_at	133.9297664	P	87.3286456	P	145.2487163	P	159.6371468	P	143.7072432	P	118.6886027	P	84.87116988	P	139.8608682	P	170.2434824	P	178.812189	P	162.1901642	P	138.2233124	P	182.4580959	P	168.4986377	P	145.140209	P	163.5873236	P	126.9442369	P	140.9771165	P	120.1528977	P	94.30159845	P	49.69880229	A	105.5790687	P	84.16797787	P	82.33606879	P	60.41185851
Os.10319.1.S1_at	42.06013415	P	48.00590909	P	56.03784772	P	52.20454859	P	55.83791889	P	60.70014492	P	54.23230304	P	50.33027903	P	53.52441379	P	61.01283436	P	64.32613938	P	49.90185705	P	49.00032522	P	58.92664361	P	52.53125639	P	50.34347267	P	46.56397378	P	51.0004463	P	18.62576961	P	16.37990703	P	14.98773721	A	14.17263654	P	14.37387834	P	13.80650958	P	13.31470171
Os.10320.1.S1_x_at	1016.688087	P	1021.893414	P	999.8334068	P	904.1628366	P	993.1213444	P	1000.400955	P	891.6295974	P	882.0743652	P	920.0390342	P	940.2211211	P	852.3458541	P	908.7353038	P	994.8969508	P	797.1916609	P	1002.403851	P	893.2120119	P	919.5940319	P	957.7569532	P	986.2746715	P	998.9545032	P	1007.613396	P	1084.654654	P	1071.477152	P	1040.787837	P	1008.9481
Os.10321.1.S1_at	8.117309209	A	6.280014948	A	6.28214991	P	6.238618541	A	7.713526779	A	9.481948503	A	6.485435426	A	7.677025293	A	7.000105717	P	7.4459851	A	7.982075022	A	7.603125064	A	7.473475732	P	7.713526779	A	7.154808257	A	7.336140598	A	7.391903388	A	10.60402659	P	9.538508591	P	9.170096087	A	8.597927183	P	7.492122373	A	8.290895561	M	8.184456599	A	6.667208145
Os.10322.1.S1_s_at	832.6306575	P	908.2500055	P	797.2805984	P	567.2783383	P	624.8863963	P	808.379823	P	1684.543147	P	1143.787254	P	1087.130972	P	948.3754387	P	793.7323807	P	800.0968055	P	1045.384563	P	803.2027793	P	905.0610438	P	512.8462363	P	513.0658494	P	547.7281029	P	781.6418117	P	786.43903	P	986.3433921	P	677.0856773	P	711.081408	P	623.1498031	P	775.9653921
Os.10323.1.S1_at	528.8384971	P	539.6048339	P	564.3052111	P	489.7520757	P	532.5598857	P	513.2498137	P	522.6540186	P	499.0517254	P	537.5293583	P	456.5656143	P	514.4831133	P	472.3156143	P	501.0277148	P	527.9310901	P	474.0172639	P	484.5560931	P	457.7199035	P	477.2845209	P	525.4841215	P	479.5629807	P	434.2591517	P	455.3041423	P	461.8853562	P	472.0323434	P	467.3600921
Os.10324.1.S1_at	105.7819714	P	105.3348	P	115.4893858	P	105.9545032	P	99.9372954	P	113.5019366	P	102.8310502	P	128.9545032	P	114.3634669	P	97.88887217	P	121.1487519	P	83.30350425	P	134.9411552	P	123.9380933	P	116.7352552	P	104.5237425	P	86.10645792	P	92.93063954	P	79.732281	P	100.5640933	P	90.27795716	P	89.81034879	P	79.10115962	P	72.70450322	P	74.96033006
Os.10324.2.S1_at	530.7101332	P	457.9157976	P	409.0100588	P	293.2050907	P	323.5178382	P	359.3539722	P	379.8331583	P	308.982281	P	368.1093275	P	277.140149	P	312.9366916	P	322.6775282	P	352.4846601	P	321.1527973	P	324.9919372	P	281.0648152	P	223.0656143	P	241.0100588	P	307.8433921	P	351.2882725	P	424.0363931	P	348.4669611	P	338.9935527	P	336.6656414	P	389.4172911
Os.10326.1.S1_at	27.97876893	A	33.08526635	M	37.23353139	P	49.96210733	A	45.23548983	A	38.7861622	A	37.63913394	A	35.4915891	M	36.60183514	A	51.01084151	P	39.72741194	A	42.71823955	A	33.19182608	A	38.70217985	A	38.21454245	A	36.29678112	A	46.30336858	P	36.82762797	A	35.08227202	A	42.20353086	A	39.13766726	A	47.30083526	A	49.84875729	A	51.51024039	P	37.83189806
Os.10328.1.S1_at	31.88199766	P	28.43545553	A	42.19663494	P	40.82414275	P	48.7589173	P	37.78317278	P	30.05330307	P	37.19261193	P	42.67802576	P	43.89462941	P	47.5756093	P	45.31610931	P	55.50537538	P	42.95804912	P	47.34683163	P	44.99149052	P	47.21881388	P	49.09735713	A	41.47285766	P	28.96555039	A	24.65803551	A	39.56906529	P	34.10867412	P	35.80467023	P	21.85750122
Os.10333.1.S1_at	639.4527959	P	592.364914	P	580.5403052	P	707.8433921	P	739.9921265	P	757.1286698	P	733.873561	P	587.8989477	P	644.9654682	P	830.8585041	P	634.830513	P	650.8293548	P	497.8747341	P	556.9267254	P	509.802658	P	536.5736574	P	541.6917942	P	531.1407279	P	441.3746105	P	565.8897428	P	489.4364778	P	626.2704063	P	720.9010882	P	627.2273887	P	513.9549028
Os.10334.1.S1_at	1406.537221	P	1374.472171	P	1297.479196	P	1228.843392	P	1299.732281	P	1314.958954	P	1331.442721	P	1395.154983	P	1402.329503	P	1305.398922	P	1365.468392	P	1252.408517	P	1476.157831	P	1302.944412	P	1321.112643	P	1259.506903	P	1293.428187	P	1196.648003	P	1235.856126	P	1301.454503	P	1255.415432	P	1133.598431	P	1208.923902	P	1106.551725	P	1243.414389
Os.10335.1.S1_at	20.40895721	P	22.08379944	P	30.11581873	P	14.31505802	A	14.39949625	P	12.61785851	A	21.77300945	P	22.92171464	A	22.19517249	P	13.48093438	A	12.95870682	A	14.64340495	A	16.49804197	A	19.7050634	P	20.07996966	A	10.03372904	A	17.76741129	A	16.42754452	A	16.94292952	A	24.94296891	P	25.06673811	A	22.38965651	A	18.77549949	A	17.36523265	A	26.83132455
Os.10336.1.S1_at	1984.278791	P	2142.893626	P	1894.737419	P	1839.353194	P	1884.717432	P	1904.037837	P	2018.784999	P	1849.506661	P	1984.582181	P	1849.796622	P	1902.149483	P	1887.992323	P	2077.226457	P	1929.264278	P	2073.523948	P	1863.901055	P	1864.231794	P	1997.79809	P	1399.067433	P	1451.527034	P	1446.138626	P	1457.732281	P	1482.6021	P	1475.176725	P	1436.973732
Os.10337.1.S1_x_at	2570.954283	P	2374.596816	P	2479.482281	P	2365.836529	P	2479.974045	P	2324.842624	P	2482.079503	P	2499.379327	P	2583.638702	P	2420.37079	P	2512.722612	P	2359.792567	P	2966.898948	P	2589.043156	P	2859.510059	P	2482.897063	P	2542.241189	P	2487.842635	P	2569.62333	P	2254.691487	P	2235.107023	P	2133.984458	P	2124.799144	P	2032.905487	P	2205.719845
Os.10337.2.S1_at	627.7770489	P	586.3815987	P	606.9008006	P	830.2515911	P	887.4493469	P	793.6643384	P	640.7399546	P	629.6052836	P	647.4055652	P	830.8913494	P	873.8989477	P	815.3852408	P	562.0598416	P	613.6734607	P	514.5355869	P	808.232281	P	719.7849414	P	723.1491331	P	569.1527563	P	527.9538726	P	485.6075892	P	720.8738321	P	652.9074143	P	644.2600588	P	473.202281
Os.10338.1.S1_x_at	56.72878936	A	59.28700484	A	67.30297407	A	62.21697863	A	67.95759883	A	67.62722327	A	69.5100588	A	68.84352319	A	59.05900106	A	65.19419327	A	68.96791109	A	79.72827265	A	50.45457961	A	61.0656726	A	55.30030809	A	67.38088178	A	77.12873826	A	65.47264477	A	78.65268273	A	63.00164061	A	57.44143188	A	74.07370241	A	69.05836202	A	67.37384333	A	70.17538132
Os.10338.2.S1_at	90.59177762	P	83.49616914	P	76.41154641	P	70.0100588	P	99.04930165	P	91.05811079	P	94.39894766	P	81.12538827	P	87.06856388	P	92.16736886	P	91.62116988	P	95.90699645	P	90.88319679	P	83.1208239	P	70.73675774	P	85.34292605	P	91.0361475	P	84.23971545	P	89.35218429	P	93.30721974	P	178.9228188	P	102.3106051	P	100.4846151	P	94.26620592	P	88.0549467
Os.10339.1.S1_at	44.95213833	A	38.84305218	A	40.64089049	A	39.57624442	A	37.42769097	A	40.71021796	A	45.71639886	A	40.37868846	A	34.32666441	A	54.62273717	A	45.59040838	A	47.74541159	A	47.99297436	A	53.75638397	A	48.98955817	A	44.73585718	A	64.25348146	A	40.97762076	A	161.1237886	A	221.0825941	A	218.546015	A	192.3888887	A	205.1489477	A	200.1602312	A	206.925594
Os.10340.1.S1_at	873.0044073	P	875.4051115	P	825.5470928	P	767.9029819	P	707.5217334	P	752.3925505	P	981.4545032	P	999.8360581	P	918.64823	P	690.7441874	P	754.702718	P	696.0634534	P	826.5253853	P	1041.354365	P	814.707526	P	820.0878168	P	729.6767254	P	736.9224525	P	1074.31398	P	1196.232281	P	1236.450394	P	945.5625191	P	830.4698145	P	958.8403536	P	1206.791319
Os.10342.1.S1_at	417.0127251	P	384.9015914	P	411.4337304	P	402.391552	P	400.2245649	P	386.5820001	P	367.5484864	P	408.8975257	P	418.4818431	P	368.732281	P	372.5732017	P	411.8439859	P	313.5803902	P	425.150942	P	365.9022419	P	362.0166649	P	332.3247812	P	334.6767254	P	415.5069528	P	387.5986929	P	372.9886965	P	353.7949401	P	353.8342408	P	381.3559751	P	362.1694127
Os.10342.1.S1_s_at	2266.496653	P	2194.953264	P	2276.337991	P	2337.919506	P	2330.495076	P	2240.294277	P	2190.161227	P	2336.461927	P	2562.503196	P	2375.565614	P	2411.082442	P	2291.799231	P	2093.79854	P	2400.879625	P	2016.093392	P	2291.218392	P	2142.051924	P	1910.606728	P	2422.557705	P	2467.163491	P	2402.855471	P	2316.292242	P	2129.797677	P	2300.873775	P	2328.574001
Os.10344.1.S1_at	91.02609409	A	111.5216015	A	83.91080053	A	130.7079293	A	132.8932475	A	120.8542077	A	110.2139043	A	102.1379426	A	94.12621935	A	117.2655202	A	112.6870252	A	107.7683309	A	65.45654148	A	99.56943597	A	84.89219264	A	106.7506696	A	90.3249175	A	103.1725866	A	164.4932282	P	153.8348506	P	185.0834603	P	173.4403494	P	188.0761515	P	208.232281	P	158.7963196
Os.10346.1.S1_at	60.78783817	P	51.53690527	P	58.80038495	P	29.26894823	P	35.96534766	P	38.29852925	P	79.02723716	P	70.08610033	P	58.17528109	P	28.03741836	P	37.00148109	P	34.54092097	P	86.28924142	P	69.7600588	P	54.9532602	P	32.09240406	P	24.93036323	A	25.71897295	P	52.62113497	P	60.01006075	P	46.232689	P	30.71389894	P	22.53910816	P	27.97876893	P	54.6905654
Os.10348.1.S1_at	15.10887462	P	15.33988567	P	14.38870098	P	14.92501826	P	12.68090057	P	21.86406313	P	16.97149671	P	13.06224826	P	17.2067782	P	11.33121711	A	10.56523273	P	13.19952361	P	27.48981486	P	20.67269313	P	29.51613761	P	16.19728469	P	14.21160748	P	13.31156241	P	10.57781557	A	11.50694218	M	11.77072749	P	12.28666296	P	9.930621479	P	11.24631377	A	8.300052585
Os.10351.1.S1_a_at	427.732281	P	486.4267254	P	393.0592696	P	301.8433921	P	303.6097827	P	352.2505179	P	405.9293183	P	384.2129225	P	383.8711699	P	285.8265057	P	328.8919244	P	291.7570412	P	392.5242545	P	389.232281	P	404.0466049	P	337.4267254	P	336.018654	P	288.0764423	P	432.432341	P	393.1161683	P	432.0755958	P	334.4220787	P	314.6656431	P	297.814727	P	427.6929751
Os.10351.2.S1_at	31.22004981	A	30.26830234	A	26.76585407	A	25.14024203	A	25.86288777	A	27.40456565	A	27.41111972	A	29.42638813	A	34.05794686	A	26.58375745	A	26.47811338	A	25.78663322	A	31.30424619	A	26.38652644	A	29.98212731	A	28.39425948	A	31.01046812	A	26.25728654	A	26.61882604	A	29.59649348	A	27.11103641	A	27.25750495	A	25.3318148	A	25.63755096	A	34.75589446
Os.10351.5.S1_x_at	37.64411556	A	38.04360589	A	33.03048346	A	33.36754984	A	33.8058357	A	34.99529424	A	37.66421162	A	31.76407929	A	29.21804795	A	41.06543409	A	36.30518045	A	34.46465845	A	32.12231209	A	27.65564768	A	28.54152528	A	34.58753197	A	29.2112305	A	37.63340462	A	42.00389449	A	38.00488139	A	39.39636544	A	51.12124412	A	35.20445788	A	37.49891395	A	36.72087214
Os.10352.1.S1_at	802.2045032	P	762.962107	P	695.4073912	P	659.9634552	P	707.8630096	P	745.8343086	P	995.0547582	P	862.324484	P	961.9904238	P	655.9031511	P	709.6695496	P	686.4514312	P	657.4819697	P	823.7988537	P	746.1191641	P	698.9391809	P	690.6584663	P	715.3559422	P	1547.710562	P	1458.827809	P	1535.762484	P	1209.261349	P	1123.623672	P	1144.3264	P	1454.115786
Os.10353.1.S1_at	349.8156143	P	376.3465906	P	356.1856559	P	344.8861955	P	366.9349504	P	411.742917	P	387.5332926	P	352.3220508	P	344.9073404	P	357.2301412	P	391.2651691	P	363.5911778	P	385.7111423	P	362.5719058	P	375.7759981	P	354.1690156	P	328.1728742	P	308.5406379	P	366.217872	P	388.473087	P	375.1489477	P	406.222033	P	381.3136929	P	376.0577267	P	382.2878366
Os.10353.2.S1_at	5.858101989	A	5.511142875	A	6.253562025	A	5.800551805	A	6.05053248	A	5.584999809	A	5.82997026	A	5.668040315	A	7.549538252	A	5.213298445	A	6.677264202	A	5.592597493	A	7.27962416	A	5.404435794	A	5.727442273	A	5.697224613	A	7.206321253	A	6.008675928	A	6.069836157	A	6.080745403	A	6.081106046	A	5.525741876	A	5.587731561	A	5.641457281	A	4.902104662
Os.10355.1.S1_at	22.14662738	M	25.1086496	P	24.10027881	P	21.04573899	A	18.049822	A	15.12124701	A	23.04036022	P	25.43347533	A	22.17595241	P	19.24140733	A	22.85789484	P	21.11159129	P	38.9306454	P	21.75597291	P	21.4106121	P	20.57586022	M	26.07975491	P	23.99918176	P	27.77547809	A	35.82540469	P	28.57260692	P	27.16771445	P	25.81562326	A	20.17246374	A	29.58207063
Os.10355.1.S1_x_at	94.87095601	A	85.79162197	A	61.48714731	A	70.46757329	A	46.40706961	A	62.26005966	A	96.73241456	A	95.52918129	A	80.26336751	A	64.67636553	A	84.09548207	A	74.75185445	A	120.7045032	P	74.94981781	A	89.16172646	A	76.49437257	A	73.35129799	A	74.08468889	A	148.6122416	A	161.7399199	M	153.0112174	A	93.59339211	A	102.5295426	A	116.1571512	A	146.6364652
Os.10356.1.S1_at	43.22412317	P	40.32828544	P	47.01344075	P	57.86874962	P	89.15417796	P	88.58009172	P	188.8011172	P	194.3468761	P	167.4784155	P	262.8411976	P	250.0037534	P	213.5825949	P	358.2042378	P	118.799412	P	216.1211699	P	521.8843957	P	610.7040714	P	895.2823278	P	36.54657979	P	44.87078236	P	49.62894782	P	58.70677724	P	59.28568027	P	50.19481827	P	88.74048686
Os.10358.1.A1_at	419.0410579	P	324.4938271	P	392.2412905	P	44.56625581	A	29.33556108	A	53.67097086	A	608.5186679	P	559.1017255	P	670.7979111	P	38.26260843	A	41.37229157	A	57.40716281	A	338.3776336	P	557.6432077	P	454.6400193	P	46.08198299	A	53.94113999	A	53.41462266	A	700.8019439	P	610.6350588	P	645.2106601	P	43.10699474	A	41.38754005	A	41.31149809	A	586.1767254
Os.10359.1.S1_at	458.9214954	P	470.9337312	P	419.9210931	P	429.3882239	P	454.5558106	P	489.9208236	P	512.5579024	P	433.0482561	P	469.8392567	P	535.2927872	P	524.9806658	P	490.5951219	P	520.1489477	P	446.2523811	P	477.982281	P	449.3235195	P	474.0428354	P	435.2776333	P	390.8587729	P	479.7531014	P	469.7600588	P	551.9280646	P	557.7392524	P	548.756656	P	504.1127
Os.10360.1.S1_at	580.7979295	P	591.048856	P	524.1161174	P	449.2045032	P	495.9302003	P	540.3400082	P	500.0125287	P	442.5413484	P	449.748408	P	407.8967937	P	387.0139216	P	398.3249574	P	534.5238952	P	356.3433921	P	397.2304998	P	315.6883912	P	334.5813683	P	319.7743406	P	202.1700107	P	212.1985002	P	181.3997518	P	143.5028119	P	140.2878366	P	148.8095524	P	205.719556
Os.10361.1.S1_at	249.2749641	P	233.8817166	P	220.9638578	P	180.3068972	P	209.2600588	P	241.886142	P	256.6854091	P	231.0853514	P	243.5378366	P	201.8049109	P	233.8353825	P	210.7851912	P	251.0980645	P	305.5975986	P	252.1793534	P	215.1460782	P	142.2987371	P	164.764477	P	192.1056809	P	195.6225271	P	213.3693082	P	111.0801704	P	145.9709962	P	141.4243414	P	208.2801657
Os.10369.1.S1_a_at	4201.674636	P	4180.8806	P	4075.34837	P	3900.82084	P	4127.735427	P	4063.919565	P	3897.426725	P	3874.309601	P	3979.380632	P	3692.010059	P	3876.209671	P	3623.958555	P	4005.666216	P	3962.067309	P	3779.420402	P	3805.487854	P	3726.135059	P	3625.783288	P	4212.55265	P	3944.461977	P	4020.862831	P	3575.065614	P	3286.179749	P	3486.62117	P	3790.898948
Os.10370.1.S1_at	661.1763328	P	595.192307	P	601.732281	P	783.2179763	P	767.5456938	P	793.7259904	P	1049.410997	P	745.8959382	P	663.2045032	P	824.0627896	P	878.4366111	P	841.9545032	P	449.5651782	P	476.7285388	P	416.1489477	P	538.2061362	P	503.805083	P	524.6033494	P	742.2188094	P	845.8070713	P	844.3072478	P	960.732281	P	954.014101	P	818.3323906	P	940.9105263
Os.10370.1.S1_x_at	566.3305161	P	467.2947219	P	460.6218731	P	682.0965472	P	738.6651427	P	679.0544793	P	942.0833275	P	705.6750542	P	590.0488541	P	808.5917155	P	782.5305862	P	690.6630611	P	472.8995354	P	449.1945978	P	349.8156143	P	530.7001839	P	460.1477859	P	443.5378366	P	550.2921269	P	702.8347475	P	705.193852	P	730.3913169	P	886.1587402	P	718.8871923	P	773.5222446
Os.10370.2.S1_at	9221.247335	P	9535.500934	P	8805.461943	P	8877.282149	P	8362.030023	P	8668.556238	P	9200.863893	P	8960.003636	P	8391.914708	P	8682.718392	P	8618.583868	P	9595.219296	P	9817.232129	P	9703.517061	P	9726.936699	P	8936.299162	P	9076.532635	P	9064.124333	P	9711.544475	P	10641.3898	P	11471.47005	P	11138.81018	P	10848.13686	P	11253.42673	P	10975.09852
Os.10370.2.S1_x_at	8701.010059	P	8885.926496	P	8299.374387	P	8181.959625	P	7965.533958	P	8516.836728	P	8340.685682	P	7967.105654	P	8654.594654	P	8708.116854	P	8293.954413	P	8912.09814	P	8845.509685	P	8972.304659	P	9022.324362	P	8077.536716	P	8322.003576	P	8451.68845	P	10062.13506	P	9920.890287	P	11024.89562	P	10872.3121	P	10754.98222	P	10401.56509	P	10713.25529
Os.10371.1.S1_at	573.9864226	P	562.5356948	P	531.6232799	P	518.5833523	P	580.5613612	P	609.6767254	P	652.8223223	P	582.9153439	P	681.7494966	P	581.0992676	P	565.6416185	P	541.8580015	P	594.7596423	P	618.9657706	P	555.3819424	P	587.6312732	P	618.6960721	P	510.4545032	P	592.9771837	P	622.1009579	P	627.5939604	P	574.0815473	P	624.6235239	P	568.2755294	P	600.6514289
Os.10373.1.S1_at	1909.945194	P	2114.100341	P	1961.827001	P	1099.308466	P	1148.832958	P	1480.721404	P	937.2780974	P	1271.787837	P	1335.086219	P	901.7373908	P	1243.986926	P	1297.788478	P	2170.964254	P	2200.58454	P	2137.723926	P	2213.95044	P	2450.01816	P	2327.490611	P	2906.325309	P	2901.37889	P	3262.914915	P	2214.66721	P	2232.485831	P	2088.895254	P	3226.386731
Os.10374.1.S1_at	9.166925405	A	8.993787122	A	9.157483552	A	10.26720032	A	10.93422004	A	11.50806151	A	8.591386078	A	10.79856692	A	10.92623844	A	9.911227776	A	10.32478091	A	10.46954959	A	10.58211216	A	10.55712188	A	10.26393786	A	10.16418387	A	10.32440524	A	10.84214375	A	9.826317625	A	10.84214375	A	13.18800418	A	12.41599486	A	14.65315262	A	11.87207705	A	9.41730069
Os.10374.2.S1_at	10.12377771	A	9.995805312	A	10.3399905	A	44.7927435	P	27.08063781	P	40.78757534	P	10.22006959	A	10.88892679	A	8.59249642	A	41.19032128	P	46.94762033	P	47.98881171	P	14.24377258	A	14.6966493	A	12.56288685	A	41.50975595	P	27.89942203	P	33.53008139	P	12.07778903	A	11.28181228	A	11.52671807	A	40.17866364	P	43.76854942	P	32.38290517	P	8.286327571
Os.10375.1.S1_at	881.5646073	P	792.2765283	P	891.9321314	P	919.2518641	P	802.3195347	P	880.0786761	P	883.6933646	P	914.6145046	P	856.0287801	P	840.0991162	P	865.9893893	P	898.7020345	P	1107.672116	P	863.2259719	P	957.1348509	P	986.0464557	P	809.4897922	P	839.4011511	P	703.9216171	P	852.8021629	P	815.9000275	P	799.8350737	P	864.5067062	P	842.4545032	P	898.8156143
Os.10376.1.S1_at	797.9445822	P	801.189753	P	766.5863012	P	664.6818393	P	742.1265515	P	718.5752942	P	761.5235251	P	731.9134559	P	804.1438338	P	734.8584482	P	708.7045032	P	706.7431157	P	741.9093712	P	780.2217232	P	721.5434107	P	744.5587699	P	683.0187803	P	630.1488596	P	871.3986456	P	877.7159681	P	813.0189935	P	667.5667886	P	588.1492754	P	626.9009901	P	792.1764157
Os.10377.1.S1_at	776.6464396	P	766.7335158	P	684.9435355	P	604.591367	P	653.0219053	P	691.0795032	P	650.679416	P	654.8454347	P	745.4267254	P	590.3226196	P	605.5216999	P	584.1415072	P	791.6841707	P	679.9262127	P	728.982281	P	598.6488255	P	617.3874982	P	637.2012042	P	572.2600588	P	558.0100588	P	621.4067273	P	532.5263983	P	544.1866942	P	451.5949847	P	631.807655
Os.10378.1.A1_at	21.44511776	A	22.15048962	A	26.12484542	M	18.7416243	A	25.80363193	A	23.70901137	A	28.51241911	A	27.52012048	P	32.28703274	P	29.35780533	A	25.99290898	A	25.78663322	A	26.07794565	A	39.09613093	A	29.46129185	A	23.4928708	A	22.49526556	A	31.54300183	A	26.69903578	A	24.02542438	A	25.57221906	M	21.86648323	A	21.22593373	A	18.78631787	A	26.6381527
Os.10378.2.A1_s_at	169.5756757	M	165.6318934	A	154.4430994	P	137.1417616	M	148.2756916	M	145.6482848	A	242.2582493	P	202.7745046	M	207.0615234	P	232.6327265	P	173.751296	P	156.6517736	A	186.8356091	P	186.1489477	M	206.6859825	A	178.7779433	M	190.683504	P	211.8513128	M	179.0613815	A	201.7239113	A	197.1628366	A	123.5098152	A	173.5100588	A	137.4605657	A	213.0701586
Os.10378.3.S1_s_at	125.8037141	P	152.1993095	P	134.4432176	P	136.854793	P	119.4637938	P	127.2284644	P	197.4013145	P	151.3075063	P	154.0908007	P	142.8199323	P	141.5100588	P	154.7543597	P	118.6916197	P	133.5379807	P	138.2033129	P	162.2075252	P	160.4662981	P	173.1815855	P	134.4545032	P	134.732281	P	139.5133898	P	117.8999083	P	108.0027438	P	120.2891673	P	171.8811798
Os.10379.1.S1_at	35.37246133	P	34.63808693	P	27.98663691	P	24.5121274	P	23.08347943	P	26.31531579	P	28.28164003	P	26.27903822	P	26.62256172	M	25.6481173	P	20.15211454	M	18.91156881	A	25.99239935	P	23.71883862	P	21.43048787	A	15.40143224	A	18.40509942	A	17.40832159	A	29.50879632	P	27.82423971	P	24.01350358	P	17.88897488	A	20.32625666	P	19.66187255	A	28.46212553
Os.10380.1.S1_at	47.54309646	P	39.71151865	P	33.15358488	P	78.54612338	P	89.7683897	P	101.8510621	P	56.5927614	P	38.52402244	P	38.54237278	P	98.52097506	P	100.3959394	P	88.24547666	P	66.5333901	P	42.12068799	M	43.60706581	P	89.61766734	P	59.82533829	P	60.69828968	P	27.41140239	P	29.34771474	P	25.65226403	A	50.04838663	P	50.00688357	P	33.09393883	P	33.48049686
Os.10381.1.S1_at	21.01432945	P	15.36953886	A	17.75126577	A	16.50209375	M	18.76799733	P	17.89672052	P	21.00561948	P	24.26974655	P	14.59466614	A	23.40720074	P	17.94655252	P	19.38599001	P	16.93980802	P	15.63081623	A	14.92009332	A	18.74264599	A	21.06676794	P	20.44372985	M	20.81808048	P	23.32218561	P	20.04248102	M	20.64671248	P	24.93380787	P	25.90342916	P	25.72244331
Os.10382.1.S1_at	845.1489477	P	667.4478467	P	774.4937122	P	491.0787183	P	535.5378366	P	436.3664737	P	754.401664	P	860.8101312	P	940.4580759	P	594.361527	P	620.2045032	P	494.0242065	P	1126.040188	P	846.0159227	P	830.5659289	P	573.5100588	P	548.3881379	P	577.1190668	P	793.2878366	P	690.8180555	P	583.5378366	P	449.9802511	P	427.3522218	P	403.8104602	P	591.5933921
Os.10383.1.S1_at	600.9636445	P	562.2591431	P	687.0874399	P	645.5182262	P	672.1101011	P	538.6434959	P	696.7746012	P	722.1450721	P	720.1061475	P	701.9636943	P	647.9249815	P	630.1711211	P	609.1968288	P	727.4474999	P	535.0656143	P	597.6428432	P	558.1198151	P	592.1646561	P	423.6807209	P	396.5171442	P	319.1521595	P	349.5382765	P	367.6514951	P	397.543336	P	369.6956472
Os.10384.1.S1_at	129.359757	P	122.4331454	P	117.8844895	P	141.4250683	P	173.8200022	P	217.0897912	P	115.5884592	P	95.71261619	P	116.6997347	P	142.4990478	P	148.4304915	P	146.3948216	P	138.8235392	P	117.570219	P	109.607281	P	143.4972066	P	144.8667168	P	143.6199113	P	67.44506734	P	76.31060489	P	84.83571146	P	84.24928569	P	89.90968939	P	78.5667501	P	80.49130086
Os.10385.1.S1_at	607.0859309	P	575.2826831	P	640.3475447	P	569.2901138	P	634.4829199	P	615.6494039	P	638.7109053	P	663.142219	P	684.6370015	P	667.4543862	P	660.3918796	P	592.1988777	P	713.6697462	P	664.6709279	P	680.4735373	P	615.1804612	P	678.0925428	P	654.5615272	P	446.0861275	P	412.7045032	P	378.7165626	P	460.3029934	P	400.2547821	P	377.8692644	P	405.1244817
Os.10386.1.S1_at	554.1245155	P	391.0769046	P	526.3132848	P	562.1171021	P	597.8597334	P	614.6489477	P	515.0656143	P	578.5378366	P	565.6796509	P	658.9709348	P	629.0573108	P	619.8880338	P	722.658472	P	652.2574043	P	606.8718193	P	661.2600588	P	605.3098736	P	583.4872961	P	475.3617227	P	469.6502341	P	440.7483782	P	480.9942951	P	495.7960643	P	452.8779957	P	434.0874889
Os.10387.1.S1_a_at	2091.315614	P	2120.126859	P	1905.895631	P	2010.975533	P	2181.864857	P	2430.151147	P	2227.242512	P	2067.084381	P	2300.90468	P	2262.477514	P	2395.658527	P	2085.123173	P	1968.874535	P	2009.613691	P	1995.715262	P	2191.419566	P	2149.951455	P	2068.087759	P	1588.788577	P	1572.024763	P	1466.238945	P	1544.101316	P	1456.161963	P	1441.709749	P	1580.19578
Os.10388.1.S1_at	6979.50672	P	6861.512263	P	6514.182603	P	5805.384347	P	6561.999901	P	7040.325498	P	6852.770821	P	6347.854877	P	6576.454118	P	6227.222872	P	5880.267815	P	6224.901449	P	6609.001723	P	6041.438774	P	6665.685924	P	5964.07669	P	7085.859182	P	5945.756024	P	464.1803636	P	494.2340877	P	576.6066174	P	765.3022249	P	684.3350885	P	795.732058	P	478.2445238
Os.10389.1.S1_at	3382.496677	P	3029.146011	P	3155.611097	P	3728.215709	P	3613.399022	P	3635.537339	P	2740.960753	P	2886.405158	P	2971.990146	P	3349.357167	P	2912.676167	P	3254.551725	P	2215.87117	P	2819.982281	P	2421.723864	P	2770.678029	P	2751.688046	P	2591.601923	P	2885.610406	P	2761.717	P	2700.388449	P	2620.128799	P	2675.433963	P	2940.662255	P	2680.66199
Os.10390.1.S1_at	50.68188601	A	71.62576324	A	60.03692445	A	78.18277392	A	71.40904654	P	75.44296774	P	102.30925	P	71.70057355	A	75.82082108	P	104.7240953	P	87.12116988	P	86.82617538	A	46.62308933	A	66.66683201	P	69.13082538	A	79.2738698	P	90.49224398	P	82.30774546	A	89.03865139	A	77.47364571	A	75.78783655	A	74.67451332	A	77.78827432	A	83.82553526	A	69.0947414
Os.10391.1.S1_a_at	475.6941921	P	473.8854287	P	448.7735547	P	390.4906223	P	411.732281	P	401.1083737	P	489.2082074	P	406.5268042	P	414.7735329	P	386.472928	P	372.4167282	P	376.5392361	P	457.1944797	P	477.252612	P	482.5567386	P	394.2714914	P	413.2461699	P	338.8711699	P	700.5848417	P	803.2980769	P	811.3365333	P	696.6551	P	713.0338678	P	675.7786305	P	790.26516
Os.10392.1.S1_at	817.8534855	P	811.0639916	P	724.6761367	P	710.2199965	P	752.1651643	P	830.1015355	P	819.3321847	P	740.7891442	P	712.3795798	P	684.9141121	P	751.8569156	P	692.2192514	P	775.625263	P	734.9961699	P	801.2613001	P	700.602426	P	724.4523964	P	697.9684299	P	487.2049998	P	454.7002952	P	504.7034795	P	467.7329429	P	458.7707063	P	442.2593165	P	496.6163422
Os.10393.1.S1_at	697.3685606	P	600.5228881	P	632.8515728	P	664.9205092	P	711.0407004	P	674.9611112	P	661.5378366	P	682.0444299	P	648.9722274	P	716.9659634	P	714.1147325	P	662.0399894	P	686.0335929	P	733.4048679	P	747.0369722	P	681.212231	P	596.6642299	P	646.7708796	P	553.6683677	P	573.6914166	P	506.5459291	P	554.2246913	P	474.3042645	P	510.2045032	P	512.4231896
Os.10394.1.S1_at	22.7624581	A	22.19155056	P	19.62831192	P	15.13850239	A	22.68641119	A	13.15843921	A	18.07129084	A	17.37591476	A	21.99940553	A	16.39611384	A	13.09823559	A	16.82723452	A	20.03623789	A	23.70458019	P	23.70458019	A	21.18213291	P	18.90053647	P	14.49441633	A	14.46124352	A	17.48651829	M	16.83710499	P	17.95030505	A	16.02460373	A	13.48963789	A	17.36826937
Os.10394.2.S1_at	104.7816076	P	102.0967686	P	105.7878366	P	76.9314239	A	82.43340526	P	79.39708193	P	76.66695953	P	89.32415026	P	87.77013345	P	80.00285768	P	74.79240081	P	70.02618776	P	84.69233196	P	101.4650216	P	78.36604985	P	73.64997349	P	65.91820819	P	52.93767345	A	122.4878852	P	115.2090325	P	118.4973378	P	74.53914641	P	67.48547352	P	84.4403172	P	95.76311689
Os.10395.1.S1_s_at	9.196099069	A	10.54605549	A	10.92739625	A	13.4811367	A	8.731394434	A	10.13881069	A	9.14192532	A	9.061325699	A	10.81668374	A	10.61763605	A	11.10971399	A	9.89279012	A	9.916126996	A	8.60649581	A	10.76374338	A	10.83680148	P	9.309192211	A	8.740087793	A	8.856973597	A	10.76248305	A	7.348073506	A	11.48274981	A	14.36274549	A	13.19806359	A	13.43006042
Os.10398.1.S1_at	2213.422311	P	1979.914214	P	2068.132279	P	2462.549203	P	2587.347513	P	2501.857145	P	1670.148464	P	1600.445808	P	1597.806962	P	2363.260059	P	2226.912429	P	2392.878879	P	1687.549045	P	1573.368657	P	1497.490325	P	1998.841076	P	1712.01869	P	2095.028757	P	1898.446931	P	1894.682679	P	1885.30373	P	2626.499555	P	2617.594401	P	2700.662837	P	1839.37117
Os.10398.1.S2_at	331.9493659	P	299.5527681	P	299.8456141	P	238.8252112	P	260.5201541	P	232.9071312	P	285.2218028	P	287.7244022	P	299.556789	P	231.3883877	P	232.0994152	P	226.2430333	P	385.5001112	P	286.2072052	P	328.9613266	P	227.7045032	P	253.470943	P	257.5730012	P	209.3882721	P	256.3746182	P	240.5899432	P	212.7856815	P	179.757999	P	187.8251086	P	269.0175728
Os.10399.1.S1_at	1483.343845	P	1511.404942	P	1471.539784	P	2017.332719	P	2086.998113	P	1913.627294	P	1612.930911	P	1785.614351	P	2513.885328	P	2210.64177	P	2084.260059	P	2031.881245	P	1143.296967	P	1694.087196	P	1220.282373	P	1949.434065	P	1888.031364	P	1949.279306	P	1888.070018	P	1776.012232	P	1883.851286	P	2440.346854	P	2362.500913	P	2413.853655	P	1901.641386
Os.10400.1.S1_at	1121.102417	P	1215.854115	P	1151.936622	P	1032.782335	P	1094.012027	P	1207.889255	P	1321.510059	P	1207.305917	P	1298.716192	P	1123.054454	P	1132.771499	P	1050.439648	P	1207.454503	P	1128.965777	P	1211.65424	P	1138.374614	P	1107.858765	P	1122.752481	P	1177.188106	P	1198.826666	P	1124.369403	P	1107.696601	P	951.1560744	P	1027.181072	P	1159.086151
Os.10401.1.S1_s_at	805.4190606	P	519.5805498	P	622.7729121	P	1365.135059	P	1374.510059	P	1090.287285	P	1712.193056	P	1384.101208	P	1249.625951	P	1849.756888	P	1694.217853	P	1584.718392	P	1198.848162	P	998.0364408	P	655.9868269	P	1327.112513	P	1258.848568	P	1435.661674	P	744.2040208	P	735.9160615	P	613.4545032	P	1454.300514	P	1399.224024	P	1022.763901	P	575.892049
Os.10402.1.S1_x_at	13.99588317	A	14.38935138	A	13.28827369	P	14.83047043	P	13.31220519	A	14.68020554	A	14.75266598	P	16.88555757	P	22.28877825	P	17.25063704	P	12.19032853	A	11.48195244	A	11.75082357	A	13.6262891	P	13.12400439	A	15.38869393	A	13.00620648	A	14.03613861	A	14.80369651	A	12.69304561	A	13.52043631	A	15.15292347	A	13.05241243	A	15.06733799	A	14.77191889
Os.10403.1.S1_at	2610.467252	P	2475.375862	P	2639.621678	P	3379.076326	P	3389.837753	P	3210.265148	P	2382.54194	P	2831.902364	P	2583.497133	P	3075.725859	P	3129.336481	P	3184.47776	P	2590.791795	P	2634.084333	P	2520.843392	P	3053.192455	P	3135.121049	P	2858.679658	P	2005.850466	P	1843.988106	P	1845.676725	P	2648.505736	P	2470.259322	P	2394.287205	P	1559.381412
Os.10404.1.S1_at	1041.103901	P	991.0656143	P	1046.140613	P	1032.17516	P	1101.482281	P	1081.284808	P	1046.085443	P	1031.25857	P	1093.795988	P	1090.43005	P	1064.954015	P	1005.749831	P	997.4758744	P	1007.921967	P	937.6572175	P	1016.044612	P	965.5471419	P	977.344257	P	1000.931485	P	998.9545032	P	922.2752872	P	1005.04567	P	943.3789235	P	894.632724	P	882.4059699
Os.10405.1.S1_at	2034.898948	P	1787.249004	P	1915.827821	P	2373.694329	P	2246.206462	P	2128.343392	P	1979.199377	P	1907.424377	P	2117.03749	P	2370.786137	P	2274.860883	P	2024.898948	P	1632.149706	P	2088.787837	P	1742.314761	P	2046.005225	P	1824.060445	P	2047.16634	P	1794.2421	P	1646.887473	P	1475.982281	P	1734.18877	P	1750.61491	P	1702.12673	P	1670.889136
Os.10406.1.S1_at	3148.983832	P	2671.749764	P	3241.313687	P	3513.07706	P	3680.348386	P	3316.920637	P	2828.04064	P	3074.685537	P	3419.984665	P	3361.730534	P	3292.419289	P	3217.815614	P	3102.289319	P	3233.924914	P	2848.513654	P	3126.600829	P	2987.134179	P	2835.47781	P	3024.726763	P	2890.544723	P	2462.860435	P	2715.969258	P	2632.446442	P	2667.861109	P	2646.711268
Os.10407.1.S1_x_at	11.70951169	A	13.31028261	A	10.84147231	A	12.77442124	A	8.772739822	A	11.26299825	A	10.18817208	A	10.98162244	A	11.76641292	A	9.788326451	A	13.86272917	A	10.55994973	A	13.20293459	A	11.73404667	A	12.6052453	A	11.46580326	A	11.02607448	A	10.25164467	A	11.91283328	A	10.08568257	A	10.36648283	A	11.86722023	A	13.38308004	A	15.24571098	A	12.85150354
Os.10409.1.A1_at	86.92272707	P	54.19309761	A	89.57595804	M	776.4188886	P	850.6140406	P	991.6082783	P	76.51548534	P	92.66082646	P	72.88535157	M	1122.698308	P	946.8968151	P	924.7566763	P	132.85288	A	42.26144724	P	101.6809096	P	1018.455451	P	886.4076953	P	1090.859569	P	50.82266166	A	51.88610738	A	77.12453437	P	657.545407	P	682.4299413	P	590.221996	P	51.13052938
Os.1041.1.S1_x_at	540.8523825	P	488.2922	P	446.2088426	P	419.9337678	P	458.7711203	P	465.8686255	P	381.888533	P	396.5180168	P	433.949503	P	388.2612994	P	388.4191038	P	404.2645244	P	488.6489477	P	371.9929065	P	455.2009009	P	435.5000194	P	442.8711699	P	443.4985797	P	418.7878366	P	421.351345	P	410.6556865	P	447.487577	P	452.3997497	P	419.4952781	P	443.5020182
Os.10410.1.S1_at	305.1087699	P	327.6740878	P	303.5536756	P	265.5568117	P	299.6437132	P	357.8711699	P	443.6555057	P	329.232281	P	379.8312955	P	361.205309	P	371.2056651	P	366.51355	P	266.4910424	P	422.1808991	P	477.425173	P	306.0378366	P	376.1079806	P	264.5465037	P	2674.984009	P	3438.674331	P	3352.612311	P	3026.135984	P	3549.815752	P	3523.907334	P	3390.453831
Os.10411.1.S1_at	71.92419705	P	65.20440637	P	74.14533449	P	65.6340112	P	56.59229576	P	60.63858737	P	96.91611456	P	68.68775168	P	57.78666522	P	55.1416554	P	49.37168862	P	56.46540636	P	68.55300735	P	68.25576452	P	65.93202714	P	51.27272348	P	49.60791997	P	45.0357207	P	58.62342561	P	73.77151779	P	76.90522613	P	64.93768639	P	68.06561439	P	69.72596894	P	57.72723134
Os.10415.1.S1_at	93.16135852	A	94.19502612	A	80.53783655	A	99.26664191	A	91.02674491	A	67.31028179	A	86.75751768	A	100.1870879	A	92.47452587	A	84.85571001	A	86.76057016	A	103.4489488	A	82.96748431	A	82.53039502	A	96.26005877	A	107.6855629	A	117.3338329	A	98.02083925	A	117.9077641	A	93.76696823	A	107.0933921	A	78.34835757	A	99.56185962	A	104.1953509	A	93.37874827
Os.10416.1.S1_at	698.0674521	P	898.1767254	P	822.2130548	P	1020.623665	P	1181.095821	P	1116.549502	P	1446.425917	P	1379.615148	P	1431.76422	P	1720.272441	P	1764.985018	P	1698.946801	P	936.5611148	P	1327.176725	P	1115.530986	P	1670.766186	P	1669.180886	P	1566.190614	P	1031.331883	P	1021.950733	P	991.9791246	P	969.8612088	P	1014.482281	P	989.286544	P	989.0989112
Os.10417.1.S1_at	864.5606775	P	876.0201249	P	906.1240118	P	769.9012699	P	837.9815058	P	796.5098601	P	837.8304567	P	770.7320863	P	821.1127756	P	814.0271958	P	810.4753088	P	751.1592678	P	954.6767254	P	819.721059	P	850.7140235	P	739.337759	P	776.6767254	P	783.6534564	P	576.4442271	P	635.4851604	P	575.2488907	P	644.1751543	P	589.0878093	P	609.3420842	P	610.9491238
Os.10419.1.S1_a_at	626.0359431	P	766.6919068	P	655.7045032	P	777.7878366	P	767.9862246	P	820.7441327	P	988.3060526	P	832.8552668	P	901.4581429	P	890.8989477	P	898.8739108	P	905.4230738	P	536.9422565	P	679.0880965	P	638.8712694	P	888.8360076	P	1012.648948	P	801.0951858	P	352.6800328	P	435.8185208	P	432.2379246	P	578.1085909	P	494.42523	P	458.4829728	P	518.0863113
Os.10422.1.S1_at	233.5639208	P	208.0900278	P	200.2259167	P	210.7836558	P	184.1925801	P	220.8053856	P	243.3772023	P	221.7331022	P	233.7952783	P	212.4722383	P	231.7982952	P	242.227357	P	183.7955021	P	190.717394	P	220.8495747	P	222.0420588	P	221.052784	P	144.6862029	P	272.5063027	P	283.9258863	P	283.1697184	P	284.6264987	P	345.7873878	P	310.8247897	P	268.8725724
Os.10423.1.S1_at	366.1211699	P	350.3963564	P	350.3070088	P	348.4486706	P	353.7941789	P	354.8272266	P	397.5453257	P	398.8821998	P	374.0695943	P	425.8357422	P	467.9481082	P	396.1741065	P	449.7880632	P	318.085772	P	360.9390394	P	345.8985556	P	351.262439	P	379.5048666	P	290.1399749	P	462.7475819	P	440.1501126	P	453.3365396	P	543.1983316	P	497.033589	P	492.926821
Os.10423.1.S1_s_at	520.9414263	P	509.7081138	P	461.6922463	P	502.9954185	P	538.4847751	P	525.3188902	P	630.6175659	P	691.7641372	P	589.7426166	P	701.7343207	P	657.1798251	P	616.9128616	P	740.7995959	P	452.1411567	P	529.3716474	P	565.3522199	P	505.078145	P	677.232281	P	575.0250163	P	663.2875008	P	766.4650857	P	744.1657552	P	814.4835255	P	756.7584144	P	765.6489477
Os.10424.1.S1_at	2450.212023	P	2433.146445	P	2407.646015	P	2404.625933	P	2622.614317	P	2606.100662	P	2470.097871	P	2142.939119	P	2220.009035	P	2317.244979	P	2191.081276	P	2352.967211	P	1621.382252	P	2242.99617	P	2088.356054	P	2051.357181	P	2058.953143	P	1811.189445	P	4530.471265	P	4611.614509	P	4593.836338	P	4071.362723	P	4073.402163	P	4297.098076	P	4520.096704
Os.10425.1.S1_at	830.5252813	P	906.5405003	P	856.215874	P	583.7589601	P	600.585012	P	681.3707467	P	663.262066	P	693.44846	P	701.0894474	P	541.6333601	P	568.8881559	P	609.9459893	P	826.321283	P	761.5447132	P	860.4630883	P	537.105785	P	552.8115803	P	591.5189959	P	453.4003102	P	565.8868483	P	571.9962561	P	449.7093526	P	438.7103539	P	453.726892	P	583.3284296
Os.10426.1.S1_at	1953.898948	P	1802.755285	P	1834.131071	P	1750.598135	P	1998.260059	P	2049.926725	P	1465.020463	P	1413.856922	P	1579.020557	P	1449.471602	P	1562.993261	P	1683.988934	P	1485.765952	P	1794.940862	P	1906.916996	P	1677.933759	P	1651.167483	P	1624.705409	P	1893.745349	P	2028.023948	P	2175.690872	P	2067.06876	P	2234.286493	P	2162.277641	P	1920.408972
Os.10427.1.S1_a_at	722.7856263	P	671.2754166	P	631.0955663	P	547.0378366	P	565.1010544	P	648.1786855	P	614.5764346	P	545.6489477	P	532.374653	P	552.5087451	P	538.5300461	P	589.7684045	P	673.622664	P	672.757994	P	817.8154276	P	621.797022	P	639.7929864	P	713.6716291	P	604.5626285	P	755.747203	P	766.9128366	P	584.6026047	P	688.9670633	P	716.0908657	P	849.7376427
Os.10428.1.S1_at	574.7720915	P	555.9992524	P	603.7902682	P	564.0526631	P	540.141956	P	622.3543102	P	534.5831462	P	572.2700665	P	497.7994643	P	563.9482027	P	522.0253005	P	600.2222724	P	583.0349754	P	508.0085203	P	499.6211699	P	548.5042627	P	567.8433921	P	685.4106411	P	493.2658588	P	471.5473611	P	613.4545032	P	673.2137462	P	613.0996192	P	638.4282489	P	458.7492325
Os.10429.1.S1_at	358.0920459	P	347.8116271	P	331.9251147	P	296.6487835	P	324.3576065	P	300.8515499	P	319.5411319	P	288.7428272	P	317.9118206	P	285.6433167	P	276.9545032	P	272.5310958	P	258.6909442	P	287.0212071	P	280.8226676	P	299.5089996	P	284.9527085	P	252.9487039	P	364.570765	P	312.1075701	P	360.0418635	P	450.2445528	P	373.6022143	P	400.4582705	P	319.985772
Os.1043.1.S1_at	14.83544118	A	18.4516311	A	19.49723079	A	12.97450963	A	12.92993146	A	14.0809305	A	20.85611737	A	15.65978566	P	18.43395395	A	15.0367458	A	13.15154305	A	15.64522462	A	18.3855065	A	14.91865758	A	19.12011218	A	12.33969679	A	14.62654464	A	12.45860095	A	21.35844526	P	23.58376156	A	32.70507039	P	16.56536755	A	16.77073941	A	23.0170235	A	35.46493146
Os.10430.1.S1_at	12.01329252	A	8.07997348	A	8.426758317	P	10.9520463	A	14.18704266	P	16.09717468	P	12.76586605	P	13.35903551	P	11.35201634	A	15.12067589	A	15.90520212	P	12.95050761	A	11.79323641	A	12.96218266	P	11.24984107	A	9.693209411	A	9.594252354	A	11.31684743	A	9.815365743	A	9.637032054	M	9.631922039	A	13.71233075	P	9.989099589	A	10.61054758	M	10.02889698
Os.10433.1.S1_at	2001.76294	P	1964.686272	P	1883.881628	P	1743.428253	P	1761.466497	P	1858.272952	P	1665.407592	P	1615.773948	P	1604.761753	P	1602.683554	P	1623.352029	P	1709.4424	P	1871.50113	P	1914.986705	P	2066.287837	P	1647.869628	P	1683.505058	P	1760.269727	P	1538.819529	P	1705.030343	P	1612.317374	P	1668.054193	P	1720.967927	P	1749.489814	P	1712.718556
Os.10434.1.S1_at	17.03365322	P	12.46177103	P	16.91788717	A	50.12893805	P	77.1120173	P	69.89219512	P	11.05092534	P	12.81959833	P	11.47947105	P	66.22671397	P	70.56561435	P	62.1041818	P	13.63383427	P	14.67428723	P	13.02442236	P	43.39986636	P	42.99181783	P	64.42956044	P	12.07778903	A	9.303055994	A	14.36374848	P	60.60008052	P	45.40292085	P	55.23641265	P	9.090434755
Os.10435.1.S1_at	18.66922882	A	19.88621198	P	16.64341205	A	29.0733522	P	16.7416842	A	15.8708291	M	17.31626621	A	15.65978566	A	15.72435215	A	23.41404159	P	22.7966377	A	22.44028193	A	16.86052174	A	17.37148585	A	20.40706049	A	19.5226464	A	21.34193349	A	28.77463771	P	17.7714814	P	18.71854628	A	20.66524795	A	25.81422645	P	21.62450591	M	21.53038836	P	16.66605741
Os.10437.1.S1_at	752.4404921	P	769.9166988	P	753.3774036	P	791.3705613	P	867.0249428	P	838.7589952	P	801.9506028	P	819.1767254	P	879.219464	P	888.1914787	P	829.4700104	P	788.9743922	P	774.7692814	P	834.5147748	P	728.6185264	P	845.738907	P	757.3892051	P	789.72762	P	778.8812743	P	749.7678001	P	752.3711699	P	694.4939158	P	676.7154773	P	766.232281	P	695.5597739
Os.10438.1.S1_at	3251.805554	P	3236.978609	P	3490.265304	P	3321.667335	P	3147.627281	P	3077.005855	P	3630.292493	P	3672.876487	P	3557.693174	P	3519.376183	P	3543.519726	P	3562.009123	P	3508.230129	P	3845.465859	P	3786.357091	P	3737.946604	P	3611.146907	P	3660.718392	P	3418.414842	P	3288.190614	P	3412.195611	P	3336.499078	P	3139.692138	P	3035.329384	P	3149.395053
Os.1044.1.S1_at	1878.744	P	1931.934534	P	1786.495988	P	1915.273768	P	2085.515856	P	2112.65466	P	2170.345768	P	2259.68382	P	2185.896449	P	2407.903311	P	2167.309441	P	2128.541966	P	1965.594847	P	2219.437429	P	2239.735613	P	2298.824074	P	2464.205746	P	2365.296164	P	1572.127208	P	1520.891445	P	1746.431918	P	1747.961792	P	1815.186833	P	1729.795475	P	1431.698164
Os.10440.1.S1_a_at	627.1556518	P	604.9621593	P	600.0662452	P	784.9158353	P	794.3467769	P	862.3151312	P	491.4893545	P	543.0303953	P	513.7159991	P	756.8818543	P	868.075028	P	814.2720823	P	587.8357703	P	506.8294918	P	535.0743968	P	857.4563914	P	815.5506438	P	828.7529763	P	468.4984107	P	465.6633199	P	484.8989477	P	911.7846784	P	766.0350799	P	826.5541025	P	562.595508
Os.10441.1.S1_at	22.48300127	A	27.56233337	A	31.80016005	A	25.6138703	A	24.50151675	A	27.20406129	A	31.56370958	A	26.81765284	A	35.00157177	A	23.74246288	A	38.54397935	A	25.39453818	A	24.33467786	A	30.41628152	A	33.58719779	A	32.29818762	A	36.40712033	A	32.81519742	A	28.03253599	A	31.39986358	A	29.33576841	A	32.5647817	A	33.10828565	A	34.80811513	A	34.87086332
Os.10442.1.S1_at	4216.604945	P	3623.060299	P	4087.64623	P	4986.947354	P	4305.530926	P	3868.676725	P	4338.406556	P	4380.253965	P	3907.410662	P	4297.273007	P	4314.257748	P	4593.731183	P	4570.843392	P	4434.848822	P	3597.653619	P	4115.03767	P	3442.026191	P	4152.109575	P	4148.958376	P	4750.495406	P	4462.227708	P	4362.219499	P	4182.965751	P	4585.193036	P	4605.199466
Os.10442.1.S2_at	33.16354922	P	25.95101521	P	31.71213607	P	15.87303526	A	17.41108568	A	14.61898489	A	24.32865468	P	29.81737878	P	32.00942429	P	12.81959833	A	17.19690941	A	18.65537729	A	27.34115165	P	28.09621745	P	21.2100759	P	17.93015693	A	18.61901015	M	19.23049989	A	28.56728449	A	32.94337321	P	30.92021665	P	19.39028673	A	14.40193252	A	20.35904003	A	40.30090043
Os.10443.1.S1_at	612.0834553	P	684.4819098	P	633.016576	P	531.7239294	P	595.232281	P	681.5851834	P	654.4026299	P	616.9185178	P	645.1952317	P	598.6041455	P	579.1529326	P	600.2435137	P	510.2721254	P	582.197066	P	587.5378366	P	590.2414287	P	598.1444126	P	599.5688507	P	410.7440183	M	375.143052	P	379.3471186	P	470.9795138	P	395.696022	P	391.9051333	P	377.0150925
Os.10444.1.S1_at	6.037316018	A	5.403172854	A	5.254429942	A	5.543457618	A	5.820809261	A	6.993318756	A	6.125772324	A	5.878532321	A	6.103760674	A	6.05079885	A	5.033854103	A	5.159385611	A	5.546731158	A	5.561654754	A	5.603899014	A	5.645089049	A	5.573813453	A	4.882664545	A	4.533063709	A	4.850331228	A	4.722072755	A	6.272586351	A	5.085080084	A	4.693928289	A	5.351207353
Os.10446.1.S1_at	11.97794881	A	12.30692286	A	10.92650522	A	13.45231333	A	9.989460771	A	9.894138373	A	11.73952135	A	13.77159506	A	10.50937443	A	11.04293875	A	9.357526764	A	12.21726852	P	10.88318192	A	11.67422629	A	11.3288536	A	11.18572556	A	8.192178986	A	12.92564949	A	13.98290931	A	13.13875471	P	16.53786056	A	12.55600091	A	13.77973337	A	11.08495017	A	11.9237664
Os.10447.1.S1_at	2011.07351	P	2211.233482	P	2114.821734	P	2124.360805	P	2088.176725	P	1947.373986	P	2110.204503	P	2123.390392	P	2087.828184	P	2023.705684	P	2009.593441	P	2029.912837	P	2359.9488	P	2049.023948	P	2360.167924	P	2136.055753	P	2375.518837	P	2301.180994	P	2073.934245	P	1936.579363	P	1913.36408	P	2106.51019	P	1894.99412	P	1904.787074	P	1936.842761
Os.10449.1.S1_a_at	396.4091488	P	346.2775201	P	363.3976059	P	369.2715952	P	411.5957419	P	411.1865305	P	396.8464875	P	379.5933921	P	353.2275882	P	384.821627	P	400.3573634	P	406.7293491	P	408.0515936	P	423.9775373	P	347.6096353	P	397.8074451	P	345.6152812	P	313.4239874	P	383.6490413	P	394.208362	P	398.2818485	P	386.7923912	P	333.7333358	P	372.795423	P	374.8302345
Os.10450.1.S1_at	1870.676725	P	1881.028572	P	1780.997842	P	2142.952228	P	2271.24617	P	2243.687751	P	1928.130156	P	2070.127373	P	2126.796023	P	2239.967607	P	2168.349554	P	2150.123857	P	1868.824086	P	1890.62117	P	1751.346749	P	2135.079656	P	2036.953956	P	2049.789442	P	2032.283492	P	1680.815078	P	1592.837901	P	1894.557276	P	1831.570684	P	1909.545916	P	1560.792296
Os.10451.1.S1_at	727.4438445	P	713.5827141	P	754.7507326	P	738.0719887	P	722.3670332	P	764.0953783	P	721.404464	P	698.6103484	P	630.5237721	P	746.7538165	P	704.1128471	P	697.5761862	P	730.4325123	P	623.9095862	P	651.7793659	P	690.7116201	P	659.1767254	P	683.8349747	P	579.2606137	P	626.8926573	P	643.232281	P	726.9406143	P	692.4847495	P	718.8808973	P	686.1794894
Os.10451.2.S1_at	428.8325184	P	368.2608006	P	362.8678509	P	367.8334719	P	402.8208571	P	472.5807466	P	397.5916289	P	355.2878366	P	355.2192702	P	398.0191128	P	403.9224856	P	367.1446181	P	358.1211699	P	347.7815154	P	333.0933608	P	372.2983213	P	387.6977869	P	400.5100588	P	329.8637202	P	353.3870342	P	382.6311864	P	431.7520583	P	390.0674425	P	364.4848511	P	383.2210232
Os.10452.1.S1_at	59.89100683	P	41.48477829	P	61.5449703	P	59.37019538	P	68.59059084	P	66.72364865	P	50.89902336	P	61.45147819	P	63.49017096	P	72.26402495	P	63.47490725	P	58.08109924	P	61.50460755	P	72.82673191	P	53.70272539	P	53.52985082	P	42.67802576	P	46.60818477	P	36.78246932	P	38.65720709	P	34.16941088	P	38.40395959	P	39.41557652	P	36.79548236	P	37.77369706
Os.10453.1.S1_at	5762.885021	P	5029.896443	P	6012.73154	P	6440.684891	P	6600.449926	P	6016.12117	P	5454.993802	P	5725.909173	P	6375.926725	P	6515.093392	P	6216.537908	P	5967.549834	P	5336.998911	P	6073.591799	P	5544.715752	P	6059.846974	P	5546.469575	P	6106.062985	P	5320.42259	P	4545.496576	P	3729.842704	P	4634.366449	P	4316.047855	P	4287.765468	P	4233.066014
Os.10454.1.S1_a_at	827.7106042	P	836.5999128	P	754.2013083	P	1108.319982	P	1160.9017	P	1262.112039	P	854.1527183	P	801.3958705	P	885.06248	P	1146.899526	P	1140.320631	P	1150.832502	P	818.7302308	P	830.0297182	P	855.6266034	P	1094.681255	P	1053.632167	P	1080.533069	P	813.9415928	P	912.7227822	P	973.0016874	P	1191.946137	P	1266.172269	P	1108.843682	P	1011.406068
Os.10455.1.S1_at	1463.842102	P	1546.363455	P	1496.671406	P	1490.504654	P	1565.887948	P	1522.052532	P	1474.857252	P	1484.598699	P	1515.86685	P	1260.763843	P	1309.109449	P	1351.223133	P	1301.926725	P	1452.140396	P	1205.294224	P	1318.670695	P	1380.233916	P	1131.020112	P	1471.761067	P	1622.833635	P	1601.426725	P	1541.951697	P	1645.249634	P	1648.341645	P	1542.160861
Os.10456.1.S1_at	18.72493987	A	18.01095966	A	17.20664737	A	18.12307226	A	19.00010584	P	17.66737078	P	14.97751975	A	21.25986396	P	17.59283701	A	15.63889321	A	15.15139131	P	15.09240007	A	15.9313234	A	16.77961872	A	20.02822027	P	20.66061065	M	13.08785075	A	19.18465238	P	13.69868018	A	14.52677767	A	15.81432008	A	19.22094599	A	17.65336135	A	18.84550695	A	16.06965305
Os.10457.1.S1_at	517.7672434	P	538.7165909	P	518.9808892	P	717.8366119	P	773.7878366	P	713.4812413	P	588.4267254	P	566.1004972	P	591.5085742	P	729.6273576	P	723.8182016	P	700.8711699	P	553.9974146	P	565.8711699	P	569.7195786	P	779.9545032	P	707.8601478	P	763.7773391	P	490.3275747	P	540.5538358	P	513.4701486	P	768.0874118	P	728.928021	P	724.0305396	P	508.8247232
Os.10458.1.S1_at	720.5933921	P	609.0168985	P	739.8395928	P	773.6097251	P	826.6407597	P	716.4213752	P	723.6869473	P	771.9353222	P	825.3532579	P	858.5933921	P	782.989313	P	769.7737857	P	860.5378449	P	803.8033488	P	766.9335987	P	810.3431643	P	841.2049101	P	774.0133977	P	631.756164	P	607.3433921	P	508.1965563	P	694.2461048	P	652.3816345	P	616.9268117	P	507.8701105
Os.10459.1.S1_at	15.17878129	P	13.83788239	P	16.69692475	P	8.530381657	A	9.484447832	P	10.69111668	P	15.74833998	P	12.96192047	P	13.73109079	P	11.34145691	P	9.618720602	P	9.163726863	A	16.6763449	P	15.0274649	P	13.87811545	P	10.37236808	A	9.381662222	A	9.12035616	A	11.91084476	P	12.86464864	P	13.50463884	P	10.08274977	A	9.17933444	A	9.011523314	M	11.45899933
Os.10460.1.S1_at	382.8543257	P	376.4395589	P	369.8390971	P	418.9664632	P	415.1351804	P	424.6388659	P	383.5511778	P	383.7200236	P	392.8033644	P	477.5967836	P	455.3083765	P	404.1452956	P	428.499351	P	355.7878366	P	342.7031138	P	418.7878366	P	419.507294	P	454.6428743	P	338.4765989	P	312.8240328	P	350.6783775	P	378.184705	P	398.3205915	P	386.9966922	P	341.0656143
Os.10464.1.S1_at	2096.011874	P	2393.434562	P	2128.576285	P	1921.793801	P	2067.541877	P	2115.676725	P	1979.024858	P	1881.958591	P	1892.214742	P	2029.599444	P	1992.942775	P	1969.199475	P	2326.994366	P	1979.517845	P	2259.574164	P	2237.843392	P	2252.715504	P	2207.935804	P	566.0087505	P	513.3158876	P	531.138478	P	543.2436128	P	537.8887515	P	488.3865667	P	514.028558
Os.10465.1.S1_at	1504.781374	P	1540.584521	P	1525.64187	P	1483.579503	P	1608.844225	P	1646.684423	P	1307.260059	P	1493.624649	P	1548.71209	P	1447.911331	P	1505.029306	P	1358.333102	P	1368.846756	P	1449.73502	P	1377.199655	P	1436.316579	P	1254.010059	P	1321.127746	P	1349.898612	P	1242.374997	P	1238.000579	P	1303.148948	P	1167.122844	P	1272.690899	P	1224.815613
Os.10466.1.S1_at	3267.99062	P	3240.985177	P	3259.787837	P	3387.031229	P	3329.064246	P	3162.642821	P	3093.919998	P	3059.420704	P	3103.614332	P	3199.844341	P	3354.422344	P	3220.465985	P	2894.670907	P	3535.322211	P	3165.010059	P	3445.121289	P	3275.084429	P	3085.343392	P	3357.270606	P	3253.981544	P	3317.343998	P	3447.016962	P	3337.46923	P	3377.044341	P	3219.65697
Os.10468.1.S1_at	131.4786014	P	91.02565954	P	119.3162475	P	105.3058903	P	105.3950955	P	94.45462817	P	110.7188251	P	115.0033288	P	145.8667506	P	100.6376859	P	111.6154465	P	84.80855134	P	154.5793209	P	126.8319522	P	131.7055148	P	96.28737665	P	96.58356792	P	71.15217382	M	120.4084528	P	103.2878366	P	106.1217686	P	67.62116998	M	66.39697204	P	72.19017154	M	114.7316448
Os.10469.1.S1_at	991.377665	P	959.7808497	P	1033.217608	P	983.780552	P	932.9507622	P	966.0780393	P	1073.539991	P	1040.63106	P	1057.256736	P	1008.976878	P	1021.089738	P	1123.739687	P	1005.664376	P	1130.822723	P	955.5582338	P	1025.986702	P	1018.880131	P	982.8434711	P	899.2884153	P	1013.670931	P	1009.862147	P	1045.870403	P	931.0395292	P	1034.872553	P	1009.756137
Os.10470.1.S1_s_at	5055.780387	P	5016.457024	P	4905.938399	P	4816.032481	P	4652.164858	P	4852.131177	P	4580.627251	P	4344.153488	P	3886.226242	P	4327.066193	P	4586.037837	P	4739.457211	P	4718.766609	P	4388.50244	P	4703.986529	P	4434.565614	P	4247.736818	P	4579.88934	P	3859.403462	P	4431.169901	P	4483.385895	P	4693.818129	P	4658.350872	P	4716.296146	P	4638.153788
Os.10471.1.S1_a_at	4818.066828	P	4174.823945	P	4939.241403	P	5384.761993	P	5371.321836	P	4635.251207	P	4529.401641	P	4976.48748	P	5146.914605	P	5144.594595	P	5005.624638	P	4773.694291	P	4842.562166	P	5272.720828	P	4590.757112	P	4782.868294	P	4176.034298	P	4318.828741	P	4502.604272	P	4534.409865	P	3974.212454	P	4182.49189	P	4420.373092	P	4388.733506	P	4439.903941
Os.10472.1.S1_a_at	1345.551735	P	1327.295518	P	1439.564347	P	1491.90777	P	1475.711391	P	1389.662837	P	1207.127324	P	1350.495104	P	1299.206987	P	1424.208944	P	1548.583125	P	1318.660249	P	1311.478149	P	1543.967656	P	1322.566789	P	1505.084921	P	1178.48813	P	1236.495312	P	1477.353404	P	1410.17583	P	1350.96996	P	1433.523948	P	1439.820389	P	1434.344414	P	1344.092765
Os.10472.1.S1_at	1260.62117	P	1302.398997	P	1420.091899	P	1460.982281	P	1474.206909	P	1314.000482	P	1162.143204	P	1259.09851	P	1388.442466	P	1346.927817	P	1464.70377	P	1275.11213	P	1308.59491	P	1408.468392	P	1334.615969	P	1469.829503	P	1341.059436	P	1309.829152	P	1347.47682	P	1299.463786	P	1178.065854	P	1321.855185	P	1167.236957	P	1264.537837	P	1227.468076
Os.10472.2.S1_x_at	1244.314845	P	1220.517146	P	1377.266273	P	1364.329237	P	1303.073891	P	1227.824159	P	1065.641326	P	1183.928871	P	1203.62117	P	1266.233243	P	1368.815614	P	1201.073114	P	1147.16957	P	1312.303812	P	1206.098723	P	1290.717173	P	1194.450962	P	1217.268378	P	1404.504919	P	1260.274054	P	1201.646289	P	1394.438095	P	1301.095116	P	1271.75356	P	1271.430111
Os.10473.1.S1_at	5780.17213	P	6269.572166	P	5710.008946	P	6139.247006	P	6306.678738	P	6212.319093	P	6217.483718	P	6382.637038	P	6463.87117	P	6134.30276	P	6491.63787	P	6147.620654	P	4666.82745	P	6422.173859	P	5100.510476	P	6351.851984	P	5568.551341	P	5172.871211	P	7418.051725	P	6875.792519	P	7310.567962	P	6699.162891	P	6385.570147	P	7435.984369	P	6856.447268
Os.10474.1.S1_s_at	902.0355608	P	843.5371331	P	771.8800107	P	1304.920286	P	1363.372841	P	1329.911189	P	885.9311648	P	934.732281	P	1023.810433	P	1178.329036	P	1243.962939	P	1177.610654	P	759.1406881	P	735.8027528	P	662.537733	P	1132.315654	P	1134.096856	P	996.6596731	P	821.325144	P	820.1635891	P	886.0475164	P	1186.967499	P	1139.094615	P	1232.590418	P	774.9831885
Os.10475.1.A1_at	682.4906457	P	662.0757128	P	657.2946583	P	672.6616597	P	801.8537203	P	751.4970842	P	740.7259702	P	808.9106498	P	807.5925895	P	769.8124355	P	689.3514971	P	753.1569082	P	621.6140713	P	753.3390984	P	621.4294796	P	748.9123662	P	686.7054856	P	591.2104499	P	625.7340615	P	634.5816574	P	642.8654495	P	651.2546213	P	652.9158497	P	682.4818308	P	595.3363473
Os.10475.1.S1_at	70.54847684	A	64.85412078	A	65.31381885	A	62.6579513	A	69.72243109	A	71.92768972	A	83.5391462	A	63.80751644	A	67.82748924	A	77.56814606	A	78.29050464	A	72.92858532	A	79.15357446	A	63.26617178	A	76.69366275	A	77.16354822	A	69.37017726	A	70.63097803	A	92.13255925	A	74.53424004	A	80.26245766	A	77.79517813	A	90.50983144	A	79.45450322	A	81.54108514
Os.10476.1.S1_at	218.1587986	P	191.3842621	P	200.5805516	P	197.4778866	P	199.4910999	P	203.5100588	P	229.8980184	P	184.301708	P	194.0876855	P	222.1211699	P	202.7877122	P	218.6478124	P	252.520152	P	235.2600588	P	219.4256993	P	190.518618	P	204.924878	P	200.3066151	P	181.5467791	P	202.6605546	P	192.4723181	P	150.2212492	P	171.9604471	P	170.8522419	P	174.8247524
Os.10477.1.S1_a_at	515.3847419	P	579.0597933	P	615.1582772	P	21.58642696	P	17.81688423	A	24.65651284	P	545.63036	P	668.1211699	P	717.4008742	P	14.86291749	A	13.3759888	A	17.39631084	P	606.151773	P	691.2718419	P	639.6380346	P	17.92313922	P	18.16067421	P	13.60640643	A	698.4608649	P	584.4099574	P	560.8814048	P	15.33921761	A	19.08175429	A	18.60761459	P	460.5676574
Os.10477.1.S1_at	1584.047492	P	1478.079503	P	1690.326404	P	28.08784753	A	21.90114627	A	19.62369671	A	1476.510059	P	2080.285751	P	1948.065614	P	20.10715137	A	16.85657046	A	37.36904973	A	1857.820519	P	2027.251455	P	1758.62117	P	41.09917669	A	30.77273665	A	27.13516707	A	1686.454385	P	1499.385163	P	1293.819507	P	22.59648782	A	18.89002652	A	16.2508777	A	1156.537883
Os.10477.2.S1_x_at	309.0866646	P	269.7600588	P	275.2300826	P	22.37205125	P	22.213966	P	13.3034329	A	255.1489477	P	315.6105463	P	329.1214235	P	13.27584905	A	12.45180571	A	16.21498203	P	361.5231611	P	361.3801743	P	298.8421869	P	12.85455516	A	27.20641748	M	11.71660627	A	304.3989477	P	274.8711699	P	220.7613468	P	16.04366352	A	11.1079463	A	12.89161089	A	195.4186766
Os.10478.1.S1_at	315.9087999	P	261.1212162	P	264.1098857	P	249.6266851	P	288.4611523	P	292.3092021	P	269.2832836	P	300.1233698	P	324.354866	P	278.8373698	P	257.1707346	P	246.1199766	P	300.1886985	P	240.8620278	P	287.4297993	P	260.5146191	P	274.2987389	P	259.036525	P	233.7911131	P	234.6853719	P	214.1686763	P	228.5277257	P	215.0323759	P	209.5656492	P	223.0656143
Os.10482.1.S1_at	7.849216725	A	7.630964571	A	7.807181304	A	6.038148963	A	7.331971805	A	6.791446757	A	7.849379851	A	7.822498666	A	7.013299477	A	7.696107432	A	7.838936016	A	7.546927126	A	7.410701355	A	8.095369001	A	6.297573341	A	8.259623061	A	8.093213452	A	7.589690485	A	8.842118979	A	8.785830102	A	8.531916647	A	6.78252113	A	8.859500687	A	9.195468491	A	8.283166953
Os.10483.1.S1_at	855.1836976	P	864.3156143	P	800.7106612	P	759.3715993	P	830.9447627	P	848.7045032	P	807.8300166	P	862.1489477	P	822.4439741	P	777.0430458	P	765.5323338	P	747.2878366	P	825.3916925	P	839.5493132	P	905.995229	P	783.2730097	P	755.7473469	P	774.5435969	P	719.0503691	P	705.6864486	P	778.0511109	P	753.9024789	P	855.0010904	P	743.5564315	P	667.384199
Os.10486.1.S1_at	2939.284995	P	2568.109659	P	2388.518777	P	3068.339204	P	3260.038413	P	3544.679851	P	3539.081278	P	2913.898475	P	2882.614599	P	3274.720768	P	3364.78741	P	3656.698016	P	3922.151413	P	3053.066438	P	3092.843392	P	3077.143044	P	2745.659453	P	2143.625604	P	2598.17148	P	2514.019303	P	2592.081993	P	3776.376827	P	3480.999626	P	3210.294949	P	3167.606246
Os.10487.1.S1_at	315.9490534	P	328.4824461	P	322.1508822	P	316.9525994	P	383.2499973	P	395.1253504	P	366.3809629	P	348.6021042	P	376.750721	P	385.8821117	P	354.8092552	P	343.9443212	P	323.6541426	P	343.677541	P	341.9918773	P	332.0375372	P	370.5114321	P	333.8410869	P	229.2748665	P	257.7510916	P	250.8092491	P	260.36785	P	255.3617448	P	233.5356359	P	278.2283919
Os.10488.1.S1_at	618.1366462	P	577.484761	P	607.9812114	P	539.6153678	P	553.8040732	P	612.2702147	P	605.4666083	P	638.2279133	P	682.2600588	P	648.7915187	P	613.7035343	P	588.9973041	P	810.5015377	P	723.218781	P	823.2045032	P	613.9267254	P	636.6405769	P	677.283971	P	475.7600588	P	485.732281	P	476.9481882	P	470.7976278	P	496.9966557	P	451.3577154	P	482.1350651
Os.10489.1.S1_at	613.6860855	P	606.6265161	P	654.9103614	P	675.4236813	P	671.7732431	P	606.9860051	P	637.820306	P	685.3765128	P	711.0675694	P	690.1772357	P	704.839842	P	573.072866	P	736.3893503	P	869.1013974	P	713.2440967	P	713.6582998	P	705.1459	P	663.0997551	P	599.0275576	P	469.9766552	P	501.8978287	P	488.8989477	P	410.8086994	P	493.2570973	P	508.8852598
Os.10490.1.S1_at	941.7117178	P	1090.761656	P	975.3209843	P	832.0019209	P	871.3823912	P	979.6651461	P	916.5756159	P	953.8147783	P	1101.508444	P	759.0046924	P	957.5523213	P	975.9215353	P	788.5759777	P	1010.809149	P	906.8048527	P	789.3606681	P	724.6575439	P	613.4128366	P	919.4889546	P	1161.073255	P	1237.285977	P	1191.026029	P	1304.44416	P	1179.880437	P	1133.975634
Os.10491.1.S1_at	187.7045057	P	154.1772566	P	195.848459	P	166.8403416	P	165.4596014	P	170.6551982	P	150.2469593	P	162.3711336	P	168.9767621	P	169.8354938	P	155.81835	P	154.2065767	P	161.3619322	P	198.1840357	P	158.7230427	P	159.1740093	P	163.3705351	P	123.952798	P	191.3917711	P	170.6392228	P	145.4170823	P	142.4881917	P	146.636272	P	159.7503547	P	152.7699654
Os.10492.1.S1_at	239.4604182	P	240.3191989	P	245.0032035	P	208.482281	P	229.0933921	P	267.3192378	P	239.5402014	P	216.7800171	P	242.9458053	P	202.6435174	P	194.9332827	P	209.1483569	P	221.2766231	P	207.4209787	P	211.1781868	P	185.3433921	P	189.2011411	P	170.582324	P	202.2929561	P	218.5117703	P	223.2553339	P	208.7574859	P	184.6057201	P	173.0987682	P	188.5239477
Os.10493.1.S1_at	4119.098155	P	4360.716012	P	3896.8567	P	3372.564312	P	3426.845065	P	3579.663164	P	4019.900555	P	3573.556018	P	3462.506818	P	3023.945493	P	3379.709181	P	3146.456631	P	3134.491578	P	3253.173073	P	3097.736142	P	3290.954503	P	3025.126881	P	3267.856175	P	4033.264433	P	4138.564119	P	4552.485034	P	4090.851396	P	4128.31136	P	4561.118515	P	4247.692075
Os.10494.1.S1_at	477.0273015	P	461.232281	P	480.982281	P	919.6591076	P	988.5961002	P	953.1489477	P	537.7501893	P	555.9119242	P	619.7429751	P	1007.693705	P	1022.48593	P	883.532471	P	576.6719997	P	566.8448117	P	490.1336738	P	1052.449556	P	1011.448907	P	988.3447698	P	707.7947913	P	669.9130791	P	697.218817	P	1113.885696	P	1050.787837	P	1020.862643	P	578.5052238
Os.10495.1.S1_at	1042.748398	P	1140.956022	P	1052.790592	P	990.6513891	P	991.0225382	P	1005.379959	P	955.8806732	P	920.182318	P	968.5898103	P	950.8332137	P	1020.695454	P	911.7916945	P	1220.708882	P	844.5640861	P	1128.849087	P	883.232281	P	966.8596626	P	996.607281	P	1033.670909	P	959.3097061	P	1080.814061	P	1059.869052	P	1081.513818	P	994.6325595	P	965.360684
Os.10496.1.S1_at	7131.510794	P	6898.891725	P	7290.322803	P	7170.437466	P	7231.199036	P	6570.787837	P	6920.420805	P	7255.182958	P	7232.937679	P	7282.859502	P	7320.519236	P	7338.792639	P	6485.10119	P	7178.411757	P	6707.006816	P	7497.410318	P	6786.628695	P	7239.709106	P	7246.923087	P	7166.150944	P	7024.741859	P	7704.997776	P	6964.912682	P	6870.590091	P	6601.537166
Os.10496.2.S1_x_at	6347.893721	P	6208.039962	P	6236.34646	P	6775.670953	P	7040.897582	P	6508.366293	P	6271.693472	P	6277.499824	P	6699.144246	P	7088.52946	P	6980.709832	P	6582.352882	P	6047.657001	P	6126.225616	P	5661.398948	P	6601.216715	P	6750.073668	P	6730.565614	P	7082.370186	P	6551.88273	P	6457.275837	P	6719.928707	P	6162.191774	P	6107.526634	P	6611.885059
Os.10497.1.S1_s_at	1588.389667	P	1464.69941	P	1362.104881	P	2203.080507	P	2196.214605	P	2221.567596	P	1394.044284	P	1378.371687	P	1115.849981	P	2237.788686	P	2446.839965	P	2172.593392	P	2017.842593	P	1498.077107	P	1468.589734	P	2366.487776	P	2030.228606	P	2142.789126	P	1271.46114	P	1382.482042	P	1478.450756	P	2218.213332	P	2341.616226	P	2217.399321	P	1585.165778
Os.10498.1.S1_at	12.19024628	A	13.77714641	A	14.25865392	M	15.79278915	A	13.73631733	A	11.5884708	A	11.88627678	A	14.16627729	A	16.51322374	A	14.45529951	A	12.68222366	A	11.34012636	A	15.01630336	A	14.95042133	A	13.73983514	A	15.72591666	A	16.69247155	A	18.62761806	A	17.17997965	A	17.0182276	A	18.10286784	A	17.23427562	A	18.7788869	A	16.55600744	A	18.28579592
Os.10499.1.S1_at	699.9301367	P	595.1446145	P	714.6863654	P	742.5779847	P	792.5903382	P	691.5617534	P	639.9710808	P	660.7139067	P	670.0173736	P	780.2837714	P	721.6777567	P	658.0179912	P	845.0933921	P	713.4436337	P	661.5419549	P	661.5419549	P	634.2500842	P	712.2478284	P	472.6982993	P	484.5154451	P	415.918974	P	501.2774302	P	492.3241991	P	538.9768615	P	482.9353826
Os.10500.1.S1_at	455.4993221	P	423.3879288	P	414.0978986	P	403.4088321	P	468.7220511	P	447.757501	P	435.7076959	P	422.9868925	P	430.8433921	P	418.3514747	P	395.3756352	P	369.8360978	P	419.2600588	P	427.408074	P	394.7107788	P	411.5807683	P	419.2889484	P	358.3530018	P	477.8451863	P	481.2480065	P	480.1471515	P	433.0437672	P	398.7862849	P	432.9089087	P	451.8620849
Os.10501.1.S1_at	690.6073667	P	735.8086233	P	661.1318646	P	594.3201631	P	615.7604428	P	664.9844316	P	675.3059548	P	594.5656143	P	613.3004056	P	623.2238337	P	599.1804596	P	629.3775369	P	667.4629088	P	611.732281	P	682.1394204	P	569.9267254	P	543.0941872	P	580.3151259	P	500.2575964	P	613.71817	P	596.5681772	P	535.0790397	P	609.8438065	P	635.8284721	P	638.6952337
Os.10502.1.S1_at	411.482281	P	371.0378366	P	354.154779	P	385.0915705	P	395.8005306	P	435.9451259	P	246.133576	P	248.411426	P	219.7164765	P	359.6769768	P	328.3192034	P	329.1164399	P	510.9137462	P	171.5644621	P	347.3461475	P	234.7480006	P	249.9684374	P	330.2045032	P	82.13608019	P	109.3433996	P	102.5221876	P	160.5378366	P	177.3160644	P	137.0680294	P	120.5658828
Os.10503.1.S1_at	6846.293671	P	7091.512396	P	6823.00815	P	7258.896877	P	7298.327006	P	7140.308548	P	7494.344413	P	7318.612421	P	7121.011691	P	7311.590301	P	7716.313856	P	7420.779437	P	7477.65677	P	7007.295965	P	7217.006548	P	7463.134472	P	6958.123883	P	7101.323008	P	6553.982281	P	7080.353977	P	7101.602914	P	6972.331468	P	7129.593392	P	7244.909551	P	7101.135847
Os.10504.1.S1_at	313.6277142	P	325.3861151	P	319.119941	P	296.4328082	P	308.434877	P	351.752439	P	295.0478428	P	300.5466949	P	309.5070763	P	295.5897761	P	294.210541	P	260.0856057	P	312.2298774	P	308.745974	P	329.1211699	P	290.1211699	P	340.6158209	P	314.0020602	P	306.5546683	P	315.5648319	P	288.859831	P	315.811855	P	284.6391167	P	275.1489477	P	291.7317885
Os.10505.1.S1_a_at	209.5406169	P	232.1945933	A	209.3938132	A	259.4282924	A	276.232281	P	327.4407587	P	322.3333307	P	256.4761947	P	280.1447344	P	305.1572614	P	281.670444	P	302.4200143	P	242.4129858	P	223.9511841	A	265.2608113	P	337.4623704	P	397.3861799	M	357.1015536	P	111.8711699	A	146.2581071	A	150.6206513	A	225.0695848	A	236.9031046	P	159.8156143	A	162.4886501
Os.10505.1.S1_at	87.53008749	P	83.06585763	P	83.37810534	P	90.11310882	P	113.4149128	P	129.3270164	P	141.0990002	P	102.5323461	P	107.1211699	P	125.488787	P	115.9082086	P	110.2623684	P	102.8474026	P	98.70622416	P	107.0100588	P	142.8643413	P	137.730033	P	149.4345694	P	40.82548724	A	50.75538848	A	57.35086715	M	86.57771079	P	77.14168365	P	62.94661673	P	62.81897965
Os.10505.1.S2_a_at	258.6861151	A	251.7651474	M	275.0100588	P	254.8080069	M	271.1774323	A	261.6760286	P	249.8989477	P	265.3433921	M	274.176501	P	254.961441	M	254.2165061	M	225.8455169	A	240.9629961	P	268.7774982	M	264.5390235	A	254.7526822	P	238.3156143	M	244.4579843	M	236.0221622	P	222.2045032	A	201.3426882	A	213.7847283	A	180.8730003	A	177.7216163	A	235.717291
Os.10505.2.S1_at	12.16213314	P	12.61836817	A	8.676220491	A	10.50384451	A	9.322109417	A	12.96100445	P	12.97486379	P	11.61671635	A	9.561533761	A	10.61763605	A	9.726717998	P	13.44295178	P	10.91587436	M	9.413658229	A	10.45546703	A	10.28856505	A	14.51648556	P	15.22085487	A	12.45166701	A	9.961206664	A	12.25724523	A	13.36448322	A	10.74706018	A	13.06036511	A	12.67975979
Os.10506.1.S1_at	8.609867074	A	9.067734208	A	9.037696351	A	7.337120817	A	8.173347619	A	7.641394969	A	9.433276006	P	10.33165044	A	10.12570532	A	8.856474796	A	9.104462498	A	9.811553719	A	8.288543267	A	10.05974451	A	8.591386078	A	9.433276006	A	9.498060447	A	10.16368929	A	8.10906744	A	7.901633908	A	8.784673181	A	7.51333784	A	8.50405437	A	6.703136873	A	8.364519534
Os.10507.1.S1_at	961.6211699	P	1009.207695	P	965.9345653	P	998.3202545	P	963.4813358	P	928.968194	P	884.1337405	P	944.5315359	P	979.8031961	P	856.892717	P	909.232281	P	874.8968815	P	902.6901575	P	874.0905672	P	806.4504913	P	900.9123052	P	860.0971254	P	824.9986252	P	1012.591958	P	922.4521315	P	907.2576576	P	929.4309678	P	889.4719926	P	1014.655391	P	793.870574
Os.10509.1.S1_at	329.8989477	P	335.5300794	P	322.2929203	P	286.6763481	P	269.6114662	P	289.5236328	P	291.3711699	P	320.1032577	P	300.7745549	P	275.0640287	P	288.4715094	P	263.5703267	P	381.0100588	P	306.6536855	P	358.6124886	P	296.8273936	P	311.1714684	P	299.500571	P	358.2186867	P	298.5954177	P	328.8445031	P	333.6353634	P	286.0443154	P	273.8544216	P	319.0326543
Os.10509.2.S1_x_at	62.16915493	P	44.25999247	P	54.37720789	P	48.54663396	P	51.36121551	P	50.52085185	P	53.13248127	P	58.84270274	P	64.74997903	P	60.75470815	P	54.34015437	P	48.48666369	P	57.51810215	P	61.34708795	P	46.23645028	P	52.81940989	P	39.99671314	A	32.20545695	P	60.06561631	P	48.64272305	P	43.98114226	P	46.76916768	P	39.24854078	P	37.57165363	P	51.75302176
Os.10510.1.S1_at	98.77634171	P	71.51119006	P	82.85763507	P	36.92297992	P	45.84502786	P	35.69774755	P	606.5068157	P	379.8817382	P	486.0939862	P	452.7392417	P	382.4251213	P	263.7289544	P	118.5065478	P	116.8388815	P	106.7602817	P	103.0373585	P	148.291979	P	161.4819204	P	129.6605164	P	176.4473474	P	177.5173381	P	95.11271619	P	124.4580785	P	101.7229554	P	259.537066
Os.10512.1.S1_at	3361.345423	P	3368.624273	P	3253.067919	P	3130.546778	P	3119.388338	P	3224.728439	P	3214.974042	P	2929.473179	P	2866.084829	P	3252.55064	P	3054.866289	P	3296.205263	P	3633.493743	P	2831.301083	P	3040.725036	P	2268.24328	P	2545.487113	P	2956.427092	P	2005.114719	P	2518.790885	P	2503.050835	P	3610.784575	P	3291.014002	P	3361.400846	P	2891.342354
Os.10514.1.S1_at	9.680471401	A	10.34664119	A	9.511733676	A	10.13269469	A	11.15108454	A	10.76076063	A	9.729484043	A	9.547655153	A	10.18958659	A	9.916126996	A	10.23649907	A	9.162475368	A	10.1275242	A	8.078805302	A	10.09325814	A	9.823264466	A	8.572388644	A	11.89317874	A	11.70428071	A	9.976743649	A	10.05990321	A	10.97448604	A	12.60037996	A	11.40619547	A	9.765607301
Os.10515.1.S1_at	17.39178059	P	16.30597864	A	18.14798133	P	19.92308372	P	18.07179134	P	21.12944827	P	19.32599975	P	26.08504918	P	17.6815408	M	20.33933917	P	23.37255755	P	18.19237411	P	20.61828023	P	19.85909265	P	14.28616592	P	16.39757105	P	17.91978161	A	17.40957723	P	15.53389324	P	17.63574061	A	16.28682051	A	14.84704758	P	16.89216158	P	19.03253053	P	17.86347893
Os.10515.1.S1_s_at	158.9597077	P	167.6224032	P	163.1591825	P	169.9376662	P	162.9758493	P	195.3309091	P	161.153058	P	164.5481042	P	186.1080084	P	178.1935118	P	172.2299224	P	192.0900526	P	171.2345268	P	177.7869552	P	154.4514381	P	158.4258343	P	160.1242692	P	147.8561052	P	148.1678127	P	150.9267254	P	165.0329619	P	142.5034737	P	138.466362	P	138.1201547	P	132.4884776
Os.10518.1.S1_at	408.1140901	P	402.0339279	P	383.732281	P	385.3637594	P	399.3368542	P	420.5109417	P	422.156191	P	401.2698792	P	455.6143852	P	409.5830645	P	423.0373611	P	396.746902	P	517.7621159	P	443.8080149	P	404.5742531	P	437.0796872	P	396.4887573	P	351.8869646	P	357.7039502	P	360.3893203	P	322.7878366	P	348.67724	P	312.654255	P	300.8965405	P	301.931757
Os.10521.1.S1_at	637.2411802	P	656.79639	P	593.636806	P	324.4098576	P	361.1204349	P	390.034929	P	523.9339136	P	490.4494172	P	471.4128366	P	277.7814064	P	272.3433921	P	270.2710611	P	556.3699606	P	549.1161017	P	578.7650289	P	260.6110828	P	253.5455823	P	279.2943324	P	540.9902273	P	686.533875	P	722.7829522	P	382.00596	P	365.3467445	P	361.2889425	P	702.8445736
Os.10522.1.S1_at	74.12608318	P	71.04388688	P	63.58716838	P	65.09653785	P	71.39273777	P	64.30576488	P	61.6788285	P	66.07633398	P	87.54037062	P	63.55163913	P	55.31754102	P	51.14937047	P	58.22396532	P	79.42920327	P	75.23193921	P	57.35029313	P	67.66354676	P	69.31048465	P	120.4682626	P	127.8748316	P	132.7600588	P	106.8050312	P	97.70308639	P	101.641445	P	120.5858332
Os.10522.2.S1_at	1277.99617	P	1285.514456	P	1199.028046	P	815.1379195	P	926.5853003	P	1014.760303	P	1011.462786	P	949.0763595	P	1072.888287	P	795.3263744	P	775.2540759	P	859.7518577	P	1005.050965	P	1240.36171	P	1136.409111	P	772.0490552	P	762.8711699	P	739.0870155	P	1860.044723	P	2436.822286	P	2303.993779	P	1753.460598	P	2112.173068	P	1811.479357	P	2468.023759
Os.10522.2.S1_x_at	1259.265477	P	1220.728683	P	1161.960642	P	837.1564544	P	891.26983	P	986.4545032	P	1059.181251	P	970.3695606	P	1158.800864	P	806.2804572	P	785.7235014	P	881.6484311	P	1014.899314	P	1253.870504	P	1127.370634	P	766.5185645	P	850.1880568	P	708.8226772	P	1960.423597	P	2355.982281	P	2291.293687	P	1844.758271	P	1858.10494	P	1837.212716	P	2522.73148
Os.10523.1.S1_at	5.894170328	A	6.102841979	A	5.599344404	A	6.765005157	A	5.553619819	A	6.498413051	A	5.145237991	A	5.544607572	A	5.670827892	A	6.114089455	A	6.393501451	A	5.428414662	A	5.777817365	A	6.174506895	A	7.497582557	A	6.422740964	A	7.532171478	A	6.31441606	A	5.893973267	A	6.165957402	A	6.092936814	A	7.036378019	A	5.163211744	A	6.221501245	A	6.917589811
Os.10524.1.S1_x_at	1366.659624	P	1370.676725	P	1284.263349	P	1018.736125	P	1150.540483	P	1273.044759	P	1360.701999	P	1166.287912	P	1338.329857	P	1162.332968	P	1224.743307	P	1164.854445	P	1060.454438	P	1188.662395	P	1300.302428	P	946.0393378	P	1048.183401	P	899.101893	P	3549.095378	P	3687.87117	P	3702.900155	P	3795.315614	P	3951.04106	P	3612.12117	P	3695.371611
Os.10524.2.S1_at	102.5266977	P	90.59339211	P	91.64174768	P	76.37116479	P	78.04895452	P	80.10737129	P	113.2753151	P	87.50015938	P	64.53646651	P	74.55792309	P	85.97168231	P	94.28783655	P	63.61920525	P	104.5088598	P	82.27997557	P	60.93517651	P	58.81309744	P	57.39895412	P	225.3711699	P	360.5947732	P	351.298016	P	290.8304952	P	360.9743744	P	283.0841598	P	328.5271901
Os.10525.1.S1_at	265.4436083	P	329.0555633	P	275.6752487	P	263.7249608	P	270.3730957	P	271.137826	P	298.5933921	P	283.9991023	P	309.0533956	P	255.6006272	P	285.4910272	P	258.5959192	P	217.2396872	P	304.4425932	P	216.6302802	P	272.0614814	P	241.7587536	P	192.7016576	P	238.9171107	P	304.1049169	P	327.4402478	P	291.0100588	P	305.4768067	P	316.9128366	P	312.3422737
Os.10526.1.S1_a_at	856.1435364	P	897.9061574	P	836.3558802	P	799.9510994	P	806.2191903	P	781.8183849	P	874.2746303	P	888.3038175	P	959.4438808	P	824.3446742	P	820.9399709	P	829.1568483	P	849.4621104	P	829.8326886	P	854.4662669	P	818.0458391	P	766.6134053	P	780.3883791	P	849.8991959	P	898.4236785	P	972.2702257	P	879.7783369	P	874.4330435	P	877.6045181	P	911.5380121
Os.10527.1.S1_a_at	135.7851964	P	95.5342899	P	115.0860912	P	108.8999662	P	117.3101504	P	121.3880409	P	107.2253596	P	104.2045281	P	98.05597863	P	121.8481582	P	94.97821735	P	90.15665782	P	92.53783655	P	79.97466418	P	77.69943729	P	104.1931462	P	101.9110443	P	81.76005877	P	81.89894766	P	85.87470908	P	83.67672544	P	92.58826767	P	91.08947775	P	85.45450322	P	75.81079871
Os.10527.1.S2_a_at	278.4355605	P	195.7440978	P	243.7189001	P	226.7074357	P	262.8281045	P	269.7752456	P	190.689798	P	177.2600588	P	211.4455605	P	256.6506695	P	219.4709919	P	208.3441173	P	195.2071743	P	175.3135298	P	150.220424	P	213.9187712	P	195.7600588	P	192.2878366	P	179.5062548	P	149.3231804	P	147.6798316	P	172.0275144	P	194.4835337	P	166.3727053	P	143.324823
Os.10527.1.S3_a_at	1558.074432	P	1563.551387	P	1580.172011	P	1529.28102	P	1636.690416	P	1673.347428	P	1536.163948	P	1674.049411	P	1698.133989	P	1575.942964	P	1617.698202	P	1520.592897	P	1368.916189	P	1564.168098	P	1425.910391	P	1575.704503	P	1555.739258	P	1407.671732	P	1679.213776	P	1505.312528	P	1457.268604	P	1533.929078	P	1361.668407	P	1463.180443	P	1427.010059
Os.10528.1.S1_s_at	326.4552457	P	287.2850529	P	301.482281	P	300.8922794	P	374.8677754	P	335.9526637	P	306.2546199	P	268.5689735	P	274.0896727	P	292.1914544	P	301.2873778	P	267.847439	P	241.9807208	P	290.2752591	P	227.8051616	P	305.6293349	P	268.1973188	P	220.7794526	P	299.6489477	P	354.4402391	P	357.7608475	P	360.5077853	P	397.6131007	P	402.9418889	P	376.007444
Os.10529.1.S1_s_at	234.4562445	P	197.6458833	P	238.591005	P	196.7267969	P	211.8135821	P	233.7988524	P	196.2600588	P	209.32629	P	212.1668005	P	205.7569591	P	194.1724718	P	190.2706996	P	209.8892723	P	209.5880833	P	223.4996574	P	218.7839139	P	227.6001798	P	177.4894614	P	200.5042228	P	207.9628627	P	183.6929369	P	222.3446284	P	193.5081556	P	197.9733099	P	188.1989709
Os.10530.1.S1_at	218.2878366	P	203.5100588	P	230.8943775	P	224.7320477	P	231.6146797	P	217.4495926	P	254.0467361	P	246.2045032	P	265.5691395	P	263.8795371	P	265.2045032	P	252.8100384	P	263.156819	P	253.111672	P	254.3463751	P	230.5115946	P	245.8852153	P	238.6362636	P	226.6161324	P	208.0320532	P	231.4401912	P	228.1233236	P	235.1333274	P	201.2754539	P	209.7434283
Os.10531.1.S1_at	335.784907	P	332.9520658	P	335.2056972	P	352.060573	P	420.15773	P	426.8325285	P	334.0456318	P	358.8156143	P	371.9267254	P	447.181846	P	424.2650786	P	435.860454	P	296.3387945	P	316.4664416	P	262.4677341	P	392.6209917	P	356.3181855	P	336.1809491	P	375.5313726	P	340.4609369	P	360.3909169	P	457.6294026	P	362.7539654	P	377.0127404	P	313.4147726
Os.10532.1.S1_s_at	1163.984127	P	1226.433762	P	1091.664866	P	983.7761118	P	1073.123299	P	1093.69772	P	1118.593367	P	1045.024182	P	1144.564847	P	1022.492012	P	1067.37117	P	1010.928722	P	1050.482997	P	1028.70349	P	1007.279564	P	1012.257381	P	1025.189478	P	904.8400355	P	966.7619492	P	872.8463184	P	864.5660985	P	927.4954414	P	866.204522	P	870.1272109	P	823.378753
Os.10533.1.S1_at	814.9047614	P	773.1628366	P	788.4516806	P	1024.442108	P	1040.483353	P	964.0442682	P	874.0778257	P	964.225431	P	1002.797298	P	1033.062672	P	1078.315614	P	912.564363	P	1099.56523	P	1060.662837	P	1015.919389	P	1083.59461	P	1093.937013	P	1044.262931	P	897.36858	P	783.19079	P	745.1334987	P	900.1682884	P	872.5918723	P	769.8889083	P	648.7831837
Os.10534.1.S1_at	6611.33151	P	6536.586599	P	6242.168074	P	6102.380419	P	6219.883812	P	6844.408845	P	5688.088898	P	6160.939113	P	5646.565614	P	5217.707302	P	5813.807449	P	5468.676725	P	5265.768264	P	5694.450758	P	4310.649961	P	5185.333503	P	4823.204188	P	4782.696084	P	5863.014324	P	6025.38994	P	6428.16118	P	6489.740957	P	6150.276979	P	6545.589651	P	5782.151101
Os.10535.1.S1_at	44.87879361	P	56.65557399	P	50.18829539	P	78.01486498	P	87.73378647	P	102.1137037	P	52.3585623	P	49.9630555	P	44.80606636	P	75.05395061	P	91.83323291	P	74.42035544	P	34.96477106	P	52.00776506	P	41.53959947	P	72.37945146	P	74.02344783	P	59.79486635	P	50.94592654	P	48.27022606	P	50.11867596	P	82.58577419	P	66.58869481	P	78.6534381	P	46.20900223
Os.10536.1.S1_at	225.4595637	P	196.6284742	P	233.0172713	P	251.2812642	P	308.1992383	P	234.1489477	P	243.8631637	P	322.3292397	P	333.1397692	P	304.5656143	P	295.7363772	P	249.9444334	P	405.2299763	P	353.7708019	P	276.6443101	P	302.4740215	P	280.3345831	P	287.3494844	P	298.7581916	P	264.9676954	P	244.9116585	P	270.1334812	P	220.5019889	P	210.6505178	P	205.526397
Os.10537.1.S1_at	1356.726039	P	1391.247128	P	1291.106753	P	1408.776092	P	1482.857281	P	1462.236504	P	1431.089926	P	1337.352033	P	1389.912837	P	1386.984365	P	1561.105044	P	1457.321303	P	1438.741839	P	1393.835851	P	1273.185175	P	1438.472775	P	1299.355722	P	1256.362814	P	1447.054374	P	1518.942803	P	1580.810851	P	1479.690614	P	1488.190902	P	1455.203996	P	1431.381428
Os.10539.1.S1_at	14.77811612	A	13.46313656	A	10.14374648	A	12.9985725	P	11.64737557	A	10.68256663	A	9.062967202	A	10.44698623	A	10.43033377	A	10.42158161	A	10.90656445	A	11.92978056	A	10.80202159	A	12.37022262	A	8.567075703	A	9.654127654	P	8.221663801	A	10.064458	A	10.92551226	A	10.83908993	A	10.77911085	A	9.133456408	A	10.6297779	A	9.983064874	A	10.43731319
Os.1054.1.A1_at	593.703186	P	671.5062362	P	574.4973589	P	404.8482882	P	519.9391706	P	488.251237	P	872.9200831	P	832.083087	P	992.5398715	P	524.9675529	P	489.1349259	P	513.2538715	P	426.1672845	P	784.8345433	P	688.4548142	P	586.3695281	P	601.0560545	P	458.1433776	P	654.8218043	P	614.8492866	P	650.1344107	P	576.3319741	P	605.8683172	P	602.4007985	P	611.7899938
Os.10541.1.S1_at	26.01465233	A	28.83381902	A	26.39242375	A	34.11139545	A	24.38116728	A	21.33787499	A	21.1272006	A	27.95963513	A	23.31847869	A	24.96463187	A	25.62500403	A	29.27896767	A	29.09276914	A	25.39905649	A	30.88421092	A	25.81991747	A	34.38608905	A	38.68914805	A	29.65806691	A	27.14174567	A	23.09149788	A	31.92908575	A	28.73060974	A	28.45250778	A	26.37769658
Os.10542.1.S1_at	251.8895973	P	248.7875598	P	229.232281	P	522.1956983	P	625.5239477	P	544.0810022	P	250.3355822	P	218.7242181	P	281.3819457	P	566.4987943	P	615.6211699	P	490.5933595	P	261.3227269	P	242.9252469	P	271.5355539	P	517.8385729	P	534.0817345	P	459.6667971	P	230.9659356	P	250.0656143	P	237.016061	P	558.6159595	P	607.4888965	P	577.8867947	P	226.3623113
Os.10542.1.S1_s_at	219.1487595	P	207.3989477	P	214.0700347	P	486.3989477	P	528.5353045	P	483.1767254	P	241.3602161	P	220.2605403	P	232.4080955	P	543.4793711	P	539.728766	P	489.2759812	P	218.4545032	P	229.832896	P	254.6808974	P	495.562908	P	499.1265809	P	481.9212406	P	228.5289798	P	251.1388027	P	225.2084209	P	584.7666465	P	577.6761063	P	575.6753212	P	246.6489477
Os.10542.2.S1_at	32.48652362	P	28.95422619	M	31.90726099	A	48.83562182	P	34.94259259	A	31.98371363	P	34.71156431	A	34.12558466	A	33.34496084	A	47.45053384	P	40.10449906	A	45.31610931	P	37.39538259	P	33.36410899	A	28.63580208	A	47.30971563	P	51.94314878	P	42.89559571	A	39.66258371	A	36.39916798	A	42.12325062	A	47.05341777	P	47.90986579	P	49.06091591	P	41.41225206
Os.10543.1.S1_at	601.1905769	P	504.7159188	P	635.2693561	P	659.0803617	P	717.8024336	P	638.6619748	P	554.5586172	P	691.0030395	P	715.9244788	P	773.2450584	P	757.5958702	P	647.3408897	P	696.8746955	P	690.8053471	P	607.6584901	P	735.9210207	P	675.9959199	P	691.3287288	P	815.7719705	P	685.232281	P	570.8141889	P	649.8745402	P	583.3137869	P	536.3711699	P	577.729367
Os.10544.1.S1_at	333.8975102	P	249.1941061	P	300.9641743	P	291.9857351	P	298.816992	P	300.1168211	P	309.1753862	P	320.987042	P	341.2525878	P	318.6202701	P	251.5193557	P	223.2544328	P	371.4455144	P	319.2379771	P	303.6489477	P	278.2234558	P	300.0840032	P	274.2672174	P	212.9262151	P	177.0852782	P	163.855361	P	191.4342335	P	184.6437309	P	139.1740413	P	143.0477054
Os.10544.1.S2_at	715.4700119	P	687.1169772	P	711.320316	P	688.9198611	P	762.3752591	P	650.4267254	P	657.0009361	P	718.8433921	P	720.1684857	P	760.5620803	P	670.0568431	P	661.5100588	P	766.970571	P	735.9224235	P	755.9381129	P	717.228443	P	720.9038573	P	610.6211699	P	587.1226097	P	580.7109863	P	528.0722642	P	595.7030909	P	559.8613032	P	546.883645	P	518.6663991
Os.10545.1.S1_at	150.1644142	P	128.4063068	P	140.732281	P	127.0574037	P	133.7555254	P	138.6324607	P	104.1431009	P	104.2142214	P	101.7189539	P	111.0673247	P	106.6976012	P	106.1115818	P	115.8249412	P	126.1610479	P	98.7669621	P	110.443856	P	107.3721604	P	118.2778648	P	109.3458643	P	121.3219696	P	110.3178974	P	132.5412728	P	130.4159603	P	118.8435822	P	130.2121731
Os.10546.1.S1_s_at	4166.20032	P	4456.680092	P	3944.197343	P	3539.154083	P	3654.014993	P	3931.530617	P	3008.592416	P	3332.437788	P	3781.980046	P	3650.771304	P	3461.533675	P	3831.003145	P	1526.647662	P	2691.975326	P	2329.221151	P	2910.840012	P	2751.954503	P	1756.484353	P	5666.311576	P	5600.244661	P	6537.887882	P	6074.511859	P	6772.603675	P	7826.134262	P	4833.558213
Os.10547.1.S1_at	1028.994083	P	1123.194234	P	1004.9617	P	1024.720692	P	1042.565045	P	1051.391419	P	1001.682645	P	972.3156301	P	1022.640257	P	1044.801866	P	1009.889095	P	1016.231863	P	1136.55963	P	1119.997294	P	1138.545387	P	999.2079893	P	1231.753652	P	1050.980377	P	982.4943272	P	997.4653561	P	1045.466853	P	1063.780097	P	970.397394	P	994.3233114	P	1098.64183
Os.10548.1.S1_s_at	255.3989477	P	174.1627595	P	219.3752646	P	306.8955826	P	348.3287279	P	289.7733619	P	276.9871599	P	317.6776941	P	318.9604479	P	376.1536547	P	345.0992095	P	313.8250134	P	440.0000702	P	335.4498725	P	301.6042697	P	331.3079104	P	307.7780637	P	340.711473	P	209.1120097	P	232.5736067	P	187.1807682	P	213.6476766	P	221.5687362	P	167.1211699	P	204.9191446
Os.10548.2.S1_at	7.138769984	A	8.593537084	A	7.925054734	A	6.561696321	A	7.799442572	A	7.792082961	A	8.153192481	A	8.072662147	P	9.748735991	P	9.03147552	P	5.755735593	A	7.869979902	P	8.802894043	A	6.450373473	A	7.177168993	A	7.238570083	A	6.91591628	A	5.695308971	A	7.348252263	A	9.385869835	P	5.74060439	A	7.540861516	P	5.862076811	A	6.728806503	A	6.657012018
Os.10549.1.S1_at	713.7928749	P	796.0411846	P	721.5994387	P	503.8025559	P	519.6683213	P	506.2783727	P	799.6748305	P	774.992533	P	816.5325398	P	546.8368137	P	516.6408789	P	501.7736542	P	666.1053386	P	800.2423411	P	724.9471378	P	501.8989477	P	507.6211699	P	491.4573368	P	730.8495202	P	664.3153485	P	697.2482905	P	462.465705	P	465.1239364	P	475.950863	P	646.4500294
Os.10550.1.S1_at	54.16009052	A	63.83774915	A	53.34652329	A	49.06206837	A	51.89803609	A	49.81916751	A	46.27107492	A	44.78836575	A	42.70448015	A	43.2480744	A	45.7638548	A	48.30459541	A	47.49102818	A	45.22036994	A	52.86215838	A	48.1951469	A	51.70857457	A	51.42532423	A	49.2732147	A	42.54440101	A	47.42698676	A	45.87848685	A	41.17949762	A	47.34816953	A	46.25379533
Os.10550.1.S1_x_at	65.10313081	A	67.26005887	A	65.66586125	A	56.36873299	A	63.71055337	A	57.21475993	M	55.99272102	A	52.99328861	A	63.53552459	A	55.44885312	A	53.31596219	A	49.54685887	A	53.54304769	A	65.19248056	A	56.65700884	A	59.77994011	A	73.77357243	A	45.58303932	A	52.58408082	A	51.24832469	A	63.8731133	A	58.16948791	A	51.96117761	A	60.42933625	A	61.35995198
Os.10551.1.S1_at	1721.819681	P	1422.631524	P	1961.112715	P	2199.302532	P	2146.283906	P	1790.093966	P	1932.181372	P	2224.898948	P	2260.524821	P	2486.230946	P	2153.730762	P	1962.144363	P	2171.341495	P	2663.504099	P	2278.656618	P	2469.418631	P	2436.390846	P	2269.41256	P	2444.456886	P	2156.760626	P	1808.942477	P	2184.63619	P	2000.104677	P	2079.121096	P	2356.793427
Os.10552.1.S1_at	819.7335386	P	791.1934256	P	772.5105191	P	803.6279844	P	888.0681543	P	818.7723745	P	801.5378366	P	853.801733	P	814.0724204	P	820.8100162	P	856.9626382	P	804.875741	P	821.3067534	P	862.7281489	P	739.1510826	P	865.2578665	P	805.9316118	P	720.8331024	P	730.5257218	P	666.7951964	P	595.6767254	P	675.6424845	P	636.1406549	P	641.718001	P	651.725584
Os.10553.1.S1_s_at	1786.078785	P	1932.105691	P	1699.537469	P	1745.660322	P	1817.882686	P	1893.476738	P	1758.456895	P	1702.359495	P	1739.179234	P	1719.361012	P	1815.377958	P	1654.940614	P	1595.258312	P	1585.537837	P	1391.667253	P	1598.843776	P	1508.10217	P	1360.768206	P	2089.657415	P	1896.146158	P	1980.201817	P	2018.725293	P	2014.353217	P	2054.641313	P	1954.504041
Os.10555.1.S1_a_at	822.6256849	P	475.7981763	P	942.5612329	P	1147.211193	P	1106.413262	P	728.3715732	P	745.7161335	P	1070.105927	P	1235.207524	P	1306.182751	P	1185.545554	P	940.0853906	P	1419.37862	P	1234.069654	P	1097.12117	P	1182.892314	P	1054.630212	P	1177.424971	P	919.4750197	P	617.0531328	P	284.4476292	P	814.4795596	P	643.6602689	P	564.5545131	P	405.3337696
Os.10556.1.S1_at	32.99657739	P	41.57596703	A	32.9034691	P	44.87433988	P	63.74306581	P	74.74131071	P	185.4609421	P	116.4377978	P	113.2105333	P	108.7478965	P	87.12116988	P	87.48944782	P	98.43887121	P	139.4227637	P	111.1679512	P	124.2683119	P	208.103048	P	142.2074401	P	605.3078252	P	708.5100102	P	693.6211699	P	506.5759109	P	478.0741051	P	423.8612601	P	623.5351983
Os.10557.1.S1_at	428.3836678	P	399.732281	P	410.2464358	P	399.8353853	P	405.7614584	P	402.357078	P	385.7880711	P	426.8566117	P	404.0359364	P	385.4465849	P	406.206438	P	385.309892	P	416.0378366	P	453.7600588	P	390.7045032	P	385.8831318	P	336.4910927	P	318.1611904	P	388.1213604	P	365.9217043	P	387.5609999	P	345.6158061	P	393.8755416	P	409.6211699	P	369.6308062
Os.10560.1.S1_at	429.0295163	P	390.4545898	P	409.2392778	P	424.7986428	P	489.1773113	P	453.8575986	P	423.56727	P	426.8711699	P	493.9114426	P	505.1372565	P	452.6851772	P	407.1767254	P	412.5540449	P	498.3819307	P	433.3433921	P	449.0596313	P	471.0777415	P	451.0378366	P	197.0656143	P	148.8475726	P	140.2367834	P	172.0110231	P	147.9055586	P	149.2531969	P	157.2952949
Os.10561.1.S1_at	1971.805328	P	1847.562468	P	1942.021201	P	2183.748584	P	2350.166955	P	2133.210147	P	2111.566278	P	2261.945027	P	2367.994055	P	2344.073501	P	2469.303489	P	2203.92217	P	2241.353768	P	2353.93736	P	2034.384424	P	2362.868778	P	2332.358923	P	2098.194317	P	1962.144631	P	1813.01285	P	1597.796172	P	1752.503219	P	1652.648948	P	1726.052372	P	1622.607416
Os.10564.1.A1_at	105.5578912	P	77.08910311	P	93.68326299	P	58.46052096	P	77.04781753	P	68.41621933	P	87.63730874	P	73.96870025	P	82.14392574	P	73.62116989	P	56.28170967	P	65.26472701	P	78.50322043	P	69.52495636	P	73.17973887	P	56.4185255	P	52.17677081	P	50.46183431	P	57.89895237	P	82.29872074	P	73.74314915	P	76.84339211	P	73.2239579	P	84.70073311	P	68.97291571
Os.10566.1.S1_at	2339.979632	P	2130.106985	P	2385.977133	P	2232.626086	P	2268.680223	P	2200.797613	P	2482.317336	P	2659.522616	P	2574.878166	P	2261.831829	P	2446.842923	P	2323.827618	P	2619.71011	P	2564.335305	P	2438.156274	P	2300.096737	P	2046.337748	P	2327.526738	P	2105.039151	P	2078.677454	P	2090.204503	P	1821.029868	P	1608.366925	P	1677.141584	P	2109.272727
Os.10568.1.S1_at	1219.140784	P	1266.900352	P	1220.365499	P	1141.224153	P	1214.965484	P	1180.062699	P	1304.191263	P	1270.858265	P	1301.390192	P	1181.163693	P	1254.630518	P	1083.934004	P	1289.345449	P	1257.071053	P	1299.526498	P	1243.314704	P	1224.231531	P	1181.898948	P	1175.82345	P	1140.768153	P	1178.98419	P	1057.754204	P	1076.291334	P	1037.313613	P	1226.172867
Os.10570.1.S1_at	18.73535201	P	19.17769361	A	22.21848773	A	22.52576902	P	27.54451532	P	29.36033638	P	30.48734196	P	22.47438671	A	28.41212534	A	29.23169629	M	24.31629491	A	24.86834755	P	27.77082113	A	19.19275702	A	23.23132287	P	23.88054614	A	25.9975249	A	22.37640117	A	28.5377657	P	30.50472117	A	29.50034987	P	28.63549445	P	31.9212742	P	22.23566512	A	31.89533297
Os.10571.1.S1_at	7.280341789	A	7.520539398	A	7.681574946	A	7.556222649	A	7.985943905	A	6.338519657	A	8.521631183	A	7.822498666	A	8.299056188	A	6.59103384	A	7.121093749	A	8.051259512	A	7.005201875	A	7.403944701	A	7.040579199	A	6.766917862	A	6.829001362	A	8.074028106	A	7.165376675	A	8.372089463	A	9.384029993	A	8.158236655	A	8.138545864	A	6.514602166	A	8.624795954
Os.10572.1.S1_at	3916.843907	P	4108.716038	P	3817.737599	P	3293.763064	P	3268.359903	P	3679.702218	P	3785.326278	P	3671.171119	P	3499.028199	P	3539.565614	P	3432.85211	P	3159.522545	P	4072.707663	P	3526.816135	P	4128.335276	P	3433.201394	P	3419.822896	P	3863.035704	P	3272.473123	P	3289.822945	P	3422.137005	P	3525.149956	P	3693.593392	P	3357.737053	P	3422.235505
Os.10574.1.S1_at	442.2779206	P	320.4532464	P	449.7210259	P	517.2335541	P	517.5931188	P	400.1659355	P	380.1077324	P	472.1558686	P	446.8601712	P	500.1589756	P	489.5800619	P	462.1574676	P	553.3570336	P	511.9545032	P	443.6767254	P	505.942088	P	412.8645476	P	517.5445356	P	431.7891031	P	334.6668046	P	260.6433477	P	405.1390887	P	346.6489477	P	376.8657784	P	274.9163631
Os.10575.1.S1_at	226.6767254	P	184.0077365	P	204.7849263	P	181.9613211	P	191.6544156	P	209.9081082	P	192.1429805	P	192.5206023	P	213.5546101	P	202.3156143	P	214.0761492	P	198.5319816	P	216.433681	P	202.349958	P	203.2019023	P	185.4676403	P	189.5969029	P	193.7477313	P	173.7361242	P	167.4800452	P	152.2265232	P	197.3015746	P	168.1767254	P	149.9818169	P	146.6720466
Os.10576.1.S1_at	9375.948704	P	9122.133192	P	9609.858704	P	7880.883669	P	7563.218392	P	7999.481274	P	8764.78474	P	9030.426725	P	8584.946112	P	7224.411831	P	8086.199364	P	7969.506613	P	7700.310039	P	8391.260059	P	7504.676725	P	7621.272073	P	7005.681272	P	6610.843392	P	7648.687888	P	8313.73621	P	8849.820788	P	7757.553676	P	7547.766972	P	8017.318254	P	8487.475742
Os.10577.1.S1_x_at	866.8565169	P	952.3252979	P	860.4469332	P	766.5517254	P	843.1955117	P	837.6688004	P	831.5881198	P	837.3647664	P	855.624206	P	751.9513002	P	799.5262067	P	803.2708123	P	873.1971295	P	831.2413527	P	959.6434064	P	841.0456469	P	832.967761	P	845.1268165	P	728.1470683	P	675.8368574	P	668.0738984	P	689.428665	P	675.3258559	P	680.5962417	P	673.1210027
Os.10578.1.A1_at	715.2709083	P	752.9458199	P	716.603191	P	715.8770445	P	760.5728201	P	824.2440435	P	868.2584516	P	754.990895	P	705.0733566	P	795.6637204	P	764.2331047	P	760.7179034	P	736.6456961	P	640.1052771	P	644.7020431	P	733.3834192	P	800.6002508	P	826.1489477	P	638.5151523	P	668.2571888	P	699.763803	P	791.982281	P	761.0114063	P	739.7600588	P	746.9527014
Os.10579.1.S1_at	129.2834716	P	110.3953056	P	136.653273	P	85.31561433	P	100.7772423	P	122.5256137	P	206.4472717	P	139.5187373	P	103.8118114	P	117.4150166	P	110.2021141	P	111.7640934	P	131.6489477	P	141.4612443	P	104.1098579	P	105.0474013	P	79.05343806	P	82.07932987	P	80.85584781	P	114.0052285	P	98.59430586	P	95.73200771	P	100.047451	P	107.9779256	P	138.8871225
Os.10580.1.S1_at	24.05964945	P	23.07683033	P	23.62246831	P	22.51936996	P	22.87543676	P	19.05948945	M	17.85618008	P	19.07698958	P	23.61835702	P	28.26237728	P	22.5940652	P	21.6690938	P	35.30257079	P	19.64694334	P	38.5465528	P	32.2561532	P	24.76552758	P	44.93927641	P	16.78781496	P	17.75536685	M	17.35138792	P	18.0012376	P	25.03733398	P	21.24377421	P	18.32718775
Os.10581.1.S1_x_at	172.9788324	P	155.7723625	P	158.8495042	P	189.5100588	P	224.0685612	P	216.5207483	P	181.8445903	P	214.6861005	P	226.9124945	P	230.0962011	P	217.2380715	P	204.7112919	P	201.3097234	P	192.447888	P	161.2244558	P	191.6218148	P	204.7858651	P	180.7253369	P	135.7435778	P	154.0100588	P	154.2793196	P	205.9834243	P	179.0447033	P	178.2942802	P	167.281473
Os.10583.1.S1_at	258.538873	P	207.4900638	P	221.143451	P	340.1978137	P	433.187871	P	443.5513266	P	708.4889777	P	402.3093284	P	375.0656143	P	482.8295032	P	394.5404722	P	336.0675642	P	446.0933921	P	339.2884068	P	347.7303317	P	456.4884444	P	380.6211699	P	337.4267254	P	763.3222554	P	593.3433921	P	683.2917308	P	1016.843392	P	904.9651931	P	981.5647465	P	478.3711699
Os.10583.1.S1_s_at	197.9471543	P	166.0992572	P	156.2032013	P	298.1537057	P	319.8382238	P	416.8090783	P	525.3187946	P	323.2836742	P	301.1621467	P	376.3688792	P	333.8711699	P	284.071644	P	352.0748846	P	250.3216118	P	255.3181358	P	349.2141449	P	343.2454686	P	264.3346569	P	528.7260123	P	481.0795231	P	553.2582694	P	692.7045032	P	702.8879598	P	748.8053139	P	413.107281
Os.10585.1.A1_at	214.2622153	P	184.4141063	P	203.3423528	P	171.9387301	P	190.5771014	P	206.9677263	P	193.2740798	P	173.1211699	P	169.9823869	P	187.19713	P	196.2787954	P	157.7012741	P	245.1886126	P	188.1706148	P	219.7396004	P	176.2406043	P	148.0256758	P	170.91727	P	116.7092199	P	141.483075	P	148.9228531	P	160.8028025	P	141.647702	P	125.7135012	P	152.8745174
Os.10585.1.A1_x_at	849.0080627	P	831.3426871	P	828.2725663	P	724.8156143	P	755.7963253	P	805.7965831	P	807.8989477	P	777.482281	P	776.8486693	P	796.1543831	P	826.1247354	P	698.4396667	P	972.6917748	P	754.232281	P	908.5795032	P	737.0860881	P	764.7522396	P	849.3675311	P	614.732281	P	634.5472575	P	603.6603916	P	654.1979627	P	621.8989477	P	595.8389927	P	676.3010449
Os.10590.1.S1_at	8.489072686	A	8.026746286	A	8.550768885	A	8.301150404	A	8.772403323	A	7.787606311	A	7.859160035	A	8.603674544	A	6.966328127	A	8.357333258	A	8.053699049	A	8.065010724	A	8.375060533	A	8.731960442	A	8.591386078	A	8.248820994	A	8.77544389	A	10.51082589	A	8.176226232	A	8.271167343	A	7.744409812	A	9.223794039	A	8.782511696	A	7.809436923	A	8.300454392
Os.10590.1.S1_s_at	12.56771439	A	10.79807599	A	8.00831617	A	10.05596681	A	9.730674538	A	12.39633927	A	8.929603976	A	11.66000354	A	8.852608159	A	10.60313697	A	11.73117756	A	11.16981561	A	10.82855922	A	9.599399879	A	11.8019151	A	8.76744704	A	9.663555268	A	12.7592398	A	10.90065609	A	11.63087388	A	12.16459488	A	10.97150883	A	11.61763572	A	11.85835786	A	12.17453975
Os.10591.1.S1_at	353.4673431	P	265.9248493	P	337.1813367	P	283.0366119	P	327.0382976	P	262.5385687	P	314.7045032	P	376.7838647	P	430.0962122	P	318.7389745	P	348.5496061	P	285.3974281	P	414.2337986	P	465.5884019	P	336.9779107	P	304.0142162	P	244.5656143	P	264.4678696	P	306.0960293	P	295.8540409	P	217.5901241	P	195.9533751	P	181.7920928	P	181.5720348	P	225.4174271
Os.10592.1.S1_at	914.5718371	P	922.9379914	P	870.5517254	P	797.9324838	P	826.4386611	P	906.7590609	P	989.0757626	P	942.4076428	P	944.4190643	P	917.2045032	P	977.5208686	P	869.1097983	P	954.2524237	P	998.1628366	P	1051.032367	P	977.907296	P	1018.752677	P	905.6260416	P	900.6835181	P	982.2400657	P	1032.406583	P	1042.35528	P	953.609816	P	927.4523114	P	1169.676983
Os.10593.1.S1_at	1761.148349	P	1557.565614	P	1783.924471	P	1911.398948	P	1907.329889	P	1695.78973	P	1832.792615	P	1896.978345	P	1928.300035	P	1943.259672	P	2045.982281	P	1834.464248	P	1971.815311	P	2695.022714	P	2092.386711	P	2293.415948	P	2336.493619	P	1541.636434	P	2746.968392	P	2887.718392	P	2766.199074	P	2286.747305	P	2632.147383	P	2584.065614	P	2822.766379
Os.10594.1.S1_at	558.0217348	P	610.732281	P	512.8640881	P	503.9969819	P	575.6091408	P	614.6489477	P	541.0517254	P	517.5074334	P	569.679131	P	560.5746714	P	588.1741206	P	519.6407829	P	561.1752795	P	532.6022786	P	570.5031665	P	554.2193804	P	592.0448033	P	559.0378366	P	571.9166595	P	577.732281	P	601.1194576	P	595.5100588	P	597.380529	P	563.5874612	P	592.3246117
Os.10595.1.S1_at	1024.815304	P	1025.252947	P	1074.96831	P	1006.912837	P	932.7995242	P	958.3248151	P	1052.406101	P	1035.154556	P	1024.12117	P	1022.028617	P	1010.159017	P	952.8886086	P	1107.265837	P	1098.140206	P	1126.890169	P	966.5378366	P	1018.156788	P	1013.437495	P	1029.536129	P	1012.711107	P	1102.482281	P	1044.832378	P	936.3297013	P	972.6702056	P	1079.006767
Os.10595.2.S1_at	13.19339777	M	12.56033399	A	14.48196931	P	15.13850239	A	13.76770071	A	15.3383195	P	18.01478792	P	12.59564402	A	16.12073764	M	14.15427667	A	16.54781223	A	15.01316975	A	11.11378047	A	14.67322086	P	14.60665378	A	15.1674534	A	19.06514273	P	18.50552025	A	14.94673511	A	13.84152393	A	14.80000012	A	16.8373175	A	16.78538689	A	16.92288141	A	13.28827369
Os.10595.3.S1_x_at	60.78783817	P	62.95145331	P	68.37116994	P	69.47293934	P	79.9500962	P	87.28401362	P	65.08604743	P	69.80172547	P	70.96197703	P	90.63762692	P	76.939314	P	74.6413493	P	67.45450332	P	66.05971863	P	64.44369315	P	83.89481216	P	97.09445072	P	88.39894766	P	72.01005879	P	63.29987587	P	64.8103048	P	68.90445751	P	66.04838562	P	65.69963631	P	74.47942735
Os.10596.1.S1_at	7400.504125	P	7753.94982	P	7516.744352	P	7053.704503	P	7033.611694	P	7291.823913	P	6326.531332	P	6339.205289	P	6858.768195	P	6559.264945	P	7085.718226	P	7012.272035	P	5692.046213	P	5250.718449	P	5797.257406	P	6806.125471	P	6007.790016	P	6106.479358	P	6641.420955	P	6916.925512	P	7232.410328	P	7620.698871	P	7409.909435	P	8206.585701	P	6984.411205
Os.10597.1.S1_at	144.1909566	P	128.9817885	P	136.1506275	P	38.97753188	A	64.24189894	A	54.38830391	A	139.4110403	P	133.7444456	P	154.318119	P	36.96295796	A	68.15266987	A	82.22682653	A	125.3261639	P	181.2757175	P	163.0817328	P	57.39448155	A	72.53839544	A	29.352774	A	135.5789403	P	162.3069674	P	146.7743566	P	57.00295967	A	56.58224991	A	67.48138258	A	132.1889939
Os.10598.1.S1_at	1214.7992	P	1258.563773	P	1198.512877	P	961.0715655	P	971.147965	P	1003.609346	P	1228.170718	P	1077.956423	P	1098.743418	P	970.0430793	P	914.7983228	P	1017.521342	P	1128.57821	P	1299.222398	P	1360.073376	P	1007.801542	P	1146.415197	P	1003.912837	P	2074.583345	P	2136.467405	P	2170.144217	P	1554.719143	P	1577.218392	P	1551.662975	P	1891.87117
Os.10599.1.S1_x_at	152.5891448	P	146.7555566	P	144.9603646	P	158.0508444	P	168.9700669	P	173.6056862	P	145.9839673	P	158.198542	P	187.0055953	P	176.4541315	P	153.9837555	P	159.232281	P	189.6891153	P	147.2559881	P	154.2994452	P	172.0100588	P	178.2928971	P	155.8440204	P	108.6783505	P	118.202971	P	96.47213876	P	116.8245999	P	116.8048824	P	102.0017715	P	103.5756647
Os.106.1.S1_at	1325.158612	P	1139.464974	P	1304.960939	P	1481.828716	P	1482.183102	P	1400.604989	P	1182.139848	P	1269.261823	P	1335.888153	P	1484.787565	P	1522.366786	P	1430.032244	P	1302.193829	P	1352.410259	P	1227.268164	P	1435.096983	P	1411.662725	P	1424.008978	P	1267.341273	P	1343.055952	P	1263.735383	P	1626.330223	P	1501.343392	P	1413.619926	P	1320.254298
Os.10600.1.S1_a_at	3421.627759	P	3582.356307	P	3381.149049	P	3098.746988	P	3268.026391	P	3581.300439	P	3448.547039	P	3256.140434	P	3326.060258	P	3430.533593	P	3482.523948	P	3325.526569	P	3172.084594	P	2992.053018	P	3219.504824	P	3171.553166	P	3269.399218	P	3123.343833	P	2077.587452	P	2150.269987	P	2275.954683	P	2094.668462	P	2210.011827	P	2159.43995	P	2534.306885
Os.10603.1.S1_at	1039.920687	P	974.381225	P	1021.476109	P	988.5720554	P	1042.971279	P	986.726971	P	1101.860827	P	1118.37206	P	1203.871099	P	1022.541777	P	1071.208846	P	1017.881289	P	964.5874399	P	1106.270955	P	948.5933921	P	1007.570757	P	933.4147033	P	907.0822549	P	1034.553273	P	1047.815767	P	1096.209326	P	1004.343677	P	965.9934583	P	1008.701356	P	1014.695184
Os.10604.1.S1_at	1161.279705	P	1039.990924	P	1046.976309	P	1171.867683	P	1356.97123	P	1284.787837	P	1084.747294	P	1155.687925	P	1271.17205	P	1291.25442	P	1259.927843	P	1165.512434	P	1351.500462	P	1093.637362	P	994.4690839	P	1228.220259	P	1156.035356	P	1167.330738	P	1086.27568	P	1084.059521	P	1049.051725	P	985.1538687	P	978.2277545	P	976.399645	P	955.4840836
Os.10604.1.S2_at	2133.807056	P	2098.260247	P	2138.136007	P	2252.639151	P	2352.134917	P	2311.064003	P	2262.903805	P	2185.356698	P	2479.794974	P	2323.480793	P	2413.287837	P	2219.695492	P	2410.173698	P	2341.812028	P	2283.865797	P	2295.093541	P	2149.805592	P	2221.84648	P	2211.676725	P	2203.190668	P	2037.297471	P	2073.315614	P	2060.287837	P	2142.785285	P	2023.125096
Os.10606.1.S1_a_at	1503.983938	P	1615.991682	P	1487.582456	P	1457.885059	P	1529.919457	P	1649.488605	P	1562.322921	P	1462.074312	P	1516.497188	P	1497.236923	P	1505.241282	P	1457.096103	P	1445.649273	P	1359.703386	P	1531.798591	P	1436.043611	P	1500.62117	P	1540.12707	P	1613.488642	P	1561.642303	P	1592.382581	P	1552.129491	P	1434.06903	P	1477.317694	P	1482.867794
Os.10606.3.S1_at	13.67462467	P	12.42135123	A	12.66295181	A	10.64870363	A	12.84274802	P	13.18617501	M	14.61156478	P	14.07963912	P	12.9761252	A	12.11328971	A	12.44959317	A	14.04653447	A	10.14047169	P	10.67123617	A	12.27789704	A	15.32510822	P	15.45491192	A	12.71463506	A	12.51578394	A	19.83457978	P	15.2040705	P	10.35699525	P	11.7937578	A	12.6980429	P	12.68222366
Os.10606.3.S1_x_at	19.82300754	P	18.29955696	P	18.83842606	P	19.45174499	P	22.52966945	P	22.33215468	P	24.45574883	P	21.25231227	P	23.23300191	P	20.57508875	P	21.67335083	P	21.31735914	P	17.93710798	P	20.08633865	P	18.14369835	P	20.15151	P	23.86901615	P	22.22707148	P	19.1290581	P	23.90101637	P	21.60488452	P	21.64784531	P	19.20297692	P	22.19362918	P	23.64957187
Os.10607.1.S1_at	2500.635059	P	2582.684866	P	2590.962816	P	2212.010059	P	2352.204503	P	2248.815976	P	2552.897879	P	2634.807539	P	2686.832905	P	2207.760059	P	2316.537837	P	2252.552387	P	2584.630909	P	2626.18403	P	2638.940614	P	2355.865881	P	2445.715228	P	2194.428177	P	2842.232281	P	2661.708594	P	2667.4689	P	2571.891391	P	2454.66394	P	2363.252603	P	2736.490992
Os.10609.1.S1_at	920.0486007	P	909.1070205	P	915.6571367	P	905.2042797	P	937.8538961	P	967.8515146	P	861.6188817	P	768.6371464	P	890.3232623	P	973.5100588	P	927.391626	P	900.9478279	P	824.2314921	P	917.2137205	P	927.6678333	P	884.9027094	P	871.4166077	P	935.4125491	P	814.6906143	P	929.1236087	P	885.4116998	P	947.527991	P	972.2975089	P	948.0536471	P	897.6678141
Os.10611.1.S1_at	331.2608586	P	370.3695483	P	367.368464	P	443.2003181	P	451.555535	P	400.7298219	P	427.8756348	P	412.7650829	P	468.0690081	P	475.9446472	P	516.494943	P	484.1429913	P	339.4414112	P	406.8737353	P	363.1738187	P	521.6489477	P	544.3542386	P	543.1211072	P	391.1062607	P	381.5830136	P	397.2440626	P	514.136194	P	424.2847946	P	424.2829934	P	367.3050036
Os.10612.1.S1_at	2359.439993	P	2171.760059	P	2489.609305	P	3221.464978	P	3315.906544	P	2749.076551	P	3140.181368	P	3135.6419	P	3392.880019	P	3854.501534	P	3888.821763	P	3293.24617	P	3138.037069	P	3722.943577	P	3210.088236	P	4053.451316	P	4065.002199	P	3667.044231	P	4153.937157	P	3784.227481	P	3311.794445	P	3249.278798	P	3018.569136	P	3041.996724	P	3730.431808
Os.10613.1.S1_at	1799.756601	P	1741.915259	P	1685.541041	P	1730.964818	P	1793.326473	P	1939.814518	P	1562.762995	P	1582.117757	P	1632.080918	P	1635.920351	P	1614.91598	P	1846.217054	P	1946.864549	P	1378.343964	P	1642.107841	P	1781.417986	P	1939.213015	P	1747.978361	P	2030.732281	P	2160.488893	P	2076.743046	P	2535.105074	P	2612.314676	P	2428.842646	P	2126.044076
Os.10614.1.S1_at	443.1837899	P	385.8581097	P	373.4546228	P	438.6767254	P	476.7600588	P	489.1692363	P	388.322681	P	374.4957699	P	438.1784406	P	414.3409658	P	481.9324907	P	411.5105121	P	408.4152221	P	448.8100183	P	417.5874895	P	474.8135037	P	437.2730576	P	406.0851078	P	330.466628	P	348.7108248	P	326.3900357	P	411.232281	P	332.1793901	P	355.9221579	P	374.0369012
Os.10615.1.S1_s_at	6915.930424	P	7164.049894	P	6534.219839	P	6495.661123	P	6101.485815	P	5781.863169	P	6688.919673	P	6105.232487	P	5460.12117	P	5844.896225	P	6044.164888	P	6841.184262	P	6282.090531	P	6898.271765	P	6218.391578	P	6086.065614	P	4529.732281	P	5833.540944	P	5844.786927	P	6237.555034	P	7181.950357	P	6684.644052	P	7301.346496	P	7581.287837	P	6902.757621
Os.10615.1.S1_x_at	15094.32686	P	16048.53142	P	14822.32571	P	14453.3991	P	14867.39895	P	15684.64895	P	14877.29097	P	14070.6018	P	14704.25496	P	13914.3138	P	14346.45591	P	14290.24011	P	11790.81581	P	13425.46875	P	12510.86924	P	13405.94311	P	13412.00838	P	12254.28784	P	14497.50696	P	14388.23589	P	14214.51484	P	14953.61434	P	14289.69395	P	15752.81749	P	14715.41285
Os.10615.2.S1_at	105.7824223	P	99.16644021	P	120.1833317	P	91.15763978	A	79.94335589	P	77.58506003	P	91.20450322	P	101.7482679	P	86.08824162	P	97.06561433	P	96.31561433	P	100.4294656	P	84.45738269	P	117.3989477	P	108.4049542	P	93.53573684	P	87.26005877	P	108.7041935	P	96.48875037	P	117.982281	P	138.3876385	P	120.1159022	P	98.49894575	P	105.6567102	A	101.7954993
Os.10616.1.S1_a_at	752.3582285	P	735.9874846	P	712.9056211	P	699.9227321	P	696.114375	P	725.2845492	P	747.2644539	P	733.7435442	P	623.2971145	P	671.8853976	P	662.186393	P	620.0721431	P	806.8465313	P	755.0376128	P	734.7757716	P	664.3215022	P	627.2045032	P	597.6767254	P	668.8399901	P	803.3160511	P	774.1292572	P	627.1633634	P	787.3156143	P	767.0995011	P	809.4202817
Os.10616.2.S1_x_at	1409.272089	P	1344.834651	P	1323.642392	P	1178.033874	P	1179.286409	P	1280.935757	P	1301.91469	P	1185.528909	P	1319.123719	P	1178.571688	P	1178.435005	P	1163.774591	P	1256.506035	P	1169.604506	P	1318.112337	P	1217.832199	P	1191.349106	P	1236.622035	P	1380.474789	P	1364.291847	P	1324.729931	P	1359.856442	P	1271.113704	P	1314.459683	P	1438.236949
Os.10617.1.S1_at	4800.205558	P	5026.807062	P	4543.795789	P	4072.503188	P	4200.257282	P	4472.856661	P	5036.704503	P	4952.926725	P	5137.148948	P	4477.92073	P	3821.405201	P	3758.191269	P	5032.19101	P	4761.678027	P	5522.203734	P	4478.780154	P	4307.105703	P	4287.82605	P	1685.094228	P	1629.079292	P	1834.671257	P	1449.987004	P	1303.876523	P	1253.396294	P	1826.64048
Os.10618.1.S1_s_at	2585.51675	P	2197.191453	P	2303.919993	P	2153.185648	P	2130.927457	P	2166.478357	P	2608.603683	P	2528.865019	P	2211.200917	P	2226.514745	P	2418.954503	P	2390.401559	P	2733.267692	P	2587.87117	P	2467.485122	P	2362.545201	P	1871.789033	P	2176.268412	P	2490.687878	P	3004.945284	P	2864.815614	P	2726.644142	P	2576.655758	P	2680.106165	P	2938.78848
Os.10619.1.S1_at	11.06551049	A	13.53591675	A	10.71764248	A	12.355081	A	10.31341271	A	10.74425267	A	12.22807799	A	11.7928631	A	12.39772098	A	15.20728997	A	10.47039658	A	14.01187413	A	12.14371612	A	13.37014922	A	12.6177528	A	14.31491756	A	15.87028311	A	10.90862114	A	11.89875721	A	11.6974016	A	12.34080082	A	11.83570113	A	12.61439343	A	11.08895034	A	12.11328971
Os.10619.1.S2_at	68.32864916	P	59.94433882	P	53.73755257	P	65.06080197	P	79.56561433	P	95.92805398	P	121.1536476	P	69.80172547	P	63.02866288	P	84.40309449	P	77.14208398	P	66.39019092	P	78.47175052	P	61.92066884	P	70.66278753	P	75.85516901	P	70.55287023	P	74.86609958	P	23.49716497	A	42.30900517	P	31.87639674	A	52.45404486	P	39.80423204	P	43.00679165	P	47.33677875
Os.10620.1.S1_at	2535.870624	P	2725.118543	P	2570.093392	P	2037.049105	P	2101.50319	P	1864.639152	P	2939.996876	P	2617.528513	P	2768.8865	P	2384.918688	P	2355.717044	P	2365.576643	P	2488.064902	P	2422.523948	P	2658.296689	P	2218.487232	P	2203.92011	P	2175.786537	P	2161.511855	P	1935.319173	P	1956.273948	P	1949.716178	P	1796.688717	P	1983.419227	P	1823.96433
Os.10620.2.S1_at	96.02298295	P	100.4161861	P	97.83852709	P	73.44349794	P	84.6558647	P	98.14786522	P	103.4316426	P	84.25621852	P	100.1561639	P	93.96014293	P	87.83183801	P	69.34519718	P	89.25153595	P	112.6779951	P	83.38292083	P	88.34088718	P	77.67901949	P	76.47429796	P	85.85912974	P	62.9605821	P	110.8688398	P	87.50680588	P	78.37154136	P	76.41510632	P	76.35778323
Os.10621.1.S1_at	7.193086228	A	6.430572945	A	5.443276813	A	7.717364717	A	8.114264049	A	5.709778478	A	5.181162431	A	6.402116794	A	7.063795143	A	6.596012165	A	6.076608738	A	6.044865735	A	5.982447858	A	6.612451977	A	6.79970695	A	6.199409351	A	6.382548586	A	6.495677011	A	7.676916934	A	6.818163613	A	6.529636962	A	7.708613403	A	6.382548586	A	6.800062408	A	6.611679013
Os.10623.1.S1_x_at	61.99696029	A	63.56718643	A	51.237198	A	50.92775905	A	52.40741115	A	40.88766142	A	64.54128304	A	56.65478271	A	47.48720764	A	45.63446282	A	45.15402569	A	42.75262683	A	62.97270874	P	67.56964759	A	69.73284826	A	52.76803919	A	49.80017514	A	57.16683969	A	89.64894766	A	92.54331417	A	101.0540109	A	67.62116998	A	57.74265913	A	75.72323623	A	81.59339211
Os.10623.2.S1_a_at	14.71839131	A	20.49725496	A	12.04005727	A	13.74729218	A	12.58585686	A	16.56806748	A	25.18200218	M	19.69495452	A	21.0074643	A	11.56121255	A	15.82608799	A	13.74146875	A	16.24821264	P	21.41711164	A	26.53938676	A	14.04357241	A	21.64380414	A	19.17542315	A	45.51893143	P	73.5707102	P	58.85740688	P	24.21152774	A	20.68661325	A	25.20423662	P	59.85852671
Os.10625.1.A1_at	5.396915961	A	6.458619636	A	5.729919321	A	5.950930129	A	4.892799902	A	5.892637489	A	5.129305591	A	6.440256783	A	6.523504003	A	5.943971738	A	6.03272197	A	6.372593053	A	5.946635387	A	6.100375544	A	6.795839395	A	6.361604952	A	7.249887392	A	6.558658223	A	7.26653449	A	6.334806744	A	6.34317922	A	6.509105594	A	5.594670542	A	7.022049617	A	7.115388663
Os.10626.1.S1_at	7.513771039	P	8.964407275	A	8.045367593	P	6.872012303	A	7.222463949	A	7.507068634	A	6.608369539	A	7.451131253	A	7.39942296	A	7.414054888	P	6.349624246	A	6.593211178	A	7.561337764	A	6.91494537	P	7.047714502	A	7.793547094	A	7.948555872	A	6.843051976	A	8.468702422	P	6.016763181	A	8.175737124	A	9.615991811	P	8.322274067	A	8.140477632	A	6.921003783
Os.10626.4.A1_s_at	10.92067199	A	12.71463506	A	11.40304114	A	10.5452079	A	11.60885865	A	10.19594967	A	10.28009059	A	9.980721679	A	15.71578581	A	11.33121711	A	16.19223525	A	11.55621786	A	8.95967746	A	12.10059567	A	11.18102276	A	12.43992664	A	12.25227844	A	10.53923413	A	12.1680099	A	10.89014184	A	8.939722959	A	8.998412156	A	10.69303405	A	11.40156796	A	12.95257527
Os.10627.1.S1_a_at	5.230414741	A	5.176890983	A	5.776372649	A	6.630929033	A	5.06362144	A	5.343314513	A	5.800995403	A	7.249562617	P	5.95023733	A	6.77252769	A	6.157313903	P	5.280646297	A	5.858625103	A	6.26385416	M	5.632923095	A	6.825689172	P	6.566373666	A	5.342537207	A	6.977258323	P	5.439463755	A	6.828749054	P	5.988514458	A	6.194968778	A	6.492327392	A	6.739278298
Os.10628.1.S1_at	752.4619171	P	607.2478324	P	853.3690144	P	957.9242879	P	918.425384	P	728.8184743	P	710.5704767	P	878.5077628	P	956.1821372	P	1041.060693	P	996.4019834	P	871.4839342	P	913.8349414	P	1081.42879	P	845.229247	P	966.1437336	P	671.2377136	P	792.4224147	P	447.9684342	P	337.5933921	P	206.1308841	P	450.4186041	P	376.8011771	P	337.1310276	P	236.878189
Os.10631.1.S1_at	11.79687415	A	13.36357613	A	17.4564879	A	16.84707604	A	12.92069358	A	12.77819431	A	12.58356439	A	13.52618628	A	13.57845773	A	14.71695313	A	13.91433036	A	15.65692897	A	14.19823907	A	13.47631635	A	16.46487279	A	16.1049008	A	14.15039187	A	17.63239896	A	18.51113146	A	15.09833605	A	10.66491539	A	18.54973245	A	14.8423919	A	18.14573348	A	11.50213587
Os.10633.1.S1_at	2512.093392	P	2595.491294	P	2563.59675	P	2617.331471	P	2575.898948	P	2485.287837	P	2791.628018	P	2641.284159	P	2637.941664	P	2664.247183	P	2885.439688	P	2663.693065	P	2842.561619	P	3199.880867	P	3002.878188	P	2929.109413	P	2985.062076	P	2722.337333	P	3857.165989	P	3508.320044	P	3611.814071	P	3830.675489	P	3545.261002	P	3673.419956	P	3821.470746
Os.10635.1.S1_s_at	381.3360537	P	349.0071846	P	356.4147989	P	326.5467973	P	365.3711699	P	321.0959356	P	327.2535063	P	311.3124715	P	305.927869	P	295.3304551	P	306.047483	P	316.1627743	P	406.1950226	P	276.6767254	P	257.8115862	P	278.9943939	P	212.4201787	P	292.7429064	P	429.5931158	P	470.2029071	P	467.8626005	P	500.416929	P	550.3703542	P	502.2460398	P	446.60079
Os.10636.1.A1_at	4.614674734	A	4.674070417	A	5.406905279	A	4.600791373	A	4.978351427	A	4.915649786	A	4.891060078	A	5.177163757	A	4.022681538	A	5.204132363	A	4.391063763	A	4.3503943	A	4.694714682	P	4.953025245	A	4.225532853	A	4.239081523	A	4.546768307	A	5.030383542	A	4.658335128	A	4.524413616	A	4.607973801	A	4.88766451	A	4.867866948	P	4.121757977	A	5.262633951
Os.10636.2.A1_x_at	43.23098806	A	45.20506234	A	47.90512088	M	38.97139024	P	40.17080418	A	46.22743876	M	41.19374715	P	42.84936151	A	44.40742478	P	39.79005775	P	40.06465608	A	37.39074942	A	46.67964132	P	40.0888537	A	44.1088341	P	31.26371061	A	38.26057219	A	31.88576309	A	46.21679987	P	50.35786366	A	47.88576812	P	30.27240384	A	29.81229042	A	30.92481378	P	49.91693886
Os.10644.1.S1_at	8.772396796	A	8.714462804	A	8.780065593	A	9.404157121	A	8.601707741	A	8.053831803	A	9.586941763	P	9.404157121	A	9.588417445	A	7.054447426	A	9.751934928	A	7.357978985	A	9.157939193	A	8.931541527	A	9.042522829	A	8.487558712	A	12.81832956	A	8.876125306	A	7.677919482	A	9.482576023	A	10.82722515	A	8.358390513	A	11.07222175	P	9.824944338	M	10.52568177
Os.10645.1.S1_x_at	15.31650679	A	14.6372877	A	15.2288833	A	14.3042899	A	14.2766206	A	13.21298954	A	13.04077861	A	15.7262537	A	13.46299824	A	15.51242228	A	15.03858304	A	14.50589018	A	12.74529128	A	17.03365322	A	14.26739021	A	13.45381747	A	14.57226381	A	12.54406537	A	17.82285889	A	13.73299689	A	15.7262537	A	15.05269232	A	17.75122617	A	16.89765338	A	18.38180878
Os.10646.1.S1_at	311.8484155	P	284.5555106	P	334.5461232	P	316.8825884	P	341.8153333	P	360.6051956	P	325.8775314	P	315.9267254	P	352.3524595	P	363.2326566	P	360.0668854	P	355.2513461	P	321.9331941	P	350.3964687	P	311.2453647	P	334.1678149	P	319.0933921	P	261.4933339	P	252.0155934	P	240.3472278	P	214.3787795	P	265.1092621	P	259.8485069	P	220.1654912	P	228.5427128
Os.10647.2.S1_at	54.21033412	P	57.84232904	P	69.5466052	P	59.91868452	P	54.75639706	P	58.23325396	P	68.83408221	P	64.56345847	P	60.09576744	P	63.76956606	P	64.05430025	P	66.99426903	P	59.50786203	P	88.232281	P	65.86736318	P	67.37383443	P	57.79009368	P	53.45453054	P	56.19775516	P	60.96373111	P	53.57926497	P	50.74638679	P	48.50525878	P	57.03858683	P	55.63655917
Os.10650.1.S1_at	28.06681454	P	27.98444473	A	33.03131233	M	27.32928149	A	25.80895063	A	29.71652199	A	28.07548848	A	30.29387825	A	29.59115618	A	26.75058475	A	28.56883982	A	24.73655361	A	27.3487779	A	31.41391994	A	32.11176175	A	28.94391396	A	30.57267172	A	30.00515843	A	37.34690095	A	28.76958532	A	32.99214771	A	27.60003775	A	31.88921034	A	22.55345892	A	27.14908586
Os.10651.1.S1_at	4725.024167	P	3221.850217	P	5116.416416	P	4224.196259	P	3777.572403	P	2311.199918	P	4447.784476	P	5486.353979	P	6070.548918	P	4622.355962	P	4586.925086	P	3519.835596	P	6455.808532	P	6392.599892	P	5694.306317	P	4144.829312	P	3989.944382	P	4138.76557	P	8818.336848	P	7820.459584	P	5998.732281	P	6514.799576	P	6241.260059	P	5392.825792	P	6528.37253
Os.10652.1.S1_at	92.37796183	A	114.5569107	A	94.75526635	A	128.9298523	P	136.5379694	A	139.4185988	P	315.1961802	P	222.186656	P	228.0291895	P	450.5576755	P	347.6049244	P	218.9077079	P	96.95091944	A	98.67916759	A	97.20640278	A	172.9858066	P	170.9545032	P	196.1047304	P	184.1247441	A	175.4683921	P	171.2435347	P	191.6627426	P	198.1660406	P	183.1588757	P	215.8196524
Os.10654.1.S1_s_at	50.57410959	A	53.47294858	A	44.66232544	A	64.91914148	P	59.16164792	A	66.9306648	P	113.8393885	P	63.26764152	A	67.77007446	A	59.74167126	A	60.49379018	P	69.8975207	M	64.86596122	P	60.04303653	M	64.45913836	P	72.87116989	P	64.26005921	A	52.99285192	P	70.34288465	A	94.48853424	P	110.517152	P	67.38341543	A	78.89470107	A	113.5917858	A	99.29607497
Os.10655.1.S1_at	3028.416471	P	2782.875083	P	3102.924367	P	3191.260059	P	3121.62117	P	2948.233874	P	2938.272977	P	2959.208877	P	3255.184626	P	3451.704503	P	3427.922434	P	3082.128172	P	3386.671993	P	3182.125333	P	3005.052333	P	3288.391736	P	3206.744166	P	3410.023085	P	3420.12117	P	3039.926725	P	2772.579503	P	3386.011866	P	3213.565614	P	3081.496442	P	2999.090565
Os.10656.1.S1_at	405.1685471	P	405.2076103	P	409.7739746	P	368.7008864	P	383.1860263	P	361.7878366	P	354.0930766	P	404.3266829	P	386.0529166	P	391.740929	P	395.6051332	P	356.7589656	P	420.736137	P	422.3783772	P	412.4205902	P	381.9615695	P	400.3642481	P	367.7992327	P	338.1619811	P	342.7228996	P	344.9712396	P	325.340336	P	308.6235868	P	326.2878366	P	333.5100588
Os.10657.1.S1_at	155.842781	P	150.5378366	P	158.1076538	P	179.5423325	P	185.1019824	P	189.0863471	P	290.0978743	P	231.4961699	P	213.260012	P	223.9289389	P	198.1561747	P	171.8919555	P	159.0754718	P	241.6211699	P	146.4713472	P	178.2600588	P	189.8781143	P	148.0989782	P	171.734924	P	182.8296347	P	176.353633	P	183.3692659	P	116.3950484	P	128.0397086	P	194.2209116
Os.10659.1.S1_at	179.1306696	P	204.8852569	P	202.3749392	P	266.2878366	P	264.837551	P	268.3182436	P	230.8533336	P	210.1866625	A	180.715991	P	279.4896066	P	332.7216052	P	306.8575089	P	197.4035843	P	228.3433921	P	211.8216649	P	285.6751678	P	270.0920029	P	289.5404646	P	183.1537809	A	140.0318664	A	149.869218	A	222.6783178	A	250.1641517	P	233.9338824	P	150.644257
Os.10659.1.S1_s_at	569.7633587	P	536.4416666	P	561.0745636	P	793.6717717	P	816.3633476	P	792.7732877	P	570.3545281	P	545.4443734	P	570.7595383	P	799.6141984	P	930.8925962	P	776.5740461	P	632.6417515	P	663.6195836	P	553.1260134	P	821.9531263	P	772.2045032	P	745.2589372	P	361.390243	P	375.9865609	P	397.0002522	P	601.5634924	P	563.9031011	P	595.0986441	P	377.6876985
Os.10660.1.S1_at	54.50270231	A	78.51120101	P	72.50839707	P	75.04262561	P	64.3046421	P	64.92013152	A	102.8029862	P	64.09335906	P	63.56350017	P	56.45155865	P	60.44398564	A	70.09062342	P	53.26690216	P	53.22451516	A	59.84339419	P	66.84791653	P	76.45253447	P	91.92800319	P	81.17508578	P	76.95450322	P	74.50621155	P	74.73464619	P	78.77595922	P	86.47491894	P	82.39243922
Os.10662.1.S1_at	4714.805019	P	4706.598571	P	4539.360758	P	5444.81084	P	5835.722833	P	6060.12117	P	5180.943841	P	5197.384614	P	5092.806344	P	6431.597404	P	6382.712535	P	5747.366826	P	3963.595737	P	5025.335574	P	5062.380667	P	6367.674836	P	6270.396927	P	5993.058725	P	4310.105422	P	4210.926394	P	4498.242825	P	6129.760059	P	5430.253913	P	5691.582059	P	4320.661247
Os.10663.1.S1_at	11.09421825	A	12.48498727	A	12.34309175	A	12.27005099	A	11.55784187	A	8.631228099	A	10.20517999	A	12.60369175	A	11.32373997	A	11.48332776	A	9.740941993	A	11.82194264	A	10.79888131	A	9.298795999	A	12.0535701	A	13.08616445	A	14.02854931	A	12.39553477	A	15.75175515	A	13.52605576	A	15.35444048	A	12.65849158	A	12.11101775	A	11.67954061	A	12.65849158
Os.10664.1.S1_at	2914.649942	P	2785.473291	P	2915.266656	P	2574.602957	P	2655.136068	P	2745.260978	P	2909.015882	P	2638.167706	P	2597.23815	P	2689.148948	P	2916.778911	P	2725.058132	P	2621.558809	P	2788.533418	P	2722.773948	P	2772.107281	P	2683.190614	P	2658.556177	P	2994.843392	P	2926.880892	P	3042.793398	P	2769.982281	P	2794.222551	P	2673.225272	P	3171.406209
Os.10665.1.S1_at	386.9084905	P	389.6552162	P	384.6905394	P	391.1376645	P	415.4845531	P	409.5760532	P	407.4517183	P	415.7252296	P	393.7220319	P	367.6775392	P	400.7740207	P	418.982281	P	301.7050932	P	456.7401865	P	361.6700543	P	395.4201452	P	388.4692184	P	365.3707636	P	511.5759281	P	633.1211699	P	618.5935939	P	567.6418443	P	583.844701	P	676.0162718	P	569.2421989
Os.10666.1.S1_at	1393.678668	P	1363.000313	P	1404.856507	P	1612.505058	P	1569.962345	P	1523.350877	P	1362.913024	P	1443.050727	P	1503.489501	P	1654.652709	P	1572.95506	P	1540.15752	P	1580.162115	P	1585.296904	P	1478.954503	P	1530.937962	P	1505.62117	P	1555.629285	P	1547.400726	P	1366.420428	P	1193.052793	P	1517.552376	P	1481.62117	P	1386.558903	P	1294.99617
Os.10667.1.S1_at	2574.760059	P	2575.522057	P	2451.695094	P	3315.167627	P	3701.773828	P	3267.982281	P	2581.74275	P	2372.663543	P	2091.200917	P	2734.164767	P	3132.401103	P	2986.308305	P	1801.783826	P	2160.494597	P	1809.956339	P	2916.621764	P	2698.426498	P	2645.843392	P	2462.12117	P	2411.665621	P	2660.213003	P	3584.064139	P	3268.41436	P	3364.818323	P	2263.530767
Os.10669.1.S1_at	1310.92099	P	1544.439506	P	1301.373655	P	1116.730638	P	1184.41197	P	1407.006144	P	1677.060481	P	1603.815614	P	1719.205933	P	1423.028518	P	1494.213409	P	1367.706219	P	1049.321558	P	1410.739107	P	1302.958537	P	1428.055064	P	1601.534772	P	1386.243811	P	1843.485698	P	1771.887284	P	1827.333085	P	1639.898948	P	1615.425149	P	1519.4614	P	1929.767923
Os.10671.1.S1_at	3134.876513	P	2547.676583	P	3022.978384	P	2892.823071	P	2743.376457	P	3148.817993	P	3360.837082	P	2910.154701	P	2655.787837	P	2552.150098	P	3059.987534	P	3569.906821	P	3029.442191	P	3744.114133	P	3478.509323	P	3239.796145	P	2564.648948	P	3105.190614	P	4467.017995	P	5104.836546	P	6012.686705	P	4971.25812	P	5414.608838	P	4945.090365	P	5202.405386
Os.10672.1.S1_at	162.318473	P	145.8802541	P	162.6467577	P	128.6808733	P	130.407055	P	144.2569249	P	217.0294964	P	208.4915737	P	231.6517874	P	178.4060292	P	169.1956734	P	145.6694191	P	216.0861946	P	219.2878366	P	183.9144712	P	138.5266756	P	166.2846356	P	149.9333423	P	867.2045032	P	1038.337926	P	1016.002076	P	743.8086346	P	836.9490857	P	791.5348032	P	1037.540683
Os.10673.1.S1_at	4807.402802	P	4743.694374	P	4525.226436	P	3627.408417	P	3755.777988	P	3851.764018	P	5399.500825	P	4864.930133	P	5185.099804	P	3602.541028	P	3638.846551	P	3922.261963	P	4858.214106	P	4711.376924	P	5010.472864	P	3881.03289	P	4136.959938	P	3650.223721	P	2846.63619	P	3181.646126	P	3052.786555	P	2091.971608	P	2145.077354	P	2036.531724	P	2741.876044
Os.10674.1.S1_at	701.3639189	P	725.5793237	P	679.8646327	P	693.9289111	P	749.7091038	P	751.8111806	P	714.8628595	P	700.8022752	P	728.9016432	P	745.4200771	P	745.4639847	P	671.8875771	P	728.1789288	P	667.5101355	P	685.2822477	P	750.4986286	P	734.8481315	P	772.7455046	P	599.1826749	P	524.3324223	P	541.4392548	P	525.9989704	P	501.5265054	P	486.3367927	P	508.0866175
Os.10675.1.A1_at	335.4312671	P	316.6992588	P	239.1288566	P	271.0549098	P	313.8664286	P	265.632379	P	219.9910399	P	275.8711699	P	236.5586235	P	219.3495283	P	235.6601486	P	161.8844354	P	311.103601	P	230.3286653	P	217.1885711	P	317.522207	P	254.9517073	P	310.0765408	P	311.0022971	P	304.2229127	P	250.9267254	P	287.4932159	P	257.3009907	P	310.5833582	P	372.0168888
Os.10676.1.S1_a_at	673.892507	P	646.8223231	P	679.1629419	P	753.9100306	P	829.9229426	P	841.3633773	P	666.6275611	P	672.6767254	P	626.7045032	P	836.8801287	P	878.0478886	P	790.5951705	P	769.8989477	P	625.0310421	P	747.5307132	P	768.1440171	P	909.4545032	P	875.5949853	P	545.7683451	P	540.554033	P	538.2250849	P	798.3711699	P	753.8989477	P	734.4442464	P	620.635752
Os.10677.1.A1_at	648.8788197	P	611.421894	P	609.8531022	P	605.0156321	P	629.1077585	P	683.982281	P	582.4053987	P	630.1326843	P	631.618746	P	629.2646714	P	629.5672576	P	588.7851122	P	539.2074262	P	644.7627166	P	589.7004501	P	599.5715567	P	539.9049754	P	556.8995854	P	599.0079826	P	627.8812516	P	566.6211699	P	614.4378254	P	558.3776808	P	550.188354	P	577.4425391
Os.10677.2.S1_at	146.1869986	P	137.7614263	P	152.4522307	P	155.3933331	P	172.8402509	P	179.8433921	P	140.6952259	P	149.1523171	P	181.6290081	P	179.7234865	P	165.3618485	P	145.5029001	P	150.193343	P	151.3008177	P	129.6076276	P	150.3640597	P	156.8231218	P	146.4464597	P	137.6433377	P	151.9639798	P	150.6826891	P	146.9344102	P	145.0779409	P	133.0878039	P	151.7751329
Os.10678.1.S1_at	3056.398948	P	2830.226918	P	2988.416711	P	3437.072897	P	3018.073536	P	3153.420942	P	2894.071013	P	2856.46606	P	2261.074497	P	2266.761491	P	2777.831935	P	2990.484087	P	2574.827493	P	2949.617998	P	2406.160358	P	2649.054583	P	2118.791352	P	2348.70652	P	2853.817659	P	3131.623299	P	3505.196014	P	3003.317246	P	2972.968515	P	3168.494622	P	3330.173835
Os.10679.1.S1_at	1129.024077	P	1140.270155	P	1062.972687	P	1104.011997	P	1162.269701	P	1203.176725	P	1098.320067	P	1038.529904	P	1074.539322	P	1026.806472	P	1019.730517	P	1054.545644	P	903.5165058	P	943.7600588	P	1048.367656	P	1002.025687	P	1098.230635	P	981.7288094	P	1481.95464	P	1588.662203	P	1595.428065	P	1482.169429	P	1557.086033	P	1532.460747	P	1568.374093
Os.10680.1.S1_at	872.4196703	P	815.7992759	P	916.8865033	P	955.3467613	P	949.554381	P	985.581513	P	954.7191934	P	969.9262619	P	1028.562651	P	1059.744033	P	1070.235649	P	1010.489535	P	880.7666579	P	988.8310898	P	996.1209838	P	1159.247146	P	1071.956928	P	1185.377502	P	1027.683738	P	1053.01251	P	952.0411968	P	979.2045032	P	1072.137006	P	996.0278974	P	1045.875448
Os.10681.1.S1_at	194.6367874	P	141.7773168	P	191.2172746	P	199.7147939	P	198.5988959	P	168.4208793	P	167.9956483	P	198.6523478	P	156.9143127	P	215.4310599	P	192.2397279	P	167.4963586	P	187.6167365	P	223.4549726	P	194.4984158	P	195.5872837	P	152.028787	P	193.6118611	P	145.9535671	P	152.226386	P	127.0162717	P	158.134358	P	157.4467062	P	164.0990851	P	157.5717643
Os.10682.1.S1_at	16.22202413	A	17.16102238	A	14.41381943	A	16.10511897	A	13.25287362	A	18.64134835	A	14.50844807	A	14.93749275	A	14.63986793	A	16.68891258	A	17.90599711	A	15.33812744	A	16.82801905	A	14.88505225	A	15.25637731	A	16.61535131	A	24.88791046	A	22.32302474	M	18.38562203	A	17.6142023	A	14.88482835	A	16.97982688	A	20.03378159	A	17.86784127	A	17.74429188
Os.10683.1.A1_s_at	423.482281	P	408.204876	P	374.0927827	P	320.9611183	P	389.3455918	P	404.2117519	P	398.3002336	P	380.3767465	P	405.2077069	P	369.473411	P	383.7819477	P	360.0515055	P	426.6373307	P	394.5033418	P	363.7352889	P	343.7878366	P	262.1188633	P	273.6386545	P	454.1891469	P	479.4206358	P	478.0323967	P	478.6786731	P	456.9262199	P	430.1736233	P	465.8784417
Os.10684.1.S1_at	1520.433046	P	1396.12117	P	1601.554868	P	1535.708564	P	1579.25615	P	1540.473637	P	1470.686114	P	1536.930677	P	1609.012957	P	1638.749837	P	1619.875028	P	1518.176628	P	1418.923058	P	1658.434871	P	1447.534215	P	1615.628728	P	1459.196525	P	1513.491452	P	1390.545235	P	1284.189004	P	1261.436755	P	1396.954503	P	1320.152568	P	1331.690495	P	1209.815614
Os.10686.1.S1_at	344.7878366	P	350.9089561	P	322.3620747	P	390.7516549	P	423.2183921	P	409.6309449	P	358.3750493	P	319.858114	P	383.1373645	P	411.9376862	P	385.7955974	P	389.5337854	P	314.2074616	P	485.6152453	P	382.2600588	P	430.357527	P	470.8202882	P	369.0186617	P	273.8066899	P	284.7045032	P	259.1988579	P	238.1529851	P	237.0656143	P	242.6767254	P	267.0730396
Os.10688.1.S1_at	14.66693915	A	18.03337315	A	16.30189997	P	19.02953273	P	17.02877009	P	17.45489667	A	17.55449581	M	15.49966393	A	15.50300546	A	17.60586592	A	16.38868671	P	16.23293504	P	15.57072394	P	15.8064509	P	19.10978101	P	17.86371042	A	23.5465633	P	17.18257438	A	20.38523114	P	16.7583964	A	17.59128653	M	19.60006368	A	24.27715458	P	19.74842742	A	20.57508875
Os.10689.1.S1_at	60.71348022	P	47.51716835	P	48.39911322	P	48.15010312	P	45.79153885	P	49.68814576	P	58.36926329	P	48.00839156	P	46.50082414	P	53.03273927	P	45.28340839	P	48.64823687	P	100.1844457	P	66.85387423	P	66.01005897	P	46.16805832	P	35.57600169	P	56.14895883	P	37.29214386	P	42.75375191	P	45.8714321	P	60.81901522	P	52.61436599	P	40.46501212	P	53.1432055
Os.10691.1.S1_at	1981.023948	P	1792.325452	P	1752.781686	P	1541.246411	P	1694.145544	P	1654.812117	P	1737.069779	P	1745.333935	P	1760.798704	P	1542.852252	P	1704.454503	P	1666.571591	P	2130.339117	P	1747.634532	P	1835.290597	P	1441.131452	P	1564.398948	P	1397.610738	P	1391.412837	P	1441.659811	P	1404.202116	P	1344.982281	P	1361.347909	P	1282.064673	P	1263.329571
Os.10693.1.S1_at	104.5334871	P	77.49151268	P	80.31588052	P	72.57353403	P	82.20863679	P	78.12158384	P	87.47104228	P	80.33655909	P	86.16973501	P	78.44349928	P	79.90048821	P	76.76005877	P	93.52840696	P	86.5864765	P	96.5034833	P	72.09339212	P	68.28184283	P	66.76213082	P	63.64563317	P	75.67551574	P	100.8400448	P	60.97815227	P	67.93281875	P	66.91818417	P	81.59633465
Os.10693.2.S1_at	2424.019636	P	2539.800978	P	2519.836797	P	2217.08534	P	2289.310305	P	2524.702986	P	2351.741959	P	2218.470146	P	2323.589488	P	2291.127978	P	2403.870445	P	2253.939533	P	2688.310482	P	2311.086188	P	2652.850517	P	2278.27878	P	2501.91683	P	2426.423188	P	1912.4621	P	1890.035146	P	2038.617801	P	1927.38059	P	1882.211623	P	1781.721308	P	2008.728602
Os.10695.1.S1_at	796.6908155	P	702.0331335	P	774.0630237	P	728.3597678	P	768.239777	P	801.1138189	P	717.0670122	P	721.7214718	P	625.2640545	P	563.8277703	P	729.3782511	P	751.6923836	P	623.4360698	P	846.2261939	P	655.8891571	P	706.9393921	P	459.7045032	P	573.9021564	P	939.2739792	P	1012.57849	P	1222.108892	P	767.1727247	P	741.1430869	P	859.4064023	P	985.8788309
Os.10695.1.S1_s_at	2046.22701	P	2062.02166	P	1978.364094	P	1992.112982	P	1939.596399	P	1947.197299	P	2166.24997	P	2209.555651	P	2138.965419	P	1782.510059	P	2015.871993	P	2047.961991	P	1622.01094	P	2327.532668	P	1820.2149	P	2052.980661	P	1776.309962	P	1775.657021	P	2250.138995	P	2576.916598	P	2725.262653	P	2142.199161	P	2015.873969	P	2325.08155	P	2478.181966
Os.10696.1.S1_at	5541.556671	P	5321.351038	P	5203.565614	P	5294.4275	P	5506.577267	P	5757.266126	P	4950.245249	P	4317.916199	P	4297.737873	P	4782.660865	P	4876.964739	P	5560.215371	P	5897.30442	P	5479.15029	P	5901.945116	P	5472.047464	P	5130.028458	P	5093.596174	P	3035.081393	P	3662.234875	P	3708.93314	P	3705.454928	P	4076.119112	P	3514.591633	P	3687.054884
Os.10698.1.S1_s_at	4.522868317	A	4.961148803	A	4.666701161	A	4.341074921	A	4.503514906	A	5.315785581	A	4.813613525	A	4.535639812	A	4.678715897	A	5.2099851	A	4.483440411	A	4.648724919	A	4.917054668	A	3.896524228	A	4.530974114	A	4.307908133	A	4.383772989	A	4.644305623	A	4.921373651	A	4.08901047	A	4.549537751	A	4.706108008	A	4.335547907	A	4.509063495	A	4.644305623
Os.1070.1.S1_at	983.3550873	P	1013.923027	P	983.0132831	P	849.8332661	P	845.490683	P	953.3311684	P	791.3209341	P	811.766631	P	798.3291014	P	740.1882313	P	702.671769	P	810.4498091	P	892.0417235	P	857.2886325	P	987.411421	P	820.3563986	P	842.0474255	P	828.8113204	P	844.4268479	P	982.2009789	P	927.9338105	P	930.40241	P	895.6924653	P	936.0597016	P	996.615282
Os.10700.1.S1_at	2055.270921	P	1957.675645	P	2008.677644	P	1892.155783	P	1863.24617	P	1980.403172	P	1578.726194	P	1523.751117	P	1451.398948	P	1497.223195	P	1507.433513	P	1656.683004	P	1306.287837	P	1425.111493	P	1389.900907	P	1468.80264	P	1363.668074	P	1364.208857	P	1581.070608	P	1863.852693	P	1878.223018	P	1824.509003	P	1802.015034	P	1870.54318	P	1929.417516
Os.10701.1.S1_at	6120.515312	P	6090.223116	P	6195.024037	P	5467.271511	P	5316.188609	P	6139.442544	P	6309.528166	P	6081.466852	P	5924.195796	P	5719.907282	P	5814.407143	P	5971.298635	P	5361.62117	P	6220.181483	P	5681.041707	P	5662.84539	P	5242.226764	P	5324.76951	P	6607.866845	P	6250.382866	P	6864.455715	P	6420.87117	P	6076.951313	P	6420.435528	P	6680.565614
Os.10703.1.S1_a_at	5930.80341	P	5481.838342	P	6082.303267	P	5132.663014	P	5064.080639	P	4926.438933	P	5814.813215	P	6053.142525	P	5593.63689	P	5091.179051	P	4999.537837	P	5073.924039	P	4734.438571	P	5813.561625	P	5172.222957	P	4924.549294	P	4505.696305	P	4889.857536	P	6213.381367	P	6011.596527	P	5580.307837	P	5278.968392	P	4921.480965	P	4864.196042	P	5783.953522
Os.10703.2.S1_x_at	4256.384411	P	3924.862424	P	3963.07311	P	3824.296524	P	3831.695444	P	3868.784098	P	3954.051814	P	4190.37117	P	4297.406865	P	3862.138674	P	4242.423651	P	3845.494902	P	3781.827001	P	4105.249472	P	3919.862118	P	3975.573058	P	3884.995737	P	3843.760059	P	4136.191535	P	4019.753782	P	3854.537837	P	3678.35649	P	3846.611766	P	3661.316842	P	3870.776527
Os.10705.1.S1_at	2329.219934	P	2009.982205	P	2572.049914	P	2523.672353	P	2677.147766	P	2237.818588	P	2229.343392	P	2451.787837	P	2365.654808	P	2434.818715	P	2519.463506	P	2649.896009	P	2825.994042	P	2552.114766	P	2452.64032	P	2540.4339	P	2204.343392	P	2389.731372	P	2713.390055	P	2609.176725	P	2618.369655	P	2927.974281	P	2897.908693	P	2651.13314	P	2588.051988
Os.10706.1.S1_a_at	65.39894789	A	66.74439828	A	54.40829548	A	59.10823756	A	59.37333183	A	59.34915474	A	58.11252565	P	57.19748198	P	76.3926974	P	60.70450491	M	56.6804849	A	57.52060515	P	50.45457961	A	61.18107402	A	59.07027649	A	65.69062698	A	55.82025166	A	46.63568713	A	45.27589159	A	48.52485601	A	44.88815113	A	51.87592016	A	48.49900615	A	35.33278325	A	45.77087785
Os.10707.2.S1_at	17.05528597	A	16.61998279	A	15.88005479	A	16.80447586	A	17.4943141	A	15.0740141	A	18.05796984	A	17.3309138	A	16.71531361	A	16.99052287	A	17.27344242	P	18.04111028	A	17.01605254	A	17.77792936	M	13.74934343	A	19.17884802	A	15.80432484	A	17.47779332	A	19.20564508	A	14.42596327	A	17.67926716	A	17.01872794	A	18.16116317	A	17.67030013	A	16.41791084
Os.10707.2.S1_x_at	127.7404863	P	133.6296701	P	118.4035959	P	134.6704473	P	130.5897744	P	144.5779055	P	144.0956978	P	138.2010471	P	133.5801807	M	160.9544612	P	124.6496754	P	121.1996765	P	137.312167	P	117.3734035	P	132.5359713	P	116.3083119	P	118.624406	P	129.5003775	P	126.4545032	P	128.6641313	P	121.5960848	P	112.2106478	P	109.7576533	P	131.2903271	P	139.5826661
Os.10707.3.S1_x_at	731.7931519	P	731.6650976	P	685.3216113	P	709.7045032	P	714.8337527	P	812.1979562	P	786.5598743	P	723.3829938	P	750.1427163	P	774.9443086	P	758.8616651	P	717.0881589	P	769.4905478	P	781.4424936	P	755.8465205	P	733.02908	P	685.8028837	P	709.9012451	P	694.6422876	P	707.3933534	P	658.6566275	P	589.3743244	P	577.5183154	P	528.794804	P	642.8460506
Os.10708.1.S1_a_at	113.7276623	P	80.32582345	P	104.7712941	P	104.1606333	P	107.3193558	P	107.9989513	P	114.2670623	P	106.6340066	P	89.79036353	P	105.2420385	P	109.313609	P	120.1017423	P	126.2045032	P	118.64521	P	94.28135076	P	104.486927	P	72.01660878	P	90.32573495	P	86.04402468	P	107.3711699	P	107.8663199	P	100.5506765	P	107.4376612	P	103.7878366	P	111.3558266
Os.10708.1.S1_at	830.0933921	P	783.1658514	P	808.3389008	P	828.4344414	P	907.6170258	P	861.8989477	P	788.5070378	P	795.6975375	P	763.4717206	P	820.3691992	P	840.5229356	P	800.0191661	P	862.2185542	P	793.5501363	P	769.6223824	P	774.6572494	P	725.2705662	P	767.6543725	P	790.9616164	P	792.0926406	P	726.6211699	P	765.4289056	P	721.2886432	P	767.0469473	P	688.8412647
Os.10708.2.S1_at	55.09634415	P	36.20651369	P	42.91074953	P	46.10271154	P	49.72452679	P	52.53656033	P	50.14326115	P	44.63035003	P	58.41552339	P	54.77673508	P	54.79937115	P	51.5714465	P	55.14554821	P	52.54816796	P	43.17741548	P	41.69925635	P	40.04728098	P	32.33975615	P	31.64969976	P	52.16386502	P	52.50263366	P	51.47521686	P	44.50669186	P	35.9993004	P	56.17931968
Os.10709.1.S1_at	733.0465753	P	632.0239157	P	710.0691255	P	36.75574504	A	30.76810218	A	38.65638438	A	610.5493124	P	818.534642	P	775.7928452	P	33.84447	A	36.36593211	A	44.62851884	P	731.1808802	P	801.3201213	P	749.5179951	P	34.07024328	A	35.81190832	A	37.12793795	A	644.7501386	P	591.1424169	P	525.5074911	P	32.05634357	A	32.32682798	A	40.0018567	A	491.9060541
Os.1071.1.S1_at	733.1820923	P	791.1943755	P	744.6767254	P	532.9120985	P	580.0137675	P	688.5450006	P	733.9546704	P	675.3381492	P	765.6799555	P	561.1432109	P	578.281717	P	573.3673327	P	687.3148015	P	714.0104541	P	765.1302775	P	556.7111375	P	663.1767254	P	529.6076091	P	1149.957341	P	1207.773824	P	1307.94721	P	986.8533022	P	1104.422463	P	1004.485305	P	1211.510059
Os.10713.1.S1_at	24.21614784	P	23.17350256	P	31.23973842	P	23.16831527	P	22.0014592	P	22.41958283	P	24.24490401	P	23.19030711	P	29.9629723	P	19.01234609	P	29.3166602	P	18.20937823	P	27.97876893	P	37.51948092	P	28.89034018	P	16.98906298	P	23.76672006	P	12.95726626	A	24.70485317	P	21.82217277	P	23.79247858	P	19.75616122	P	17.65471422	P	16.59601892	P	20.52798469
Os.10714.1.S1_s_at	382.8826447	P	327.1947066	P	339.1519773	P	511.2942253	P	503.3566376	P	583.2309348	P	453.3021701	P	389.5135202	P	382.0622768	P	570.8806159	P	551.5884199	P	572.5892538	P	362.9914434	P	385.2053656	P	388.6039378	P	532.4642542	P	538.3603198	P	529.8704284	P	265.5517254	P	304.232281	P	326.0711984	P	499.6705518	P	470.1800908	P	397.1924712	P	398.7414425
Os.10715.1.S1_a_at	8.536377236	A	10.70814669	A	13.25617037	A	10.89793003	A	13.50299121	A	9.409433331	A	14.95283137	A	11.1651298	A	10.68869522	A	10.91962663	A	8.340464267	A	11.08575772	A	9.253593403	A	8.446012921	A	11.38497432	A	11.00052046	A	11.45901108	A	14.84777466	A	11.01033084	A	9.452425734	A	10.43883891	A	12.0976744	A	12.74219825	A	11.50368899	A	11.50213587
Os.10716.1.S1_at	42.81021995	A	39.51544818	P	48.86490584	P	36.60790555	P	40.27068919	P	36.1945065	P	46.10117651	P	42.14962865	P	44.09657733	P	34.46632564	A	36.15158291	P	31.27132918	A	46.12158084	A	30.16866824	A	32.42444857	A	26.90221644	A	25.57258177	A	34.74605646	A	31.89839009	A	34.7167611	P	33.38215027	P	26.83549628	A	31.49270854	A	32.21499891	A	31.70391282
Os.10719.1.S1_at	691.7291663	P	604.2426691	P	686.7703862	P	654.9568401	P	724.5210088	P	639.4196398	P	638.7993427	P	715.833281	P	726.9154197	P	660.2391443	P	674.8325519	P	633.1286968	P	574.1906066	P	693.0145796	P	642.9921047	P	654.039756	P	592.8168808	P	607.6035664	P	629.3656283	P	605.359881	P	528.9738045	P	571.1211699	P	515.1793526	P	528.8235395	P	537.6592535
Os.10721.1.S1_at	331.5656143	P	293.3433921	P	322.9286766	P	349.2462303	P	381.5378366	P	374.8095683	P	295.5933921	P	278.4447428	P	319.5150549	P	375.3729245	P	340.6009091	P	334.5443181	P	327.0364883	P	306.3667824	P	296.4874365	P	351.6892777	P	318.6836703	P	311.7475137	P	213.4545032	P	232.2240199	P	227.9322375	P	260.8010145	P	241.2286683	P	274.9883006	P	246.1679367
Os.10723.1.S1_at	16.96415491	P	17.79079211	A	23.48163528	P	27.46065555	P	31.31580572	P	24.50682779	M	31.42527401	P	20.15029683	P	26.87112323	P	36.58358735	P	38.20763326	P	21.611049	P	25.10684252	P	27.8773475	P	17.79880313	P	14.67533521	A	20.22615545	A	19.7299607	A	34.43638133	P	39.69716308	P	22.79055418	P	28.97987538	P	25.32394458	P	21.14364983	P	36.90113191
Os.10725.1.S1_at	6.848805207	A	6.644706944	A	6.332056337	A	7.847426099	A	8.899143031	A	8.244844643	A	7.87984454	A	7.270778734	A	7.764477811	A	7.795011819	A	7.229815757	A	8.190973724	A	7.705362576	A	6.899906764	A	6.439769763	A	7.547261043	A	8.042703528	A	6.558658223	A	7.045744241	A	7.825311386	A	6.271238653	A	7.743067684	A	7.461836434	A	8.239469324	A	7.678138279
Os.10726.1.S1_a_at	289.4615612	P	262.5162245	P	280.5100588	P	288.3974837	P	330.6513107	P	335.3455838	P	258.0503393	P	260.9088477	P	293.5744443	P	326.4128366	P	310.858684	P	275.2392662	P	271.5109088	P	280.9567744	P	255.0656143	P	301.1465103	P	334.9663128	P	314.7514664	P	280.8936755	P	221.8096364	P	188.610355	P	298.5917536	P	302.7411453	P	287.7946998	P	220.5484631
Os.10726.2.S1_at	263.0329438	P	318.3881071	P	281.4267254	P	312.9009416	M	306.1049914	P	310.4508359	P	255.8905122	P	283.1217781	P	278.2600588	P	295.2543484	P	292.5474147	P	260.5995426	A	266.570662	P	256.0656143	P	264.0902676	P	305.830587	P	318.9652304	P	321.9699819	P	355.1031071	M	282.468633	A	308.3421841	A	371.2272054	P	318.0758011	P	339.7117474	M	296.7255901
Os.10726.2.S1_x_at	325.9615548	P	333.5356404	P	308.51297	P	327.1308123	P	366.1531727	P	356.4630832	P	286.207973	P	310.7662437	P	331.7161641	P	422.4147253	P	368.5594899	P	331.1078216	P	329.1631955	P	310.0069544	P	314.2076158	P	405.4781433	P	369.9332068	P	343.5309702	P	307.873493	P	268.8686126	P	289.6331748	P	417.5085261	P	359.9412779	P	370.816294	P	254.6300067
Os.10727.1.S1_at	2248.659166	P	2040.426725	P	2019.615754	P	1792.889599	P	1792.501725	P	1939.876638	P	1731.817785	P	1594.304318	P	1654.519281	P	1488.479722	P	1648.287837	P	1684.801725	P	1763.73148	P	1731.954957	P	1874.704503	P	1504.614578	P	1484.643276	P	1355.312475	P	1178.558423	P	1398.37512	P	1395.347686	P	1159.892531	P	1317.323625	P	1294.509492	P	1367.745452
Os.10728.1.S1_at	1371.060069	P	1364.432945	P	1438.337707	P	1418.453732	P	1466.622948	P	1510.268058	P	1389.21582	P	1647.00554	P	1656.958844	P	1553.80501	P	1698.626954	P	1478.440082	P	1910.023489	P	1600.853127	P	1691.479037	P	1729.619866	P	1680.725001	P	1731.147831	P	1335.47918	P	1264.194625	P	1232.884609	P	1269.023948	P	1138.170399	P	1108.047548	P	1169.08412
Os.10729.1.S1_at	42.61172346	A	39.39230334	A	49.96954251	A	41.47455566	A	33.0779994	A	35.15885676	A	43.87510114	A	35.16307895	A	38.55617491	A	33.44147258	A	44.13330784	A	36.14540513	A	43.15172697	A	36.57379914	A	39.02497232	A	34.7360152	A	40.0425016	A	50.11322011	A	48.64639017	A	43.81782494	A	52.80367791	A	44.99038471	A	49.34513615	A	50.85552828	A	48.70361374
Os.10731.1.A1_a_at	282.4058976	P	234.7936474	P	257.7360242	P	189.5783001	P	184.1555938	P	202.0758213	P	298.639869	P	307.3569147	P	248.3742641	P	182.2565953	P	182.9517693	P	230.8554943	P	404.4098704	P	395.0392542	P	351.3055383	P	251.3156143	P	258.6325391	P	225.5779503	P	166.9466706	P	199.4686904	P	203.2878366	P	188.7914739	P	174.1854427	P	140.5966984	P	257.7997436
Os.10731.1.A1_at	8.838030324	A	11.24017921	A	8.867086619	A	7.834262348	A	9.407961015	A	8.005158932	A	7.268015946	A	7.551526807	A	7.112185078	A	8.083035588	A	7.346063514	A	8.226706787	A	8.02981389	A	6.971973038	A	7.9969306	A	8.334651111	A	8.181116659	A	9.613436401	A	8.162489403	A	6.729802489	A	8.046183507	A	7.310805547	A	8.546829165	A	9.065123532	A	8.000773914
Os.10731.2.A1_at	9.607757105	A	8.877621987	A	9.570456004	A	8.377474889	A	9.699104077	A	9.779774498	A	10.05953251	A	11.08495017	A	12.18049267	A	10.9457989	A	8.493577379	A	8.930715252	A	8.453278717	A	10.8848193	M	10.88282878	A	8.547157225	A	9.963324507	A	10.6496914	A	10.83045321	A	9.377341852	A	11.04802354	A	10.37005354	A	9.462055412	A	8.589592462	A	10.31060135
Os.10732.1.S1_s_at	8319.350679	P	9129.217031	P	8816.966594	P	7622.035576	P	7581.162242	P	7376.202896	P	7739.595929	P	8045.860043	P	8165.623536	P	6996.898948	P	6768.546248	P	7623.162103	P	8325.954503	P	8216.191965	P	8079.246622	P	7391.284338	P	8105.889934	P	7307.283478	P	8254.567711	P	8441.736352	P	8529.732323	P	8088.118142	P	8191.520165	P	8097.700599	P	8344.321468
Os.10733.1.S1_at	255.3555047	P	187.8248705	P	254.0386912	P	254.1362574	P	277.5155436	P	193.2600588	P	258.2629406	P	313.8786455	P	380.2951634	P	335.6125415	P	241.0576682	P	251.6310232	P	313.0942124	P	307.2843281	P	232.2079429	P	262.8706197	P	242.9231905	P	254.2749776	P	382.7420886	P	310.6698831	P	272.1160101	P	282.1975728	P	276.3746672	P	197.3156143	P	240.6728799
Os.10734.1.S1_at	76.79179657	A	89.72429734	A	99.76234702	A	95.64364718	A	96.22006463	A	86.5447787	A	74.08733445	A	67.85947115	A	61.07297191	A	84.55786181	A	83.51423519	M	75.50591125	A	76.56003241	A	65.58732501	A	69.98412701	A	73.37464476	A	87.78157043	A	87.47576581	A	81.87573796	A	81.13286844	A	69.70215132	A	76.16618599	A	91.08727531	A	95.04626323	A	65.57345767
Os.10735.1.S1_at	4230.293776	P	3911.427338	P	4267.87117	P	4045.62117	P	4186.315614	P	3733.645103	P	3848.898948	P	4165.172902	P	4803.000787	P	3877.163032	P	3948.606862	P	3853.010059	P	3870.135209	P	4331.825887	P	3687.582309	P	3895.231822	P	3649.137257	P	3861.898948	P	5844.176725	P	5389.539004	P	5012.337929	P	4066.736684	P	3989.097051	P	4097.735057	P	4980.790931
Os.10736.1.S1_at	26.6555199	A	34.69563143	A	31.50511285	A	37.71515586	A	28.23270118	A	22.79425811	A	45.03085784	P	29.51314403	A	30.30067957	M	29.04365815	A	28.11309075	A	34.49026316	A	25.92903163	A	34.09846634	A	30.77373353	A	31.51574546	A	36.2565478	A	37.41550146	M	36.31243093	A	39.929776	A	36.26616064	A	38.70454991	A	43.26464076	A	43.11560273	A	40.10648823
Os.10737.1.S1_at	54.24253629	P	47.46150945	A	36.26797606	P	24.98151155	P	22.90212536	A	28.37064074	A	46.53237506	P	44.81625207	P	41.40326775	P	27.25031634	A	26.65148977	A	25.09360968	A	44.10778783	P	40.02221446	P	37.54831499	P	25.41208272	A	19.66132512	A	20.44956095	A	34.60775742	P	44.09936416	P	36.11989683	P	25.13676717	A	27.63652133	P	26.67354253	A	42.57770032
Os.10742.1.S1_at	657.2150018	P	687.4433798	P	736.0495063	P	593.3293894	P	577.9973135	P	574.5475302	P	721.8531311	P	602.6630111	P	536.2675245	P	677.8784411	P	640.6816686	P	691.9635111	P	772.5957298	P	510.3582121	P	843.9859743	P	483.4087915	P	598.1211699	P	785.7077288	P	555.3991175	P	519.3776306	P	690.363651	P	607.0467103	P	612.6105372	P	507.9698582	P	444.1554803
Os.10743.1.S1_at	171.6920128	P	176.1481372	P	151.1577019	P	177.4247037	P	159.0417643	P	182.8433921	P	176.2483023	P	145.837792	P	151.2837079	P	203.3711699	P	185.7042452	P	176.7183077	P	157.3142869	P	215.1023312	P	204.3293031	P	191.652065	P	192.9913052	P	199.3876582	P	167.2953061	P	192.9559156	P	159.3190931	P	169.3510916	P	194.7977652	P	184.3989477	P	169.8349352
Os.10745.1.S1_at	293.8871301	P	231.4138631	P	288.8800445	P	487.9455327	P	481.7563621	P	459.7737704	P	275.5248497	P	298.7096051	P	323.7171562	P	472.9230693	P	447.2728633	P	457.0642708	P	295.5877835	P	302.5192715	P	281.1715897	P	392.2290508	P	327.656511	P	383.7716364	P	189.3931088	P	196.4218598	P	166.6813332	P	341.3359002	P	335.2878366	P	351.9267254	P	193.9850869
Os.10746.1.S1_a_at	471.3994045	P	415.3161847	P	461.5257811	P	513.214117	P	567.98634	P	544.329309	P	481.1910873	P	499.2988939	P	617.9108755	P	644.7622325	P	607.8424954	P	553.6918774	P	552.9182614	P	615.6821893	P	533.4059634	P	600.6413011	P	526.9267371	P	556.5280286	P	481.660444	P	432.2330836	P	378.3756527	P	406.9812343	P	352.1201727	P	356.6648544	P	352.3054221
Os.10747.1.S1_s_at	316.8299226	P	328.7327606	P	309.778928	P	239.8544569	P	271.006656	P	272.0529815	P	373.3711699	P	341.9860538	P	337.808946	P	308.085654	P	276.9545032	P	292.6630747	P	278.0673381	P	315.4014371	P	323.2499886	P	252.5157732	P	290.5797814	P	250.6861319	P	581.3243523	P	574.6929857	P	611.8021463	P	498.685884	P	491.4046409	P	471.2707218	P	519.423454
Os.10748.1.S1_at	56.00512775	P	47.62606702	P	59.59158277	P	11.59511673	M	18.21750543	A	24.69309484	M	65.43305037	P	67.96197259	P	61.19620174	P	21.07477175	P	14.84883798	A	20.95259696	P	105.6083371	P	95.77557525	P	85.11377571	P	15.46762641	A	18.07345482	A	18.61634706	P	35.86459995	P	51.62540832	P	40.71114638	P	14.7248427	A	19.58697997	A	18.61634706	A	43.95124265
Os.10750.1.S1_at	317.4460478	P	311.5674161	P	315.8167172	P	312.523407	P	305.1638153	P	314.8872494	P	297.9094409	P	267.7396026	P	264.5760345	P	328.396719	P	303.908508	P	283.6588077	P	421.7497781	P	320.8345399	P	388.5319053	P	275.3111669	P	285.5896546	P	312.1559507	P	151.5541099	P	183.8536305	P	182.9597705	P	203.7543203	P	211.1696925	P	183.5656143	P	204.3227819
Os.10751.1.S1_at	5.012169952	P	5.230634504	A	6.600259872	P	4.329810371	A	5.132900401	M	5.134898322	A	5.178266297	P	5.878347857	M	5.886703621	P	5.032935011	P	5.440730689	A	5.159385611	P	5.533980812	A	6.030915203	P	5.095724701	A	5.059088782	A	5.003996364	P	4.164814804	M	6.473979634	M	7.000554964	A	8.929995088	P	10.14248993	P	5.567431562	P	6.047797661	P	7.736858741
Os.10753.1.S1_a_at	328.234307	P	266.3783774	P	278.479745	P	269.7454289	P	286.1503458	P	290.4381714	P	281.2014893	P	341.0801255	P	336.5345468	P	307.6054735	P	291.451007	P	288.8711699	P	389.9390485	P	321.9925744	P	322.4954303	P	308.4925692	P	273.858263	P	260.2729642	P	344.6451215	P	321.482281	P	298.3220691	P	339.8013728	P	331.4148144	P	293.8397082	P	310.2251781
Os.10753.1.S2_a_at	1679.967447	P	1617.732281	P	1668.740364	P	1586.579503	P	1622.074838	P	1544.716832	P	1655.743404	P	1916.635059	P	1933.363443	P	1688.333312	P	1716.673546	P	1513.547148	P	2122.978344	P	1743.679014	P	1966.051725	P	1725.891736	P	1555.676725	P	1709.100507	P	1863.463307	P	1784.773948	P	1683.720525	P	1794.898948	P	1704.965531	P	1653.222155	P	1707.86865
Os.10754.1.S1_at	241.4683921	P	238.4524352	P	235.3911436	P	279.2878366	P	258.9218401	P	338.0064872	P	330.3408927	P	287.7780371	P	289.5016222	P	345.7035481	P	333.7921942	P	315.9848498	P	282.5428625	P	305.2887039	P	310.3898025	P	356.3156143	P	362.2781442	P	394.0394983	P	602.5666998	P	684.3156143	P	717.973019	P	787.8814962	P	775.1377755	P	767.9486597	P	818.1669705
Os.10755.1.S1_at	786.8177721	P	787.7449294	P	831.2639818	P	667.4242978	P	722.6470654	P	828.2963299	P	823.4192354	P	773.8989477	P	853.6945552	P	791.471041	P	841.8040395	P	746.2303317	P	816.0921447	P	747.6280625	P	793.1277803	P	771.6273856	P	797.799363	P	806.3712757	P	722.7659977	P	755.7839171	P	659.8551415	P	679.8711699	P	621.8989477	P	575.8734649	P	685.232281
Os.10756.1.S1_at	1702.959828	P	1463.595146	P	1469.296576	P	1675.016626	P	1670.396328	P	1523.204503	P	1737.093392	P	1793.643203	P	2390.232281	P	1816.430173	P	1743.80965	P	1578.277022	P	1635.815479	P	2275.380794	P	1628.7513	P	1821.006107	P	1647.717164	P	1814.789152	P	1707.398948	P	1581.654447	P	1692.25288	P	1449.175456	P	1435.790994	P	1321.502429	P	1396.846943
Os.10758.1.S1_a_at	463.1892582	P	397.6573609	P	428.7391924	P	433.5087902	P	465.3938823	P	476.8246869	P	477.5100588	P	433.9526836	P	458.1361	P	474.8126563	P	498.9065512	P	457.2711849	P	414.0634993	P	445.3989477	P	371.6211116	P	439.5737673	P	353.9683921	P	332.4958578	P	341.7506784	P	432.3874338	P	417.1588288	P	387.982281	P	370.4499315	P	366.2159174	P	409.9706445
Os.10759.1.S1_at	1439.497975	P	1537.949933	P	1405.05634	P	1349.215663	P	1471.135133	P	1568.9706	P	1452.427647	P	1414.467387	P	1510.219512	P	1485.990932	P	1545.476273	P	1443.912897	P	1472.937893	P	1471.44957	P	1529.61187	P	1577.787837	P	1564.143691	P	1506.594836	P	1352.499496	P	1342.894729	P	1418.400842	P	1366.895995	P	1373.147757	P	1263.067475	P	1289.721195
Os.10760.1.S1_at	22.63654083	A	20.64182479	A	22.95715758	A	26.61660164	A	27.15298814	A	22.11994654	M	20.65604761	A	18.02177267	A	18.2195917	A	20.23950111	A	18.15797753	A	21.05901565	A	21.34487088	A	32.02595351	P	19.67334674	A	22.89518468	A	19.35001797	A	24.52096145	A	25.66073899	A	27.88489789	A	24.31875156	A	19.34878265	A	19.71407277	A	22.03393308	A	24.26573836
Os.10761.1.S1_at	2708.548422	P	2850.381964	P	2852.676731	P	2697.472507	P	2764.471759	P	2722.19525	P	3197.205891	P	2925.758017	P	3072.727517	P	2570.361826	P	2737.653767	P	2851.386189	P	2382.703192	P	3016.479229	P	2687.986222	P	2961.030424	P	2916.073602	P	2991.084027	P	2910.588078	P	2649.431317	P	2890.285291	P	2537.716664	P	2515.107281	P	2692.600702	P	2753.23939
Os.10763.1.S1_at	5.895191129	A	4.631763852	A	7.633019188	A	47.90940625	P	43.97166717	P	46.74187303	P	5.627023227	A	5.215074532	A	5.365360515	A	44.46780178	P	41.58107026	P	45.64640599	P	6.331804561	A	5.710017571	A	5.754480618	A	39.46093512	P	38.9043032	P	27.75473355	P	5.640927099	A	5.130824828	A	5.168931278	A	35.56240887	P	34.72133053	P	41.13093192	P	5.043946897
Os.10763.2.S1_x_at	48.55773897	A	44.23627679	A	44.50893798	A	70.0882166	P	67.50334687	P	79.31730395	P	38.76419729	A	37.17335374	A	21.96242254	A	64.39223022	P	59.50902673	P	70.87185999	P	42.28033497	A	30.231246	A	35.4059356	A	64.26770825	P	69.41652226	P	54.87118468	P	17.9675381	A	20.59994481	A	17.32554235	A	37.53602822	A	37.91386178	A	40.62781143	P	20.37275935
Os.10765.1.S1_at	177.6547565	P	163.482281	P	155.310896	P	121.158167	P	128.999378	P	132.1383938	P	151.9541088	P	142.7969786	P	142.5819502	P	98.98643187	P	97.20450322	P	107.6343997	P	287.8138197	P	173.5274597	P	231.982281	P	118.0881336	P	106.1801251	P	159.6543871	P	171.3229783	P	166.01835	P	173.6012492	P	138.2652627	P	169.486356	P	142.73755	P	142.304786
Os.10766.1.A1_at	2435.091209	P	2665.693856	P	2299.83137	P	2399.586264	P	2441.678413	P	2551.487171	P	2149.988507	P	2122.968392	P	2308.041788	P	2091.006673	P	2234.783325	P	2060.294796	P	2153.336834	P	1943.527659	P	1918.635696	P	2165.607281	P	2099.510059	P	1792.387268	P	2167.755106	P	2104.269189	P	2179.458488	P	2188.446978	P	2109.694176	P	2334.213076	P	2200.331366
Os.10767.1.S1_at	464.3599095	P	403.0539185	P	416.9918716	P	58.92088912	P	46.28143396	P	80.67671812	P	466.6491418	P	489.9673903	P	386.7841405	P	106.5933921	P	69.399035	P	91.82815852	P	544.2294713	P	406.9226279	P	456.1559299	P	92.37521032	P	102.1211699	P	94.20572978	P	456.8640262	P	560.353165	P	520.2811134	P	106.7001992	P	144.4503329	P	107.5874583	P	423.2756331
Os.10767.2.S1_x_at	192.0933921	P	188.3388559	P	183.3071048	P	53.51605919	A	44.82497668	A	36.91521249	A	187.8989477	P	157.9201634	P	183.8884844	P	42.71892719	A	42.71561195	A	53.15259974	A	212.3358335	P	141.3014378	P	194.8382674	P	52.0934383	A	69.12116994	A	49.67684785	A	253.1004313	P	251.7167101	P	268.6760363	P	67.72026153	A	69.12500901	A	80.57226736	A	277.7656122
Os.10772.1.S1_at	2881.553458	P	2779.037837	P	2642.87117	P	2743.263479	P	3026.271295	P	3103.623875	P	2496.412512	P	2474.748651	P	2481.885059	P	2335.473505	P	2567.351664	P	2338.298933	P	1872.658094	P	2089.398948	P	1706.096999	P	2088.235316	P	1895.351992	P	1914.394968	P	2638.454611	P	2732.422191	P	3110.166372	P	3133.763372	P	2972.694759	P	3370.789637	P	2799.512781
Os.10772.1.S1_x_at	2983.869604	P	3003.684859	P	2657.73448	P	2798.530108	P	3110.123809	P	3264.827576	P	2773.339548	P	2586.908975	P	2628.997736	P	2417.943395	P	2576.676725	P	2553.429142	P	1937.559829	P	2205.344297	P	1795.315614	P	2228.777258	P	2009.541542	P	1864.5257	P	2945.686595	P	2899.851779	P	2924.162583	P	3179.032555	P	2880.130154	P	3469.71643	P	2957.518662
Os.10774.1.S1_at	1152.689551	P	1145.930927	P	1116.969695	P	1260.944609	P	1206.917479	P	1193.04642	P	1132.479669	P	1259.850947	P	1338.570337	P	1418.732281	P	1348.701228	P	1240.010059	P	1150.849734	P	1173.374302	P	1109.328278	P	1379.731766	P	1243.856839	P	1323.523948	P	899.3111545	P	934.6164802	P	907.6999746	P	982.4242378	P	920.720274	P	956.4854228	P	882.2333888
Os.10776.1.S1_at	854.704362	P	896.8348107	P	839.4412827	P	896.0597665	P	937.2045032	P	1081.307059	P	864.1167057	P	780.9042486	P	848.5813487	P	925.5656143	P	891.884554	P	888.9026945	P	852.4632435	P	805.5928727	P	838.5141377	P	943.8156143	P	1058.065614	P	1010.943325	P	535.129502	P	494.7409957	P	432.9062734	P	491.7355458	P	483.4246232	P	451.5029848	P	481.7540743
Os.10778.1.S1_at	533.1931961	P	450.9567457	P	514.0484759	P	523.8671292	P	550.9160872	P	534.715594	P	500.7822417	P	537.1647948	P	563.333137	P	557.7726709	P	533.1587416	P	480.232281	P	549.6100049	P	525.0503472	P	523.2697223	P	503.566217	P	465.0100588	P	469.7890373	P	465.4654072	P	425.8606368	P	365.6560732	P	438.9689666	P	394.8139566	P	392.3349269	P	394.7012136
Os.10779.1.S1_at	327.3832901	P	360.5481777	P	325.4676021	P	387.1018908	P	387.507291	P	416.8156143	P	411.9108755	P	373.4467292	P	419.3236314	P	408.6536006	P	420.7903933	P	387.159387	P	324.3477647	P	417.1788592	P	373.4332315	P	459.5885329	P	520.0253426	P	432.9548866	P	648.883108	P	679.023741	P	735.4479266	P	683.774945	P	704.982281	P	616.1168288	P	669.9877655
Os.10781.1.S1_at	5086.4425	P	4864.500942	P	5108.037837	P	5297.053432	P	5147.979033	P	5163.316173	P	5045.657998	P	5377.372513	P	5343.32968	P	5481.531022	P	5608.259559	P	5595.648948	P	4962.446684	P	5203.631307	P	4635.803628	P	5225.36125	P	5277.619761	P	5446.338158	P	4977.965213	P	5018.954774	P	4982.319175	P	4922.076472	P	5080.24617	P	5085.898399	P	4947.967556
Os.10783.1.S1_at	2177.332264	P	2177.077071	P	2244.767393	P	2202.244466	P	2189.820773	P	2119.941894	P	2400.96501	P	2428.242198	P	2303.229099	P	2367.363866	P	2378.81452	P	2296.989335	P	2300.986712	P	2364.893274	P	2035.806842	P	2447.567693	P	2289.728058	P	2140.204503	P	2444.708055	P	2537.094097	P	2569.37928	P	2478.98678	P	2299.071339	P	2419.694501	P	2482.479944
Os.10783.2.S1_x_at	884.584463	P	885.2739477	P	815.1335072	P	919.0041709	P	1052.170227	P	1062.286375	P	986.7965288	P	926.2902283	P	1074.187121	P	971.1404872	P	1018.337052	P	915.3677473	P	918.0141994	P	941.8374139	P	800.6134602	P	946.3692585	P	1048.010059	P	938.0656143	P	1044.418916	P	995.2741565	P	956.4793336	P	939.5917678	P	894.6836658	P	1033.115607	P	972.9486745
Os.10784.1.S1_at	1050.62117	P	1016.163636	P	1123.843392	P	1708.607226	P	1641.903612	P	1578.069217	P	1380.697255	P	1439.521544	P	1197.043042	P	2281.800136	P	1844.228144	P	1663.108081	P	3073.043051	P	1832.382861	P	2562.822745	P	2708.94244	P	2792.758521	P	2986.992352	P	956.5940759	P	1013.511238	P	937.1518392	P	2311.67013	P	2692.859645	P	1664.656352	P	1138.840557
Os.10785.2.S1_at	31.89574311	P	26.17873051	P	37.04458882	P	32.38716483	P	33.85644075	P	46.12158084	P	31.8519295	P	26.57933362	P	29.07872929	P	36.3413895	P	35.33066626	P	30.78037036	P	28.30433777	P	27.45268903	P	24.28630955	P	36.16492546	P	30.22081866	P	33.21794566	P	20.257393	P	26.21091016	P	32.68800556	P	33.87704961	P	29.18303975	P	35.1666205	P	29.09943292
Os.10785.3.S1_at	1686.492181	P	1649.931969	P	1557.581602	P	1603.427382	P	1681.819232	P	1773.808004	P	1512.480819	P	1434.138039	P	1320.375969	P	1550.239727	P	1568.5609	P	1558.834513	P	1311.370103	P	1432.504383	P	1321.492263	P	1460.890575	P	1553.726596	P	1361.411022	P	1389.13581	P	1446.14577	P	1561.105613	P	1785.798104	P	1858.427646	P	2210.193247	P	1371.154604
Os.10785.4.S1_s_at	391.1901541	P	316.6271433	P	397.8311592	P	550.5456957	P	529.1160452	P	544.1070368	P	426.982281	P	463.3397688	P	424.7081278	P	605.1242969	P	699.1169655	P	656.7515231	P	473.4796126	P	480.7344002	P	400.1997448	P	613.0776447	P	572.9513249	P	569.5601032	P	313.8653447	P	337.8559155	P	307.4850592	P	467.8835651	P	416.803311	P	424.099523	P	283.2537715
Os.10786.1.S1_at	1670.854225	P	1764.314762	P	1586.550374	P	1881.981787	P	1864.331115	P	1954.608669	P	1616.899327	P	1497.845071	P	1521.278266	P	1862.5869	P	1868.24617	P	1792.755363	P	1857.652502	P	1471.84715	P	1870.095043	P	1776.380472	P	2102.039707	P	2070.154996	P	1304.920126	P	1360.559216	P	1290.32832	P	1824.817387	P	1823.061346	P	1794.162837	P	1501.801924
Os.10787.1.S1_at	3290.170711	P	3141.405245	P	3405.899652	P	3429.281094	P	3360.057726	P	3561.12445	P	3394.066497	P	3462.777454	P	3346.827324	P	3692.796957	P	3552.109597	P	3687.30513	P	3368.670876	P	3415.891247	P	3537.252263	P	3597.421572	P	3760.40694	P	3790.029014	P	2976.405927	P	2883.361158	P	2838.260068	P	3122.573308	P	2926.011741	P	2658.500366	P	2890.403534
Os.10790.1.A1_at	100.6261567	P	72.79654604	P	98.53798287	P	91.02838256	P	117.1410105	P	124.0887721	P	99.84374333	P	103.0100588	P	89.41107768	P	121.3123861	P	104.3533324	P	101.8337186	P	111.9800282	P	120.3989477	P	95.34339211	P	96.04751565	P	98.99207981	P	120.1767254	P	69.90139029	P	77.25604917	P	69.51137291	P	81.01640234	P	66.17672556	P	67.5705531	P	60.79676024
Os.10792.1.S1_at	310.1850226	P	297.2104891	P	318.5563926	P	258.991585	P	252.7442533	P	226.1757882	P	333.8711699	P	293.2099995	P	321.3449514	P	252.9212166	P	241.9576212	P	259.4885574	P	348.0558352	P	398.9380773	P	347.4650727	P	253.291405	P	226.9731206	P	230.5670735	P	248.8238786	P	268.5532602	P	231.5897989	P	229.4539169	P	206.6582005	P	212.8814671	P	247.7979187
Os.10794.2.S1_at	81.37418542	P	68.99509145	P	105.1018519	P	77.50135821	P	88.54685958	P	91.22916007	P	92.03446109	P	84.06164081	P	92.95016148	P	99.68031523	P	93.19940498	P	88.39735321	P	77.55680908	P	85.20517588	P	65.76788303	P	74.76745065	P	73.24750555	P	61.7640652	P	58.46805591	P	74.26068213	P	68.74584795	P	73.38112737	P	76.15288897	P	77.60783914	P	64.96295304
Os.10794.2.S1_x_at	783.3482236	P	760.8961917	P	746.1504133	P	758.9580639	P	810.9406143	P	912.1132973	P	761.1477009	P	730.0679953	P	742.5263473	P	776.4799413	P	778.6070266	P	749.8415129	P	803.4805587	P	699.1119186	P	755.2619684	P	792.0424983	P	739.9132321	P	761.1380274	P	637.1596288	P	689.4820917	P	650.1034163	P	741.1088614	P	708.8160916	P	679.8202722	P	672.5239477
Os.10796.1.S1_at	6.639034127	A	8.907043259	P	6.295156512	A	7.77753006	A	5.980732904	A	5.654634753	A	7.211890847	A	7.335331235	P	6.192256029	A	8.867142222	M	6.794369113	A	6.611809898	A	8.013064941	P	7.443552436	P	7.371814161	M	7.818351327	A	9.343419914	A	8.2295258	M	8.02328716	P	8.785830102	A	7.381973105	M	7.211890847	A	8.870637544	P	8.283050786	A	8.486002666
Os.10797.1.S1_at	1163.129973	P	870.74692	P	1143.866916	P	1473.111077	P	1547.481407	P	1460.325347	P	1172.071905	P	1423.346174	P	1291.799291	P	1648.23404	P	1656.965593	P	1676.617281	P	1687.000736	P	1384.826156	P	1475.994969	P	1547.33172	P	1485.948703	P	1495.093392	P	1205.331943	P	1149.592716	P	1054.373321	P	1815.563544	P	1674.331427	P	1429.943911	P	983.0703755
Os.10798.1.S1_at	2178.714512	P	2225.568224	P	2114.341598	P	2086.760059	P	2239.489966	P	2044.079713	P	2222.169158	P	2182.546501	P	2313.881292	P	2041.048599	P	2147.553688	P	1947.653616	P	1964.66205	P	2144.97577	P	1995.93084	P	2030.101353	P	2052.525605	P	1796.576732	P	2397.802798	P	2183.930105	P	2127.722139	P	2131.838264	P	2033.669157	P	2059.717983	P	2078.34505
Os.10799.1.S1_at	350.1197623	P	300.250012	P	310.3394096	P	333.0933921	P	325.6767254	P	373.9309988	P	356.2600588	P	342.2600588	P	263.7617496	P	246.7763909	P	340.6486773	P	353.2400645	P	272.9676518	P	346.7690921	P	284.3510355	P	284.0366892	P	217.2525793	P	200.4049887	P	438.3528167	P	410.4363195	P	548.5033245	P	474.42459	P	461.6468097	P	466.8139197	P	494.8228677
Os.10800.1.S1_at	7015.205522	P	7007.57632	P	6845.135059	P	7112.825672	P	7325.366617	P	6998.559679	P	5754.122942	P	5602.12117	P	6122.457647	P	6301.530734	P	6005.778736	P	6539.277633	P	5149.301725	P	5172.052912	P	4475.803661	P	5389.854269	P	4980.653802	P	4865.991509	P	8189.374756	P	9122.74611	P	8720.315614	P	7995.570146	P	9110.198088	P	9568.87117	P	8928.093392
Os.10801.1.S1_a_at	409.0203621	P	318.0732974	P	367.4174255	P	363.9659576	P	444.3559936	P	383.0496008	P	387.9810009	P	410.9045406	P	416.8812809	P	420.2236066	P	418.7219742	P	456.674901	P	394.0360484	P	398.6133575	P	333.1998879	P	392.6960443	P	293.6351459	P	345.0008266	P	326.5842769	P	358.8157084	P	350.4093502	P	358.0378366	P	297.9707762	P	370.3330708	P	368.842159
Os.10803.1.S1_at	206.7072513	P	164.9526363	P	189.0511855	P	208.0463243	P	245.3585996	P	241.2555606	P	179.0113402	P	188.8303721	P	210.9444006	P	264.1986839	P	284.2253854	P	219.7600686	P	199.3769236	P	204.3274588	P	171.8606829	P	200.9588017	P	219.2600588	P	184.1058928	P	204.7125013	P	186.1384782	P	171.1293913	P	201.634397	P	178.6221898	P	172.4634494	P	156.5363457
Os.10803.1.S2_at	1759.870039	P	1733.714937	P	1961.879661	P	1996.253105	P	2182.627802	P	1859.073434	P	1747.180387	P	1948.829503	P	2146.460864	P	2454.576189	P	2438.132355	P	2278.316013	P	1937.932823	P	2170.701935	P	1899.987714	P	2186.70005	P	2059.480236	P	2028.450028	P	2341.454503	P	1920.152494	P	1760.810089	P	2292.156127	P	2167.457123	P	2036.917617	P	1483.108403
Os.10804.1.S1_at	1151.205747	P	1135.087168	P	1178.648064	P	1088.287837	P	1084.898948	P	1194.33545	P	1194.291256	P	1161.630342	P	1188.616621	P	1095.14203	P	1154.148882	P	1091.95914	P	1142.843392	P	1152.982495	P	1181.341141	P	1063.850783	P	1064.647008	P	1019.442299	P	1036.756711	P	1157.181137	P	1247.807114	P	1105.666977	P	980.2133782	P	1089.333056	P	1199.426725
Os.10805.1.S1_at	1962.446353	P	1856.093392	P	1959.165794	P	2012.035041	P	2108.800098	P	2121.595497	P	2108.748116	P	2158.667557	P	2195.065587	P	2173.98628	P	2233.360281	P	2085.580746	P	1951.183689	P	2250.859372	P	1987.951611	P	2351.635059	P	2198.983445	P	2201.532556	P	2000.471371	P	1779.283951	P	1709.174719	P	1910.232281	P	1802.92754	P	1760.693342	P	1687.86461
Os.10806.1.S1_at	1625.979814	P	1652.432722	P	1628.091707	P	1595.542234	P	1500.365145	P	1627.201801	P	1694.403868	P	1649.088258	P	1664.38159	P	1591.013474	P	1727.200109	P	1650.133307	P	1619.948217	P	1604.132549	P	1673.743332	P	1672.260059	P	1749.883606	P	1809.84414	P	1608.842678	P	1655.388439	P	1635.472036	P	1704.629803	P	1692.694305	P	1522.028134	P	1575.802762
Os.10808.1.S1_at	48.96933445	P	35.06837064	P	40.16747599	P	58.08117794	P	47.09752859	P	51.58297744	P	37.22984069	P	49.06314347	P	47.13720234	P	50.13260462	P	48.86972702	P	54.87388651	P	53.74446316	P	67.49393522	P	47.53809741	P	37.23908909	P	36.10157637	P	48.74512954	P	34.19734379	A	43.85326476	P	35.12451237	P	38.45794887	P	30.85122802	P	35.45458767	P	47.72234696
Os.10810.1.S1_at	1331.260059	P	1418.772907	P	1424.928571	P	1203.260059	P	1277.818913	P	1372.495555	P	1437.713817	P	1327.167555	P	1435.241657	P	1325.565657	P	1322.510059	P	1204.635006	P	1146.284154	P	1269.196569	P	1277.843392	P	1277.82143	P	1339.849795	P	1212.995139	P	1378.208016	P	1320.580733	P	1273.447474	P	1271.218703	P	1221.374878	P	1168.012842	P	1315.142464
Os.10811.1.S1_at	13.57012725	A	15.34364086	A	13.94729678	A	14.49194883	A	15.24571098	A	16.30291662	A	15.02480247	A	14.36056602	A	13.61526545	A	14.6342106	A	14.35470952	A	13.96488043	A	13.94533224	A	11.9635311	A	14.00572407	A	13.32371164	A	14.30023291	A	13.45156849	A	15.85824682	A	14.12988059	A	17.18045933	A	13.22775887	A	14.2895605	A	15.39920772	A	12.34821961
Os.10813.1.S1_at	43.64935218	P	44.52440595	P	41.58633308	P	45.2701929	P	50.81616048	P	41.09315944	P	41.83136096	P	50.0931292	P	55.47414115	P	54.87041865	P	49.97092492	P	49.37424493	P	58.78451436	P	65.10982204	P	49.67511141	P	47.17591172	P	43.07473939	P	45.55242406	P	42.95566979	P	47.09959483	P	46.17299522	P	48.42267763	P	47.44182196	P	40.0983001	P	38.66175538
Os.10814.1.S1_a_at	567.3043833	P	515.1211699	P	501.3188132	P	479.6641468	P	478.3838626	P	508.0332255	P	569.6348191	P	506.3632071	P	534.8616328	P	531.0953859	P	493.9518621	P	515.5970178	P	565.6777672	P	550.915997	P	565.9842276	P	523.0667604	P	602.0509082	P	538.2636224	P	527.4495872	P	557.7259297	P	550.4373922	P	538.8743615	P	526.8990911	P	494.756316	P	588.5896435
Os.10815.1.S1_at	906.9800822	P	917.5586216	P	838.692194	P	876.4106623	P	1011.868244	P	1006.13518	P	888.7093558	P	921.4961699	P	1005.389111	P	970.5282431	P	988.928238	P	964.8711699	P	937.6016511	P	928.4749937	P	882.4972499	P	897.3506409	P	890.7311623	P	822.164556	P	894.0770701	P	911.9480515	P	882.4135623	P	765.5515554	P	830.3633105	P	797.276329	P	847.0581616
Os.10816.1.S1_at	152.8960011	P	132.0273697	P	140.6521109	P	7.762482455	A	8.512285477	A	6.550351726	A	151.5096038	P	153.998578	P	165.8552353	P	9.680795483	A	9.329868061	M	8.62442189	A	200.8156143	P	155.9491652	P	151.2878366	P	10.19053104	A	10.65737569	A	9.999312306	A	118.9140092	P	112.2406257	P	112.8219968	P	8.912338924	A	8.6617824	A	7.666716598	A	115.5933921
Os.10817.1.S1_a_at	1542.343426	P	1516.810568	P	1651.075492	P	1686.856142	P	1774.049776	P	1683.981744	P	1744.703106	P	1879.371351	P	1964.055524	P	1969.752453	P	1970.719703	P	1844.169805	P	2107.662171	P	1956.787837	P	1840.731689	P	1972.923111	P	1981.954503	P	1955.482954	P	2232.37117	P	2077.550366	P	1926.117606	P	2261.059408	P	2378.460935	P	2150.04471	P	1992.588809
Os.10817.3.S1_x_at	411.3651091	P	338.3299688	P	403.216112	P	425.738514	P	486.075015	P	464.0693406	P	432.9901662	P	448.6196922	P	465.9267254	P	541.8017254	P	507.9557918	P	418.1564486	P	556.1748803	P	480.8621071	P	437.6390558	P	486.4010604	P	460.2333981	P	428.7739477	P	535.4195877	P	469.6769631	P	441.528487	P	562.4110136	P	544.3845584	P	502.3106411	P	487.5901405
Os.10818.1.S1_at	1611.628379	P	1567.087114	P	1551.803738	P	1902.177916	P	1976.634337	P	1819.399069	P	1613.349228	P	1664.077799	P	1828.091127	P	1793.476831	P	1903.968195	P	1922.330335	P	1405.10932	P	1709.272194	P	1402.331087	P	1846.538612	P	1718.898948	P	1620.702537	P	1797.317968	P	1753.264242	P	1660.877551	P	1772.245606	P	1678.223135	P	1683.787837	P	1537.088973
Os.10819.1.S1_x_at	1893.527145	P	1967.192024	P	1981.599708	P	1937.233706	P	1957.686096	P	1931.721577	P	1946.344355	P	1936.671858	P	1810.64907	P	1925.590805	P	1925.707689	P	1811.301725	P	2008.982281	P	1960.270185	P	2038.037837	P	1699.54351	P	1993.353201	P	1986.036224	P	1711.201614	P	1654.451493	P	1698.573762	P	1836.842712	P	1610.267625	P	1698.909089	P	1688.760059
Os.1082.1.S1_a_at	8663.256206	P	7295.78347	P	8278.297767	P	10131.01873	P	10127.57658	P	9364.244134	P	7609.630538	P	8075.824507	P	8261.203178	P	8928.268584	P	8837.287837	P	8563.286987	P	7655.132215	P	8087.148884	P	6826.518565	P	8199.806971	P	7534.323379	P	7745.273948	P	7820.650401	P	7867.864379	P	6839.430088	P	7031.140391	P	6841.400023	P	8045.189398	P	7811.467281
Os.1082.1.S1_at	1813.238228	P	1670.829707	P	1765.701291	P	2243.237627	P	1666.147897	P	1338.757357	P	1936.697116	P	1804.134254	P	1350.639766	P	1733.439702	P	1919.267382	P	2165.886097	P	1701.948925	P	1966.255377	P	1509.204503	P	1766.621111	P	1174.099661	P	1664.642686	P	1653.687	P	1963.640483	P	1979.532745	P	1911.776353	P	1970.580286	P	2316.008923	P	2140.002675
Os.1082.1.S1_x_at	2400.495079	P	2181.844316	P	2453.511897	P	2836.357782	P	2506.364591	P	2011.589281	P	2489.177269	P	2340.519816	P	1927.996128	P	2203.535191	P	2721.115273	P	2648.013253	P	2457.718654	P	2551.023283	P	2168.285986	P	2358.13728	P	1714.964321	P	2280.00156	P	2311.654545	P	2359.196019	P	2504.781943	P	2306.164605	P	2298.64045	P	2701.803935	P	2449.917406
Os.1082.2.S1_at	3431.944499	P	2930.426725	P	3618.482281	P	4136.345437	P	3658.491974	P	3482.846194	P	3577.292608	P	3572.842805	P	3259.146827	P	3762.869557	P	3857.717741	P	3852.956278	P	2884.685003	P	3504.54612	P	2931.5155	P	3621.538249	P	3046.492737	P	3471.989087	P	3273.744029	P	3866.763592	P	3231.951842	P	3520.366225	P	3352.269263	P	3560.913966	P	3505.0572
Os.10820.1.S1_at	1146.583032	P	1145.35274	P	1076.62117	P	966.111169	P	1050.151082	P	968.6818327	P	1004.78983	P	1040.810253	P	1052.943963	P	866.1731337	P	944.7572801	P	790.1479114	P	1022.743482	P	1048.111703	P	929.9280288	P	940.3773997	P	948.3290787	P	905.8522673	P	1341.672384	P	1209.954516	P	1290.62117	P	971.4097526	P	940.4267254	P	966.6489477	P	1257.299375
Os.10821.1.S1_at	4649.048947	P	4671.48521	P	4473.471188	P	4604.812005	P	4797.649524	P	4617.030005	P	4463.453031	P	4432.891116	P	5016.708192	P	4633.297527	P	4660.655361	P	4418.656728	P	4279.412064	P	4504.031444	P	4459.413964	P	4640.589688	P	4337.420898	P	4509.926725	P	4861.465367	P	4545.61337	P	4514.91438	P	4441.207587	P	4383.859403	P	4305.733992	P	4247.996103
Os.10822.1.S1_at	643.2985339	P	640.250927	P	578.251397	P	736.7553243	P	740.9436748	P	824.0609549	P	704.0050465	P	615.3850425	P	638.7850102	P	753.3066843	P	726.3109125	P	715.5617211	P	690.3348454	P	599.6348791	P	641.9693777	P	743.8672487	P	778.559259	P	650.9961699	P	603.387354	P	684.50158	P	625.3534824	P	727.0225924	P	735.424611	P	707.3533748	P	676.3091545
Os.10823.1.S1_x_at	132.522023	P	143.7493391	A	129.8662867	A	131.1156299	A	134.580981	P	174.1173245	P	141.5894256	P	140.5717211	M	142.3711699	P	153.2141467	P	170.0883386	P	143.3476632	M	128.8460971	P	134.2154296	P	145.6733409	P	155.05502	P	158.9838799	P	190.936237	P	88.98314379	A	107.782432	A	114.0100588	A	112.7615644	A	115.1952318	A	92.40269791	A	105.7419829
Os.10823.2.S1_at	160.5493072	P	138.0915598	P	134.1623137	P	158.0673304	P	162.3216061	P	192.8016009	P	182.2743621	P	130.6211699	P	143.3407461	P	178.6642778	P	193.4622196	P	197.8297046	P	175.7352969	P	167.1093695	P	148.2561078	P	199.4547529	P	184.4409145	P	171.9318135	P	57.39790966	P	104.9872695	P	117.1144775	P	114.7794091	P	112.3902846	P	115.9449704	P	125.2663531
Os.10824.1.S1_at	721.9942215	P	688.482281	P	652.1767254	P	642.2430037	P	676.5045031	P	714.563495	P	625.1165969	P	607.0458605	P	628.1909032	P	593.482281	P	646.5466668	P	621.0526039	P	660.0013051	P	626.1345139	P	676.4843585	P	628.2034804	P	617.6653798	P	601.2805279	P	529.8204315	P	621.871976	P	581.5879918	P	591.5276145	P	638.5431074	P	591.2043585	P	618.8360423
Os.10825.1.S1_at	734.8186538	P	650.4110983	P	793.1767254	P	900.3989477	P	857.4776945	P	821.920189	P	754.1799337	P	763.82702	P	859.810154	P	951.9317126	P	984.0101604	P	835.3717821	P	747.982281	P	780.9087941	P	666.5702253	P	929.9334502	P	788.1338776	P	813.9545032	P	779.2931728	P	688.6489477	P	695.8989477	P	822.4555791	P	705.957365	P	709.8377247	P	648.6945621
Os.10826.1.S1_at	30.106943	A	24.95179587	A	29.45752145	A	22.32680826	A	22.82221923	A	24.13354514	A	24.47693129	A	26.07166035	A	29.13196676	A	27.44505935	A	22.65652062	A	22.64921629	A	24.1877717	A	23.45076767	A	24.57465944	A	23.12262247	A	19.80784066	A	27.33463574	A	22.80415222	A	23.73819975	A	26.07679172	A	24.61830253	A	24.87732116	A	28.38291983	A	22.15341049
Os.10827.1.S1_x_at	9.728709897	A	15.33988567	M	9.707899799	A	10.59134394	A	9.324157901	A	10.1818001	A	10.33926369	M	10.54439348	A	9.032905177	A	9.374451454	A	8.753864603	A	10.6999978	A	9.296879568	A	10.38495712	A	8.596837005	A	12.07814736	A	11.66415559	A	8.906165731	A	14.75939564	A	12.67089581	A	12.22948263	A	10.96992818	A	9.188332292	A	10.16541042	A	10.70177151
Os.10828.1.S1_at	13.02744577	A	15.9707988	A	13.94732476	A	21.16051147	A	19.40296134	A	20.00269849	A	15.18679615	A	15.6104978	A	14.8640171	A	23.80077613	A	22.30325713	A	20.22184181	A	15.87680949	A	15.01630336	A	15.90672909	A	20.33476998	A	23.9329388	A	22.00892023	A	14.14346752	A	14.34457303	A	12.09476947	A	20.00216061	A	22.41958283	A	18.51440288	A	14.20070933
Os.10829.1.S1_at	3434.992987	P	3359.37117	P	3240.920512	P	3433.551786	P	3338.454503	P	3041.438061	P	2726.195508	P	2886.851294	P	3048.537837	P	3033.770957	P	3129.178326	P	3178.036255	P	3226.049884	P	3080.382236	P	2817.290972	P	2921.709918	P	2714.268039	P	2568.258367	P	2583.672937	P	2387.856421	P	2480.587271	P	2431.878669	P	2347.076739	P	2274.705301	P	2195.648948
Os.10829.2.S1_x_at	2725.83309	P	2782.470489	P	2541.941421	P	2810.138798	P	2880.648948	P	2730.652528	P	2239.596711	P	2374.991269	P	2622.830225	P	2593.254282	P	2666.3403	P	2413.895551	P	2784.597911	P	2410.867298	P	2407.473182	P	2562.346339	P	2679.578879	P	2441.045742	P	2137.661878	P	1947.35137	P	1879.592565	P	1827.232329	P	1751.199314	P	1664.157638	P	1732.496513
Os.10830.1.S1_at	1698.750357	P	1570.851757	P	1477.114316	P	1227.896804	P	1318.659393	P	1311.29389	P	1595.880722	P	1585.688503	P	1364.282644	P	1198.506873	P	1202.541681	P	1188.12117	P	1634.975165	P	1357.951867	P	1364.1031	P	1128.204503	P	1043.361327	P	1147.62117	P	945.0936001	P	1045.793923	P	1027.782077	P	933.4475466	P	879.5052861	P	862.908698	P	1045.989261
Os.10833.1.S1_at	1719.79951	P	1818.048476	P	1605.208116	P	1554.031865	P	1609.310453	P	1706.104956	P	1729.274985	P	1743.210663	P	1713.347396	P	1588.434407	P	1654.791536	P	1613.175822	P	1597.046343	P	1785.552911	P	1687.717062	P	1704.653166	P	1670.708155	P	1436.7066	P	1867.426725	P	1899.881211	P	1958.111015	P	1934.684208	P	1834.4846	P	1813.534553	P	2041.429509
Os.10835.1.S1_at	202.7973022	P	192.9549407	P	193.0482457	P	154.1024589	P	168.6081142	P	176.8954069	P	184.7368518	P	169.4096022	P	214.8917357	P	161.9545032	P	174.7268689	P	152.0656143	P	169.2838834	P	169.5933921	P	183.0083532	P	158.2878366	P	152.1689205	P	148.5656143	P	178.9072807	P	168.8992262	P	173.2035673	P	147.056762	P	150.8798948	M	168.7466604	P	170.1857566
Os.10836.1.S1_a_at	55.63065982	P	49.09900974	P	55.77134229	P	67.67395772	P	72.52214172	P	62.74971036	P	59.72667116	P	51.5546408	P	60.20852116	P	71.89334828	P	63.8082735	P	55.66807537	P	56.82030568	P	60.34376194	P	49.32898652	P	59.48132181	P	49.55693877	P	51.7961586	P	44.91701358	P	49.40325817	P	47.42698676	P	52.53883472	P	59.4769984	P	55.74744525	P	48.75903385
Os.10836.1.S1_at	151.8407906	P	123.5023247	P	146.9503241	P	160.9780783	P	176.9864335	P	169.4889715	P	143.6238055	P	132.8932137	P	147.7999713	P	173.0729664	P	174.666424	P	153.8367247	P	133.732281	P	145.8295032	P	139.9785686	P	160.3074142	P	152.0656143	P	154.0283149	P	137.4508314	P	121.0031906	P	120.5693733	P	158.4696202	P	157.4858389	P	146.5100588	P	121.2045489
Os.10836.2.S1_at	18.05153069	A	22.75596181	P	19.47356011	A	22.94100532	A	24.85653756	P	23.66201905	P	16.91788717	A	18.17887242	A	19.50451915	A	21.00058617	P	26.46052387	A	22.60957997	A	18.68158098	A	16.6072077	A	20.37631294	A	27.05939835	A	26.33514456	A	26.12990216	A	23.97572872	A	24.52728172	A	24.7187616	A	25.17034425	P	29.17526322	A	28.96580444	A	23.64092503
Os.10838.1.S1_a_at	543.9738031	P	479.5147857	P	538.982281	P	517.7309002	P	592.6381117	P	538.6560158	P	534.1168024	P	519.4035562	P	568.3302807	P	575.8183261	P	597.8361765	P	568.732281	P	590.3450788	P	594.1000236	P	521.1682578	P	565.497924	P	511.0918574	P	501.4803553	P	583.0127465	P	557.7082703	P	512.6892893	P	519.5181491	P	436.7045032	P	433.0322921	P	477.1424765
Os.10838.3.S1_at	6.156234775	A	6.19091807	A	5.719186847	A	7.675491462	A	7.285322759	A	6.993318756	A	7.767148367	A	7.361189559	A	6.164436897	A	7.821766762	A	8.893389864	A	6.887969059	A	8.287957304	A	7.711464894	A	6.725444302	A	9.776421025	A	8.236996512	A	7.360983806	A	8.046645562	A	8.012036489	A	7.336193966	A	7.250637811	A	9.161090304	P	7.953771363	A	7.00938372
Os.10839.1.S1_at	507.1706594	P	489.4250289	P	522.2548907	P	370.1711947	P	470.2846122	P	470.9185997	P	1039.267125	P	765.9387812	P	768.70375	P	758.6428238	P	624.4158723	P	552.2282344	P	610.2876678	P	600.3156143	P	633.9413872	P	494.3254777	P	576.7045032	P	453.330912	P	588.8195266	P	608.1200368	P	508.612836	P	531.3711699	P	498.0877142	P	445.8487511	P	589.6458211
Os.10841.1.S1_at	1187.101296	P	1258.989741	P	1051.192401	P	1502.75514	P	1602.581452	P	1682.018061	P	1753.042885	P	1475.316714	P	1381.44388	P	1911.653692	P	1826.365771	P	1624.19159	P	1554.299159	P	1303.221543	P	1575.408962	P	1875.180202	P	2087.463285	P	2120.257097	P	1980.93609	P	1932.003706	P	2056.543976	P	2181.868287	P	2267.833218	P	2147.723029	P	2014.183809
Os.10842.1.S1_at	232.1270854	P	188.6735838	P	215.7561892	P	184.6836102	P	190.4851757	P	242.6270803	P	226.4615265	P	199.310231	P	196.5135634	P	225.6377938	P	187.0120909	P	194.3685226	P	181.5641635	P	212.1116105	P	197.6554038	P	199.8374058	P	199.7878366	P	193.9495233	P	82.30027673	P	90.56618887	P	83.86855507	P	101.5699937	P	99.02072957	P	78.33608553	P	93.72759584
Os.10842.1.S1_x_at	5069.983614	P	4765.680619	P	4958.996537	P	4241.696021	P	4593.657405	P	4622.815614	P	4535.6934	P	5019.185116	P	5173.057889	P	4510.711619	P	4420.74617	P	4285.350215	P	5348.228606	P	5085.866189	P	5059.739889	P	4491.935727	P	4518.901201	P	4329.386174	P	3045.509555	P	2809.983039	P	2630.559107	P	2839.954503	P	2723.570312	P	2415.808598	P	2780.135059
Os.10842.2.S1_at	899.6912337	P	782.5958986	P	777.935879	P	876.9748029	P	958.9276672	P	1060.536374	P	843.4619769	P	869.0031139	P	877.9267254	P	913.9979565	P	942.4721298	P	900.5910376	P	807.8548512	P	1019.647241	P	1070.706751	P	889.7145832	P	789.3885063	P	950.7901158	P	359.8870876	P	428.8752673	P	438.0998619	P	425.3677538	P	340.2900218	P	405.405182	P	456.7330397
Os.10843.1.S1_at	2240.079477	P	2315.687515	P	2138.385059	P	2155.509337	P	2075.356201	P	2326.445467	P	2268.708286	P	2142.683718	P	1963.44933	P	2200.664513	P	2301.37117	P	2236.796253	P	2488.342473	P	2272.116278	P	2315.645085	P	2347.148948	P	2227.827029	P	2468.245996	P	1939.412837	P	1963.525782	P	2049.21662	P	2153.91501	P	2127.735196	P	2127.669476	P	2168.850166
Os.10844.1.S1_at	751.9317515	P	731.2045032	P	717.7813241	P	693.3136365	P	747.4952281	P	733.7287135	P	726.0548072	P	725.4998686	P	753.1863232	P	784.0210059	P	767.982214	P	676.8156821	P	908.982281	P	761.5539023	P	818.3002048	P	755.3617549	P	825.1810508	P	761.1644511	P	657.4452428	P	610.7059692	P	590.368715	P	694.6042131	P	650.8246959	P	599.8989477	P	611.3710526
Os.10845.1.S1_s_at	488.5369033	P	367.528604	P	524.8456347	P	387.5200914	P	424.0656143	P	421.8156143	P	473.0607963	P	584.482281	P	597.3245384	P	455.6900918	P	440.7398274	P	387.4545032	P	618.2600588	P	601.0539876	P	584.2301636	P	424.8984988	P	372.7166217	P	400.493222	P	339.3935027	P	335.486215	P	277.8373818	P	331.1006054	P	297.0886879	P	264.6040737	P	291.7734989
Os.10846.1.S1_at	635.9074512	P	592.4711716	P	638.5520007	P	658.9623288	P	756.3664865	P	710.9711324	P	634.6502573	P	675.6895217	P	714.9628624	P	824.3457932	P	723.3305786	P	695.7207213	P	833.4582337	P	717.0976082	P	773.8277883	P	724.4242181	P	797.4508053	P	756.7743177	P	526.1933897	P	502.0367926	P	497.759893	P	641.7804264	P	574.7779274	P	575.2026839	P	494.1522499
Os.10847.1.A1_at	9.955634938	A	13.87841783	P	10.03504806	A	9.654224131	A	9.775616397	A	10.31377654	A	8.179170424	A	11.23899437	A	11.07903591	A	9.930351435	A	9.837314251	A	9.498253727	A	8.989899833	A	10.95809559	A	7.868877363	A	10.40721601	P	9.220104455	A	8.2295258	A	10.3414015	A	9.242525314	A	10.33539299	A	9.617189758	A	8.212941448	A	9.550072575	A	9.749235053
Os.10848.1.A1_x_at	433.4330439	P	454.39252	P	444.5756422	P	477.0911067	P	470.4761112	P	496.7600588	P	442.5202913	P	454.6156892	P	452.524976	P	438.4774601	P	450.383128	P	466.5110085	P	491.8769137	P	464.0178274	P	458.3711699	P	431.3684883	P	417.0933921	P	362.445326	P	379.1443358	P	419.3621215	P	425.2667047	P	449.6298155	P	505.1072058	P	435.6854076	P	407.71516
Os.10849.1.S1_at	113.3433921	P	110.8544421	P	131.3716704	P	134.8365423	P	138.1160503	P	108.5022617	P	144.3255494	P	135.9071604	P	160.9730071	P	125.2369974	P	115.214486	P	132.7812986	P	97.94769007	P	135.9304885	P	128.6704816	P	137.1890627	P	147.7975237	P	122.8126072	P	129.6825102	P	128.2730577	P	150.8227439	P	132.3568711	P	111.3220733	P	112.1317634	P	142.6767254
Os.10850.1.S1_at	245.1503279	P	228.2878366	P	214.0609514	P	225.3496565	P	250.9166809	P	297.4563023	P	255.2716687	P	235.4761124	P	242.7371836	P	283.542752	P	274.1767254	P	265.072494	P	247.435862	P	246.3220692	P	228.4512773	P	256.6455308	P	280.5469985	P	249.2372258	P	191.976343	P	181.6976267	P	198.3433921	P	206.0457909	P	192.1909835	P	207.232281	P	187.6211699
Os.10851.1.S1_at	848.5643611	P	783.2107773	P	860.4180352	P	796.3131012	P	859.732281	P	882.8945673	P	753.1087147	P	801.6810179	P	832.529675	P	831.3476083	P	840.6679628	P	778.2880734	P	870.8187008	P	749.1879593	P	786.3713892	P	818.0320785	P	816.6881473	P	816.4169773	P	808.5933921	P	779.1061675	P	767.7545532	P	810.6503753	P	780.7405274	P	804.9489638	P	731.262725
Os.10852.1.S1_at	82.45934048	P	65.19917532	P	87.12116988	P	94.70414473	P	89.36562352	P	97.30465294	P	77.67184446	P	85.40341616	P	82.53783655	P	97.07913691	P	85.06788739	P	88.49609729	P	53.89919196	P	70.77357004	P	61.12454253	P	72.79775221	P	73.95450322	P	57.38874876	P	44.40633264	P	58.66280107	P	60.24572173	P	67.0239447	P	53.06050368	P	70.14894769	P	52.66519292
Os.10852.1.S1_s_at	1497.648948	P	1391.726426	P	1553.423025	P	1462.260576	P	1457.282958	P	1447.065614	P	1454.716843	P	1398.343392	P	1404.466365	P	1510.577322	P	1428.805209	P	1502.044678	P	1189.412837	P	1415.402066	P	1227.287581	P	1403.815614	P	1352.385046	P	1317.374184	P	1207.203405	P	1317.770966	P	1252.463514	P	1242.288331	P	1176.217098	P	1222.262229	P	1263.036417
Os.10853.1.S1_at	681.0461639	P	694.9384225	P	672.013578	P	631.8592296	P	727.3602584	P	746.1279652	P	568.9466234	P	503.3318799	P	549.2852826	P	520.6711744	P	558.066484	P	586.4473641	P	617.9106053	P	576.4691847	P	640.115459	P	582.478274	P	696.5734555	P	656.3929191	P	523.6489477	P	576.2618577	P	627.0416366	P	620.3909819	P	614.8605747	P	590.0825032	P	592.9444086
Os.10854.1.S1_a_at	244.88071	P	222.2201279	P	241.0325373	P	243.9216961	P	268.6734763	P	269.147324	P	207.5620058	P	238.2089574	P	262.6854177	P	255.0378366	P	248.6724862	P	230.7923022	P	243.7571861	P	245.8791284	P	211.0504046	P	235.1975037	P	226.9572038	P	239.1127621	P	169.3433921	P	172.4299323	P	147.8891921	P	158.5091405	P	150.3015528	P	160.1233931	P	141.8156143
Os.10854.1.S2_a_at	413.0933921	P	380.9554106	P	404.395143	P	410.1211699	P	412.9668719	P	400.8643044	P	347.7465547	P	371.5163904	P	379.0384967	P	392.5760419	P	379.4648357	P	379.906395	P	372.7045032	P	411.3400821	P	397.8891779	P	396.2141791	P	376.6538975	P	439.4359711	P	315.7988854	P	292.439369	P	266.5933921	P	308.232281	P	298.5551562	P	301.8183541	P	268.732281
Os.10854.2.S1_x_at	487.0732687	P	464.3694832	P	488.1627474	P	498.7823585	P	520.0626717	P	527.0239716	P	445.9158901	P	460.9241579	P	500.9088813	P	488.2335224	P	486.6074977	P	470.7038283	P	477.9302292	P	491.7246356	P	462.6211699	P	483.9629551	P	505.9539488	P	530.8989477	P	364.7455454	P	358.9265491	P	345.3424647	P	364.4788423	P	337.5378783	P	374.0749533	P	359.1698975
Os.10855.1.S1_at	457.3836576	P	403.189215	P	390.1070057	P	374.0281445	P	423.937951	P	358.8244761	P	357.6915558	P	387.5507568	P	406.5049868	P	353.2845212	P	357.9055632	P	319.2045032	P	417.8985506	P	433.9604858	P	359.0716903	P	375.8270917	P	342.6350588	P	347.8386219	P	419.3667666	P	350.179771	P	342.0543364	P	328.6597327	P	278.0349763	P	316.8969616	P	327.5301895
Os.10856.1.S1_at	231.5663203	P	186.2821318	P	216.7124206	P	177.4914178	P	208.3433921	P	206.5922113	P	196.4032461	P	201.868003	P	211.385602	P	202.3156143	P	208.7037073	P	178.2600588	P	188.7704599	P	182.9297294	P	160.5784884	P	159.7990411	P	129.0550619	P	135.1311634	P	156.3934924	P	160.4683921	P	148.482281	P	147.2010451	P	148.981051	P	145.0401403	P	137.4973141
Os.10857.1.S1_at	1691.363997	P	1432.118305	P	1703.11621	P	1728.635059	P	1790.988629	P	1667.647782	P	1552.565614	P	1610.531698	P	1636.439041	P	1810.23265	P	1717.086819	P	1630.071661	P	1647.760059	P	1800.433127	P	1577.398948	P	1639.905878	P	1509.424499	P	1494.252543	P	1367.12117	P	1365.22917	P	1187.765386	P	1298.683227	P	1204.222095	P	1242.209358	P	1179.610826
Os.10858.1.S1_at	428.5792046	P	352.8544853	P	454.6130018	P	461.8440096	P	476.5869881	P	454.1525474	P	369.2352792	P	432.3573156	P	445.3403622	P	483.723174	P	493.8908412	P	426.4168603	P	491.2227225	P	457.2045032	P	410.732281	P	449.7018233	P	466.232281	P	458.7236954	P	388.3253035	P	362.3728021	P	352.1523301	P	431.1110238	P	407.1504923	P	370.8930492	P	303.5898797
Os.10859.1.S1_a_at	457.0833844	P	450.7484982	P	405.5509677	P	412.9168826	P	483.0205662	P	445.6629468	P	437.4267254	P	449.9987458	P	470.960211	P	465.4187759	P	480.4660659	P	424.130071	P	469.4545032	P	452.0162071	P	390.0718838	P	465.8506603	P	461.0656143	P	420.9079965	P	466.5866889	P	486.0846284	P	473.2637541	P	420.982281	P	485.7983063	P	472.4800573	P	502.2438519
Os.10860.1.A1_at	7.233166297	A	7.873950342	A	8.595017452	A	8.490764045	A	8.929133705	A	8.831530905	A	8.269147289	A	8.476212381	A	9.403046025	A	11.16751328	A	9.889718869	A	9.578775346	A	10.32184656	A	10.54155737	A	8.029612483	A	8.509578665	A	7.552683197	A	7.873950342	A	10.64621056	A	7.698469151	A	7.861950036	A	12.02193326	A	9.708041091	A	9.506792076	A	10.26655856
Os.10860.2.S1_at	735.5913847	P	724.8354705	P	601.3327633	P	741.3156143	P	819.7100409	P	898.1642768	P	849.5047651	P	670.7733917	P	671.7199644	P	847.6534889	P	882.0538912	P	798.8418476	P	740.1973722	P	488.3474678	P	561.3427297	P	646.3608023	P	638.0493366	P	591.0712737	P	636.1369083	P	664.0378366	P	639.038654	P	550.6825429	P	566.5642478	P	546.8287341	P	627.4715696
Os.10861.1.S1_at	120.8573958	P	108.6790625	P	98.58511065	P	111.0100588	P	125.1020986	P	135.8845614	P	256.507096	P	155.6934059	P	166.4267254	P	175.8096574	P	151.2555141	P	161.5020842	P	156.6211679	P	138.1411848	P	160.8784111	P	162.1183175	P	165.982281	P	174.4025537	P	101.8156143	P	122.1767254	P	124.4604051	P	122.6116983	P	119.2112109	P	121.5972256	P	176.4364738
Os.10862.1.S1_at	7.898503872	A	8.17869177	A	8.912487994	A	9.638043339	A	9.263684952	A	8.912319762	A	9.624568482	A	8.288272098	A	9.983290192	A	11.15243137	A	11.15420515	A	10.61008159	A	7.617633871	A	9.238731721	A	9.397784307	A	11.26082944	A	8.19134488	A	10.1266171	A	9.979877563	A	8.028787985	A	11.51094404	A	11.36400106	A	11.19905145	A	12.04938425	A	10.19473521
Os.10864.1.S1_at	85.89547447	P	78.42360221	P	81.38055751	P	88.26073755	P	111.8920475	P	101.6813021	P	85.63149722	P	78.85471691	P	97.31561433	P	97.38468038	P	96.66109701	P	86.24721268	P	96.13453008	P	95.46895109	P	81.13748664	P	84.34477447	P	98.34389974	P	78.93788763	P	36.64133762	A	63.20450372	P	50.3537999	P	62.60718349	P	55.00546425	P	42.48358767	P	64.48058852
Os.10866.1.S1_at	451.5844818	P	399.0792448	P	441.3535613	P	418.5802773	P	440.5268836	P	413.9673505	P	388.4825818	P	456.256841	P	479.9543921	P	451.374349	P	431.8489113	P	420.2307536	P	389.8221428	P	499.4886851	P	419.2032592	P	444.9196589	P	382.3585274	P	408.1279259	P	323.0656143	P	310.3419838	P	290.4415467	P	293.8783733	P	280.625159	P	272.5306763	P	281.7614957
Os.10868.1.S1_at	769.8533855	P	756.2552285	P	740.532712	P	718.3830025	P	785.9306413	P	753.8085251	P	821.6587207	P	799.4767379	P	802.4006222	P	759.1917118	P	755.3475882	P	738.6433212	P	900.4746081	P	790.030256	P	797.7878366	P	734.8536376	P	711.7600588	P	745.8352919	P	642.7521066	P	607.1920584	P	610.267515	P	599.6211699	P	656.2716457	P	623.1865841	P	622.3617403
Os.10869.1.S1_at	499.4512089	P	549.1821589	P	533.3802825	P	419.1508088	P	443.8763735	P	500.6768517	P	490.3763043	P	474.3912135	P	518.6178725	P	437.5946537	P	450.6435324	P	432.0945102	P	491.7164018	P	492.4491163	P	496.6587978	P	453.0656143	P	444.6636038	P	436.8579409	P	365.8123272	P	381.0693049	P	377.3985084	P	354.2600588	P	286.1089139	P	326.2878366	P	385.9977306
Os.10870.1.S1_at	224.5972565	P	178.2802646	P	197.7303106	P	237.9826768	P	271.2924017	P	207.5562473	P	162.0225116	P	195.4562404	P	227.3278483	P	198.4088996	P	195.6439872	P	158.2630405	P	263.3760076	P	200.7817574	P	164.1089475	P	236.2699368	P	206.6166064	P	191.8665917	P	300.7258445	P	254.0257667	P	228.0160431	P	255.387252	P	212.0713222	P	228.4876967	P	211.1997329
Os.10871.1.S1_at	3268.228674	P	3141.76233	P	3357.790292	P	3582.013142	P	3497.880566	P	3568.37586	P	3291.287837	P	3473.731809	P	3359.879116	P	3845.84569	P	3831.342806	P	3766.648948	P	3881.673888	P	3368.4339	P	3413.824662	P	3873.197305	P	3873.668754	P	3997.041583	P	3002.04319	P	3003.233272	P	2798.621159	P	3407.757242	P	3338.829503	P	3493.398948	P	2974.466854
Os.10872.1.S1_at	68.37116994	A	87.83667083	P	70.08421709	A	103.3242437	M	120.5049734	P	162.6195218	P	210.2960422	P	135.1281619	P	136.7425737	P	166.1895019	P	129.0611931	P	158.6568266	P	153.5599661	P	124.9490861	P	130.3055294	P	133.1767254	P	168.3711699	P	136.861373	A	65.93043173	P	64.20669722	P	75.09833388	P	94.76662366	M	108.5202724	P	82.10595684	P	117.8421015
Os.10873.1.S1_at	2270.698814	P	1971.360528	P	2462.203147	P	2348.898948	P	2376.728901	P	2141.329896	P	2552.262604	P	2536.537837	P	2656.137833	P	2570.065614	P	2308.343392	P	2308.993377	P	2138.762308	P	2839.950423	P	2513.059368	P	2451.968886	P	2548.426725	P	2463.190593	P	2617.796727	P	2484.343392	P	2353.467633	P	2291.19746	P	2252.518371	P	2366.232281	P	2426.593392
Os.10875.2.S1_at	29.02979072	M	32.66122105	M	31.22516094	P	28.21739887	P	29.59229076	P	34.37087364	P	46.34380005	P	30.4361961	P	26.81672334	M	34.36920051	P	31.31261642	P	35.20122889	P	32.9522817	P	41.31488697	P	38.98617309	P	33.89893169	P	27.94603854	P	23.33747471	A	21.20908033	P	31.47148917	P	33.89074048	P	34.85166613	P	45.52447193	P	36.20802088	P	37.95983761
Os.10875.2.S1_x_at	351.1067238	P	360.3092817	P	334.4239373	P	344.0766578	P	301.8218239	P	331.8797245	P	375.2101038	P	348.0884174	P	347.1891589	P	343.2982467	P	335.7878366	P	351.0681741	P	367.087015	P	331.5693025	P	345.1136628	P	308.2507137	P	302.1018529	P	324.6838159	P	312.5933921	P	333.6471023	P	352.3409543	P	344.2045713	P	419.0186178	P	387.5060617	P	387.1438863
Os.10876.1.S1_at	443.0815301	P	409.8717574	P	443.6327754	P	456.2511315	P	490.2306833	P	450.3118328	P	421.8399226	P	474.998421	P	480.1629984	P	502.3001716	P	524.1858373	P	441.8055943	P	708.4924002	P	478.74777	P	546.2934301	P	504.3566939	P	589.7071432	P	545.5854505	P	361.2512956	P	326.3827694	P	302.9486704	P	378.7012269	P	364.8287376	P	328.854993	P	306.5040886
Os.10877.1.S1_at	210.4616793	P	219.3613428	P	198.065197	P	275.3993849	P	279.346299	P	270.7395171	P	247.715392	P	237.0010696	P	293.0327532	P	343.1945498	P	325.6272393	P	309.7992812	P	239.6928666	P	252.187025	P	246.5831532	P	302.7701716	P	331.2461699	P	289.0614274	P	343.1489477	P	345.6532298	P	400.3372491	P	454.6391399	P	440.7549875	P	414.083379	P	325.0376451
Os.10878.1.S1_at	478.0513097	P	395.7167789	P	521.7804892	P	75.92225944	P	75.30810023	P	36.28495014	P	422.4717041	P	511.8959326	P	522.6475978	P	83.36743258	P	53.61897696	P	78.48516942	P	572.3566997	P	586.5910932	P	531.5429351	P	64.65520012	P	55.72034378	P	40.16078643	P	403.6763328	P	268.3755	P	236.5615874	P	68.29768454	P	43.38748839	P	51.7177419	P	246.7250027
Os.10880.1.S1_at	751.0257375	P	638.8236828	P	698.1211699	P	683.3625485	P	755.5535187	P	636.3253622	P	585.4001585	P	796.1581815	P	665.0100588	P	789.8491344	P	768.3993512	P	740.8765931	P	557.202644	P	564.5135328	P	496.3288124	P	671.0888234	P	550.9085266	P	593.0366726	P	239.4233587	P	180.5108252	P	169.6339233	P	249.357281	P	242.5610459	P	248.0720532	P	234.5955519
Os.10883.1.S1_at	1050.176886	P	1057.454503	P	1009.606826	P	1073.555803	P	1093.318837	P	1079.361387	P	1138.451148	P	1138.902094	P	1126.46947	P	1157.416711	P	1170.16351	P	1092.703063	P	1158.757643	P	1089.048621	P	1111.664438	P	1124.586464	P	1016.260059	P	1013.491793	P	1035.641354	P	1072.818294	P	1060.63232	P	1044.394395	P	1063.240739	P	1029.671302	P	988.920079
Os.10884.1.S1_at	205.2839	P	186.6489477	P	191.6131132	P	330.6230345	P	360.6017674	P	363.4091959	P	275.6117364	P	183.0255936	P	182.6199534	P	351.1236981	P	331.3433921	P	366.5226471	P	274.6234735	P	195.94474	P	223.8372082	P	349.9267254	P	314.3209833	P	319.0186582	P	185.4013574	P	296.4317124	P	305.9551456	P	692.1106798	P	702.8322231	P	688.6734102	P	318.4607215
Os.10884.2.S1_at	13.86464117	A	14.87245741	A	14.20542095	A	15.34312638	A	15.06718278	A	15.90504012	A	15.64151821	A	14.64503216	A	13.76624284	A	11.61766657	A	16.45529965	A	15.99467051	A	14.06645691	A	13.87358389	A	15.753304	A	13.06931159	A	18.49182373	A	18.88822294	A	20.46944374	A	14.79041016	A	15.28956946	A	17.51019897	A	19.10940778	A	18.88822294	A	17.34926117
Os.10885.1.S1_at	360.6623039	P	366.6643225	P	344.9452325	P	329.5933921	P	368.3439926	P	380.6440199	P	374.5202795	P	331.7604287	P	356.2600588	P	338.2826757	P	344.6011558	P	293.1211699	P	351.6003237	P	317.7172032	P	383.9333734	P	317.982087	P	319.7925323	P	339.7253373	P	356.2805247	P	357.7232698	P	382.6211699	P	372.2664143	P	357.9189755	P	318.4609349	P	332.4332681
Os.10888.1.S1_at	3675.346857	P	3565.747516	P	3189.331405	P	2956.266799	P	3052.975727	P	3389.740361	P	3287.065614	P	3314.86279	P	3094.685279	P	2776.968428	P	3030.922333	P	2947.205582	P	3838.90203	P	2924.946456	P	3315.399657	P	2966.421212	P	2821.26338	P	3178.769316	P	2847.819955	P	2775.686185	P	2939.083674	P	2835.441952	P	2662.550551	P	2743.56476	P	2747.593053
Os.10889.1.S1_at	1995.775397	P	2027.019401	P	1928.111036	P	1824.926725	P	1839.430487	P	1924.774244	P	2004.519382	P	2072.421891	P	2065.953667	P	1875.856164	P	1856.817685	P	1912.591777	P	2354.466379	P	1920.073031	P	2155.8635	P	1959.662837	P	1975.458183	P	1989.17679	P	1989.795248	P	2010.704503	P	2064.62117	P	1891.916953	P	1885.056053	P	1901.052257	P	1930.753235
Os.10891.1.S1_at	12.53467515	A	14.12938685	P	10.87229028	M	10.0340833	A	10.60436536	A	9.586591336	A	11.52506132	A	9.959534479	A	9.859660908	A	10.77353278	A	10.21019327	A	10.18693523	A	10.16559502	P	11.12120867	P	9.826317625	A	10.54571051	A	8.295155803	A	10.72130657	A	10.50137592	A	9.194031564	A	10.9717865	A	10.60885585	A	10.8225988	A	10.60563591	A	10.10042
Os.10892.1.S1_at	11.74127996	A	16.03480021	A	16.03676931	A	14.83878111	A	12.1177846	A	18.93213122	A	15.60125981	A	15.69138998	A	12.90462286	A	16.1016446	A	17.37724103	A	17.22687938	A	13.93514926	A	14.64799699	A	16.68016353	A	14.67927009	A	17.65363203	A	16.67328962	A	19.97201393	A	14.76808925	A	18.91419833	A	19.55457363	A	19.92308372	A	19.86203502	P	19.99553605
Os.10894.1.S1_at	4004.090767	P	3822.300738	P	3715.896813	P	4342.268255	P	4326.170071	P	3908.133537	P	3349.679649	P	3732.263068	P	3568.303643	P	3548.315633	P	3659.280446	P	3530.973719	P	3431.805766	P	3669.192242	P	2848.05393	P	3742.683111	P	3365.858403	P	3333.342196	P	4650.405255	P	4490.210591	P	4672.017821	P	4122.49617	P	3969.952888	P	4410.12117	P	4422.385059
Os.10894.1.S1_s_at	3196.626503	P	3273.706276	P	3035.569113	P	3553.75888	P	3436.258518	P	3023.854628	P	2840.86273	P	3035.921235	P	3132.709587	P	2863.876028	P	3155.684499	P	2990.500193	P	2828.067578	P	3170.758853	P	2494.473498	P	3038.102869	P	2799.689705	P	2550.687451	P	3626.284417	P	3799.898799	P	3881.110377	P	3504.835852	P	3432.948009	P	3865.37117	P	3724.531341
Os.10895.1.S1_at	833.9839096	P	751.5652328	P	778.6708248	P	1083.482281	P	1130.900284	P	1076.017945	P	719.5385617	P	766.8126668	P	839.9783566	P	1055.555888	P	1069.61673	P	990.9977422	P	716.8011599	P	778.5562661	P	689.1173983	P	927.5283068	P	905.5124107	P	911.9325797	P	784.8926919	P	778.7878366	P	723.3436126	P	903.9520431	P	952.8856363	P	894.6144	P	734.4669156
Os.10898.1.S1_at	212.0100588	P	162.9445803	P	204.6201101	P	259.0356277	P	255.4452973	P	247.777489	P	196.6696059	P	202.3316326	P	204.7627776	P	257.6621381	P	271.5153101	P	256.7889094	P	255.2688922	P	208.2343246	P	210.3761679	P	263.2819922	P	261.0350129	P	269.163275	P	207.6064011	P	187.8466102	P	192.5598959	P	277.9554541	P	263.669786	P	237.0062445	P	192.2600588
Os.10899.1.S1_at	198.1762712	P	188.8625041	P	208.1265124	P	25.59489038	P	41.65639005	P	24.03477504	P	225.8146071	P	212.529274	P	210.0537168	P	35.67266662	P	40.87178079	P	42.34615644	P	219.7718168	P	244.8172976	P	220.5202863	P	26.58183439	P	16.32539628	P	30.53852565	P	142.3272403	P	172.1676587	P	132.5746463	P	50.27632009	P	29.24813706	P	51.53749588	P	149.3461677
Os.10900.1.S1_at	116.1309584	P	108.7529117	P	117.8053807	P	107.7313727	P	111.5164901	P	103.5083753	P	112.1702158	P	111.8580806	P	102.4372886	P	119.7624233	P	116.4691966	P	101.5671611	P	133.8462207	P	145.6476547	P	114.0664521	P	115.0325218	P	87.48220243	P	100.3243913	P	55.15646159	P	60.11771976	P	44.30989953	P	53.99769294	P	51.36557126	P	55.41395593	P	54.50921227
Os.10901.1.S1_a_at	77.52873794	P	63.23228148	P	80.53783655	P	79.31198662	P	102.5482704	P	75.74494968	P	69.97621131	P	85.07251907	P	107.1191068	P	106.2499515	P	125.5842489	P	64.96149869	P	77.12116989	P	73.30239094	P	49.10496291	P	57.39895412	P	55.62496333	P	36.80432555	P	5214.484566	P	5911.490133	P	5662.912837	P	5146.490807	P	5335.479315	P	4780.645864	P	5116.168455
Os.10904.1.S1_at	1815.898948	P	1767.721576	P	1920.192964	P	1857.498789	P	1886.689507	P	1691.103793	P	1957.506123	P	1996.912837	P	2186.53218	P	1973.83674	P	1955.819847	P	1949.633914	P	1585.61798	P	1910.630845	P	1666.572845	P	1924.238045	P	1765.663667	P	1691.954503	P	2210.178653	P	2147.300058	P	2054.811901	P	2178.010188	P	1875.79715	P	1954.414617	P	1906.19889
Os.10905.1.S1_x_at	591.565616	P	524.1198806	P	604.0916652	P	489.1792033	P	545.5933921	P	606.9919405	P	550.5828294	P	589.6800329	P	609.0856861	P	524.3664161	P	515.2692758	P	476.8929088	P	479.3903658	P	538.3711699	P	532.1218089	P	438.2634655	P	381.869401	P	403.3233504	P	448.847793	P	381.056889	P	351.7661921	P	371.7405085	P	344.5656143	P	305.8989477	P	363.0372018
Os.10905.2.S1_at	1167.205612	P	1118.190614	P	1184.865132	P	1099.194535	P	1070.950006	P	1087.602004	P	1152.933147	P	1290.332922	P	1195.031012	P	1132.435219	P	1113.287837	P	1195.088284	P	1281.556331	P	1254.477335	P	1209.483174	P	1067.09837	P	986.8239443	P	1068.42838	P	1253.174844	P	1168.299212	P	1187.175751	P	1216.342117	P	1141.625556	P	1057.62252	P	1121.674339
Os.10906.1.S1_at	728.9874757	P	737.4824558	P	685.8433921	P	840.8687843	P	910.7075742	P	828.2276989	P	691.8021955	P	778.3482757	P	766.0743764	P	940.4594029	P	850.2480687	P	818.5061786	P	742.6523401	P	729.8377072	P	737.357281	P	920.0079193	P	934.3458172	P	919.207966	P	691.9749772	P	582.0407341	P	600.7398459	P	768.2808131	P	806.2878366	P	684.4496918	P	575.9984051
Os.10908.1.S1_a_at	11.83119335	A	10.39496658	A	9.136450144	A	11.44065542	A	9.005127982	A	10.50808552	A	13.03821716	A	12.25741383	A	10.66544418	A	25.16518171	A	13.18694758	A	10.63111448	A	12.19233425	A	9.411892025	A	28.40247642	P	10.99683448	A	12.18806317	A	14.97447886	P	10.11692587	A	13.41434512	A	12.45175796	A	10.79040594	A	13.35413297	A	11.59766116	A	10.14193306
Os.10908.4.S1_at	9.831008677	P	10.99947803	A	11.09180703	A	12.51278539	A	11.77984084	A	11.89895488	P	11.7113254	P	11.08495017	A	11.36986505	A	10.51116641	P	12.46332567	P	12.10574832	A	10.54291332	P	10.8848193	A	11.64771061	A	10.52510077	A	13.59016084	A	14.01058143	P	17.98984914	P	10.47185975	A	14.22581819	A	12.24719224	A	12.10123014	P	15.68401926	P	10.953566
Os.10910.1.A1_at	214.7332069	P	184.5378366	P	206.9592082	P	152.7900996	P	185.0313261	P	209.7045032	P	208.5538364	P	176.0419578	P	196.6062489	P	153.694317	P	179.322674	P	165.7861093	P	213.9926644	P	251.2151409	P	216.3027374	P	190.7279251	P	166.0074406	P	142.5819297	P	160.9537229	P	159.0199612	P	171.0521958	P	156.5558457	P	148.3357419	P	129.8944315	P	166.4089546
Os.10912.1.S1_at	1792.091982	P	1945.954503	P	1893.398948	P	2516.942252	P	2730.008442	P	2760.081831	P	1628.122472	P	1530.426725	P	1596.982281	P	2266.898948	P	2145.979976	P	2209.820179	P	1633.2634	P	1524.843392	P	1665.440121	P	2024.852175	P	2291.454063	P	2376.488071	P	1642.857281	P	1749.510594	P	1810.734873	P	2362.006129	P	2525.821348	P	2567.676725	P	1802.619444
Os.10915.1.S1_at	1197.995473	P	1228.915964	P	1128.046674	P	1111.749832	P	1149.03129	P	1141.013368	P	1070.699245	P	1169.904763	P	1163.766701	P	1167.965171	P	1164.510811	P	1111.368672	P	1153.088897	P	1047.682462	P	1095.313094	P	1141.393903	P	1079.726086	P	1061.533433	P	1405.198339	P	1328.258809	P	1399.101612	P	1346.844042	P	1388.053017	P	1311.784032	P	1252.977841
Os.10916.1.S1_at	255.8863145	P	267.97504	P	261.8162007	P	274.545995	P	291.0916276	P	279.631472	P	273.9997662	P	266.1843459	P	243.713517	P	288.4995879	P	309.6390983	P	256.7361635	P	320.6396087	P	301.0269498	P	292.0609098	P	282.9410981	P	306.093426	P	289.954541	P	211.5987384	P	186.0652491	P	182.897934	P	260.2023764	P	221.7609285	P	220.4773654	P	200.2020821
Os.10917.1.S1_at	4133.024379	P	3933.276729	P	4135.426725	P	4618.293508	P	4828.252517	P	4797.496351	P	4191.949343	P	4144.533826	P	4523.517032	P	4577.20808	P	4594.135609	P	4336.892221	P	3857.254945	P	4530.357281	P	4090.102364	P	4691.04711	P	4352.235961	P	4541.051725	P	4456.292296	P	4041.801357	P	3789.709631	P	4159.916866	P	4047.189608	P	3967.777526	P	3641.070065
Os.10918.1.S1_at	1045.106206	P	905.8163203	P	1022.598498	P	1118.058293	P	1206.219913	P	1138.823488	P	1011.426725	P	1022.232281	P	1112.06674	P	1172.798947	P	1149.762654	P	1135.651868	P	995.3069026	P	1321.71373	P	1136.227011	P	1229.722989	P	1303.50169	P	1048.867201	P	1211.773139	P	1265.80493	P	1247.420233	P	1407.420219	P	1303.9282	P	1409.309116	P	1347.968392
Os.10920.2.A1_a_at	1346.734085	P	1449.496455	P	1392.390132	P	1386.6661	P	1505.89611	P	1533.091791	P	1428.079624	P	1390.094189	P	1614.631283	P	1580.408566	P	1491.607281	P	1452.250625	P	1414.04054	P	1510.49617	P	1562.124084	P	1601.648098	P	1761.067357	P	1627.316455	P	1299.549271	P	1197.810124	P	1034.892718	P	1248.658562	P	1210.819287	P	1262.708821	P	1300.830469
Os.10922.1.S1_at	360.4425124	P	330.8935264	P	334.6327121	P	340.4844502	P	345.8043988	P	378.049842	P	393.7731736	P	400.2211276	P	418.7603828	P	399.7160682	P	397.1535776	P	345.9748848	P	406.7975882	P	377.5235354	P	394.4665298	P	371.5601772	P	395.9675132	P	396.225263	P	311.3731533	P	324.0541515	P	307.2181867	P	309.1102101	P	299.8932551	P	290.2045032	P	306.7605358
Os.10923.1.S1_at	78.56385906	P	75.95450322	P	83.43460928	P	71.17473501	P	84.0207503	P	82.88330988	P	76.39696631	P	84.25132704	P	77.61885138	P	77.76007813	P	83.11912551	P	85.482281	P	91.09339211	P	81.47380795	P	73.22211672	P	92.13636072	P	102.4252446	P	77.67990006	P	68.59614628	A	73.82512488	P	68.41529828	P	79.10178411	P	71.40366751	A	72.23758836	M	67.4445698
Os.10924.1.S1_at	98.91397648	P	86.99806407	P	102.2153125	P	93.70450322	P	116.6873249	P	111.2878723	P	99.02905909	P	97.92720967	P	110.232281	P	112.6790077	P	89.30704679	P	85.48937233	P	107.9334486	P	89.21678234	P	88.17672544	P	89.294363	P	76.95154092	P	83.83490804	P	57.70735174	P	76.16506586	P	67.25543443	P	78.70509179	P	66.76782589	P	71.71712147	P	68.19158601
Os.10925.1.S1_at	942.2045032	P	931.7293031	P	966.9475393	P	933.7223953	P	931.4458768	P	969.7078693	P	891.2281845	P	1014.25116	P	958.0443959	P	1032.916546	P	967.97566	P	954.9009993	P	1148.144977	P	998.0631685	P	1118.166326	P	1098.967671	P	1122.835221	P	1144.648948	P	842.9377217	P	808.3192635	P	718.7224033	P	906.6424598	P	826.8433921	P	769.8873536	P	757.5191133
Os.10926.1.S1_at	3744.131084	P	3999.704503	P	3442.1642	P	3474.516582	P	3561.822473	P	3600.682084	P	4245.055978	P	4393.757448	P	4558.327502	P	3723.736938	P	3810.132684	P	3693.327025	P	2907.411872	P	4172.362925	P	3544.183079	P	3995.615736	P	3745.172223	P	3441.408241	P	4932.527066	P	4419.369166	P	4755.538573	P	4147.112972	P	4085.248936	P	4333.408326	P	4592.263936
Os.10927.1.S1_x_at	208.2757402	P	205.3185049	P	191.5052648	P	216.7805788	P	244.7001947	P	233.0389503	P	234.982281	P	217.4300062	P	246.1956891	P	270.7036367	P	227.5185042	P	231.0333705	P	231.1579547	P	237.838945	P	221.3776654	P	235.5818051	P	229.3250175	P	203.0342211	P	197.0219227	P	185.1628366	P	181.6838646	P	200.9371607	P	201.593833	P	158.0805	P	182.0422146
Os.10927.2.S1_at	41.90965667	P	35.82540469	P	34.83480649	P	37.23853055	P	40.7179402	P	44.06862046	P	42.8265948	P	44.62926782	P	47.18648899	P	53.52024416	P	49.17685547	P	53.45423703	P	48.76427048	P	48.39911322	P	32.89306731	P	39.58140315	P	32.23149318	P	32.77176477	P	36.52291805	P	31.23129954	P	22.62311402	P	40.60863732	P	35.06713553	P	28.78960583	P	29.32250562
Os.10928.1.S1_at	1350.816252	P	1268.369883	P	1287.454503	P	1306.86161	P	1286.005722	P	1323.971061	P	1152.345615	P	1126.44448	P	1176.890621	P	1164.730197	P	1215.189639	P	1221.299596	P	1216.208891	P	1250.943153	P	1341.822118	P	1250.037837	P	1275.707431	P	1249.809448	P	1134.026852	P	1155.323175	P	1225.725591	P	1189.280842	P	1225.342825	P	1194.815614	P	1200.461729
Os.10929.1.S1_at	6.089046611	A	6.349624246	A	6.73043607	A	6.683064696	A	9.661889379	A	7.070943846	A	9.342451466	A	6.474819741	A	7.114983671	A	6.617739712	A	6.849413349	A	10.05790431	A	6.054824414	A	5.488340934	A	5.145431706	A	7.286212453	A	9.11241717	A	8.175671005	A	6.099719611	A	5.534564811	A	5.976781111	A	7.510317862	A	7.738761615	A	8.978397286	A	7.072814497
Os.10930.1.S1_at	13.03635084	A	15.97366587	A	13.28827369	A	11.15184034	A	12.78292807	A	15.06107841	A	59.71550752	P	31.71230633	P	42.72357122	P	33.93946141	P	29.10931137	P	43.26848356	P	38.12628326	P	22.97495489	P	31.55941258	P	25.13451045	P	27.27011005	P	24.16769106	P	21.99013517	P	24.77319811	P	29.28913301	P	11.7184131	A	13.60478143	P	14.04241012	A	30.25072464
Os.10931.1.S1_at	9360.29794	P	9584.097545	P	10247.56901	P	10018.46346	P	9898.971	P	9981.380238	P	10435.2045	P	10653.08986	P	9711.719267	P	10430.87469	P	10736.48228	P	9986.843392	P	11268.55987	P	10429.09054	P	10829.04522	P	10915.16244	P	11477.63353	P	11771.17645	P	11524.77812	P	10863.37747	P	11055.93435	P	12342.52395	P	11248.91411	P	10974.26006	P	11047.94276
Os.10932.1.A1_at	24.62494444	P	28.35809921	P	22.70074288	P	22.31440023	P	24.61221289	P	23.31343732	P	25.83137879	P	22.8665259	P	19.22190777	A	25.49319712	P	20.12246421	A	23.45771721	P	22.11508254	P	22.07610683	P	21.12538004	P	20.8788681	A	16.38063015	P	18.11833504	P	21.05110686	P	25.39549506	P	20.57225452	P	22.09772955	P	20.53332871	A	22.43836401	A	22.32261884
Os.10933.1.S1_at	24.00309183	A	28.04713128	P	42.54408383	P	37.8474234	P	54.33892703	P	40.51850557	P	106.9527981	P	57.88700537	P	40.05335533	P	110.5508937	P	48.86721263	P	52.24620543	P	44.58339577	P	54.25440494	P	59.9941727	P	60.26334208	P	59.96577309	P	75.23390578	P	36.519991	P	51.31426777	P	41.33279522	P	68.76513237	P	78.10502523	P	70.34201081	P	57.45929446
Os.10934.1.S1_at	1922.823599	P	2101.612245	P	1877.704503	P	1851.852911	P	1914.673699	P	1876.43179	P	1945.754321	P	1939.765375	P	2077.012056	P	1953.927954	P	1963.011644	P	1906.671585	P	2136.916452	P	1948.653542	P	1954.49586	P	2069.579503	P	2124.423299	P	2071.028608	P	1911.296496	P	1925.111567	P	1920.458352	P	1970.353845	P	1879.99957	P	1963.440614	P	1914.065614
Os.10937.1.S1_at	917.4904208	P	792.5945506	P	994.4213946	P	1085.061822	P	1098.525649	P	877.4838883	P	946.2624421	P	1039.193321	P	1316.110609	P	1042.797897	P	1082.245543	P	1106.357281	P	1264.285207	P	1268.368369	P	1001.454503	P	1024.885059	P	760.9577367	P	795.3442435	P	2431.846592	P	2687.380558	P	2407.658921	P	1962.900826	P	1981.753482	P	1945.733321	P	2584.676414
Os.10941.1.S1_at	23.13401492	P	20.69101325	A	21.2100759	A	29.63786096	P	37.01074297	P	30.8004548	P	15.63341323	A	17.72836125	M	20.09814483	A	40.31963595	P	32.27499781	P	34.81482977	P	19.91292818	M	19.01810504	P	23.57385082	A	26.76954355	A	28.48328004	A	30.80892296	A	17.12142694	A	20.93663845	A	22.95029733	P	36.64203975	M	43.59845663	P	37.5134004	P	20.45211111
Os.10942.1.S1_a_at	154.3932988	P	120.4421099	P	125.1933903	P	140.5214244	P	124.804921	P	128.4398993	P	171.083562	P	177.6695464	P	174.7683942	P	156.1294779	P	152.8288297	P	140.0196933	P	158.7623649	P	220.0378366	P	185.7589964	P	163.284576	P	198.5899355	P	113.3832215	P	272.4186164	P	297.3587965	P	337.9513139	P	209.5953688	P	212.4283717	P	243.764502	P	370.4425816
Os.10942.2.S1_x_at	717.5255052	P	651.06969	P	731.1767254	P	752.9427572	P	840.1851527	P	696.9259087	P	678.034992	P	693.8684663	P	721.8520584	P	799.8209101	P	737.6898158	P	719.0016017	P	668.3528369	P	771.2178063	P	568.7925291	P	664.4670889	P	647.7491326	P	618.001071	P	645.113373	P	669.9961625	P	583.4194591	P	631.1261735	P	660.4714273	P	633.0420751	P	596.9148787
Os.10944.1.S1_at	7.575348569	A	9.795392656	A	8.020981315	A	10.2558112	A	7.213979011	A	7.671565997	A	6.94358419	A	7.296570346	A	8.905251228	A	8.411263207	A	7.065858799	A	9.171141907	A	7.24291347	A	7.657092889	A	7.894798914	A	8.474023211	A	8.243278964	A	9.099617553	A	8.239933873	A	8.177894859	A	9.966468358	A	9.851730721	A	10.03946218	A	7.400231786	A	8.297510899
Os.10946.1.S1_at	332.4545032	P	330.192546	P	318.3286364	P	264.0204836	P	304.2837042	P	322.3402832	P	362.7416598	P	329.9421203	P	374.3926083	P	356.1627398	P	301.7636159	P	294.4932415	P	355.0975262	P	318.879829	P	356.2045032	P	295.3662911	P	275.1055466	P	265.8893242	P	292.7042097	P	325.9995353	P	323.0255468	P	286.0024768	P	271.947113	P	243.9158881	P	313.5933806
Os.10947.1.S1_at	5066.807297	P	5267.12117	P	5240.131324	P	5218.903074	P	5303.943406	P	5136.010059	P	5084.210009	P	5072.096211	P	5448.389544	P	5164.779052	P	5408.154334	P	5372.846994	P	4375.669057	P	5229.398437	P	4556.833545	P	5334.353352	P	5053.973486	P	4944.543932	P	5531.343392	P	5329.198465	P	5325.447679	P	5354.123511	P	4909.620759	P	5126.625948	P	4944.42134
Os.10949.1.S1_at	1542.563917	P	1481.627577	P	1477.421587	P	1555.301085	P	1602.160221	P	1494.498402	P	1503.679862	P	1729.687326	P	1707.273838	P	1477.214421	P	1571.657754	P	1491.607281	P	1676.49355	P	1644.9539	P	1519.396241	P	1602.064817	P	1618.67894	P	1497.750823	P	1444.200753	P	1305.15449	P	1279.620801	P	1382.412837	P	1311.360677	P	1317.441007	P	1257.700886
Os.10951.1.S1_at	2171.784833	P	2352.510431	P	2109.843142	P	1855.87696	P	1980.618081	P	1833.89163	P	1925.722	P	2003.177035	P	1993.993723	P	1687.833147	P	1600.574252	P	1776.735537	P	1691.344593	P	1780.420622	P	1715.942987	P	1654.382795	P	1646.52245	P	1339.12117	P	2057.14113	P	2177.982458	P	2205.227333	P	1794.083078	P	1831.155598	P	1963.022224	P	2249.311762
Os.10952.1.S1_at	2205.724996	P	1978.528155	P	2319.67956	P	2450.096064	P	2225.656703	P	2219.194248	P	2238.279224	P	2207.862283	P	2105.127713	P	2366.577391	P	2262.469476	P	2398.692318	P	2123.765859	P	2242.597763	P	2057.95128	P	2351.282632	P	1957.913214	P	2135.454503	P	2422.045749	P	2353.577628	P	2325.510059	P	2470.115145	P	2370.925756	P	2268.968392	P	2186.41088
Os.10953.1.A1_at	863.270444	P	802.3464288	P	861.3705304	P	815.1698951	P	933.3024763	P	850.0353691	P	746.6303483	P	828.6765643	P	835.659362	P	901.9267254	P	868.1350588	P	812.8181742	P	928.0305457	P	836.7619037	P	885.1834204	P	836.4247545	P	841.6210223	P	864.5911668	P	658.7332397	P	571.196482	P	579.2625022	P	746.4683921	P	693.9992293	P	669.2274814	P	573.1149243
Os.10954.1.S1_at	822.2705631	P	839.9153262	P	822.0545143	P	795.088678	P	826.4314427	P	824.6213507	P	928.1657822	P	887.6658982	P	881.2668102	P	894.0113976	P	916.5688603	P	816.6906143	P	732.2153449	P	844.1910881	P	750.480666	P	909.1828247	P	858.8156143	P	814.1451657	P	1015.488328	P	947.7327767	P	1042.258875	P	920.1535175	P	980.5685083	P	881.4154121	P	978.0992324
Os.10955.1.S1_at	2854.886303	P	2384.205246	P	2928.352988	P	3096.761984	P	3136.689903	P	2937.441585	P	2853.148948	P	2938.662899	P	2955.060487	P	3152.787837	P	3112.106003	P	3019.556774	P	2453.829039	P	2828.043635	P	2470.435939	P	2905.300398	P	2710.671232	P	2953.741654	P	2773.961055	P	2735.163684	P	2564.787837	P	2668.432993	P	2533.684789	P	2676.698513	P	2667.793391
Os.10956.1.S1_at	324.5352695	P	265.2437963	P	372.5100588	P	319.972905	P	380.6571082	P	310.2672877	P	305.1463153	P	350.409482	P	383.0100588	P	392.0331566	P	391.7716654	P	365.8296048	P	380.3122608	P	383.5131967	P	371.4912446	P	371.8844924	P	369.1040991	P	323.6833134	P	427.0191473	P	323.4826596	P	307.6358875	P	342.1807846	P	265.4760361	P	307.6902903	P	268.9027095
Os.10958.1.S1_at	374.3577093	P	383.9773883	P	374.9152011	P	376.0368882	P	381.6675274	P	355.4942142	P	398.8493766	P	387.2878366	P	445.5635882	P	405.3929261	P	376.1398631	P	339.1076612	P	433.9755652	P	396.415766	P	357.5118565	P	384.1986001	P	420.7550082	P	294.6865518	P	370.7371848	P	369.4869167	P	331.4242799	P	345.0923607	P	341.1329749	P	362.1107046	P	333.1822463
Os.10959.1.S1_at	17386.76587	P	16542.88411	P	16563.51006	P	15316.38506	P	15079.99708	P	15738.35891	P	16936.10608	P	16179.62725	P	15720.03874	P	15745.2045	P	15378.12215	P	16301.2045	P	17370.2045	P	17387.82464	P	17794.73228	P	16193.91992	P	16039.01006	P	16648.39695	P	15322.62117	P	15723.47885	P	15915.32994	P	14491.64004	P	14984.97282	P	14723.7045	P	16502.14214
Os.10959.1.S2_at	745.0100588	P	749.5273582	P	703.4100826	P	1244.806878	P	1220.074393	P	1525.749042	P	996.4072646	P	813.993228	P	749.7053616	P	1570.676725	P	1364.051725	P	1532.607281	P	949.2290331	P	1014.139325	P	1269.631948	P	1559.757708	P	1901.239649	P	1568.935042	P	1112.100619	P	1371.190908	P	1291.379518	P	2632.10584	P	3131.873049	P	2764.565614	P	1792.952087
Os.10960.1.S1_at	274.7320126	P	266.3794811	P	276.9671506	P	242.7324873	P	275.899039	P	280.0656143	P	286.3214423	P	279.0333939	P	321.2978758	P	299.0009297	P	291.4639253	P	278.3763593	P	261.7077618	P	286.0403514	P	292.732281	P	244.877575	P	243.5986043	P	223.3477514	P	292.8573007	P	320.8994191	P	286.5805552	P	255.7701445	P	244.5472718	P	234.2962218	P	249.5612247
Os.10962.1.S1_at	596.1401245	P	543.028565	P	525.9545032	P	503.5872477	P	488.9791183	P	604.5201496	P	499.9916831	P	463.0577738	P	451.9652529	P	512.3989477	P	547.982281	P	477.2403921	P	571.1767254	P	439.3989477	P	495.0389204	P	529.8970702	P	503.731938	P	568.4479229	P	415.1628366	P	472.3566706	P	485.5302648	P	496.2564242	P	544.3676405	P	438.6611517	P	491.3641779
Os.10962.2.S1_x_at	1103.331844	P	1187.874627	P	1001.454503	P	977.8850588	P	995.9570933	P	1086.193682	P	982.8582977	P	965.2989364	P	1049.487644	P	973.4519056	P	1023.287837	P	917.071717	P	1166.060858	P	915.7178493	P	1091.037837	P	1075.448783	P	1095.301588	P	1192.232575	P	882.5795032	P	894.449497	P	887.7343822	P	1012.196851	P	1006.002849	P	905.7183921	P	945.5053906
Os.10963.1.S1_at	2195.426725	P	1911.619022	P	2010.070397	P	2093.684361	P	2223.74095	P	2063.103324	P	1663.33023	P	1725.450928	P	1808.391668	P	1952.197394	P	1819.075074	P	1726.593392	P	1787.555771	P	1707.807305	P	1550.649754	P	1603.204503	P	1414.109522	P	1632.602421	P	1842.673891	P	1914.978285	P	1778.72564	P	1870.235012	P	1795.525088	P	1747.295721	P	1833.92427
Os.10964.1.S1_at	239.8989477	P	226.2793137	P	223.8433921	P	229.131458	P	270.7002606	P	286.1489477	P	227.6605968	P	236.0870806	P	271.8003166	P	247.6443414	P	266.9467209	P	246.6724938	P	252.0880054	P	258.8794682	P	240.6530528	P	259.092087	P	209.4014166	P	212.4311683	P	235.5567161	P	229.767643	P	228.4440854	P	249.1585449	P	227.9993393	P	198.2913043	P	190.6665318
Os.10968.1.S1_at	294.7266764	P	249.8470229	P	260.9378624	P	250.4031845	P	277.0387723	P	266.7136869	P	264.9713083	P	236.8747377	P	261.2687538	P	251.6127103	P	255.6551671	P	271.738238	P	230.3302408	P	321.0476924	P	249.3443038	P	249.3232007	P	215.5057517	P	219.4494913	P	214.6767254	P	209.3345429	P	239.9526046	P	233.0566045	P	231.9661498	P	228.7095962	P	209.5344904
Os.10969.1.S1_at	17.03365322	P	9.660344984	M	9.117029403	M	1153.07127	P	1213.927147	P	1090.673265	P	10.90267553	P	25.07961331	P	17.22853725	P	1152.277237	P	1291.794538	P	1128.343565	P	20.93472543	P	13.9370479	P	18.05421197	A	1158.906797	P	1021.680475	P	1008.558508	P	14.0382116	P	10.40495867	A	19.34848839	P	896.6489477	P	1160.063119	P	1072.815614	P	17.02499882
Os.10970.1.S1_at	621.3749982	P	562.4000533	P	559.8321702	P	691.6674569	P	767.8877876	P	668.3785971	P	588.8923834	P	565.4804047	P	593.2321117	P	706.5997891	P	718.6641576	P	712.9823521	P	718.9371233	P	593.0668191	P	666.7878946	P	673.737899	P	594.7084583	P	664.138859	P	551.8228149	P	562.848852	P	597.212804	P	685.6168364	P	733.0349681	P	786.2390795	P	519.9771516
Os.10971.1.S1_a_at	872.1139487	P	743.6453164	P	906.9378859	P	975.6264058	P	1012.103992	P	1043.204503	P	839.232281	P	837.8703972	P	951.732281	P	1055.222709	P	982.834049	P	979.5581171	P	753.9063347	P	785.3443732	P	722.3431456	P	920.5129615	P	964.3433921	P	825.0184212	P	805.8068444	P	695.9859259	P	670.4208862	P	778.0534902	P	766.8876943	P	730.9856373	P	658.9666597
Os.10971.1.S1_at	1760.871239	P	1666.74342	P	1821.784809	P	2056.594257	P	2236.840224	P	1954.404598	P	1802.769888	P	1869.593793	P	1833.912511	P	2017.297582	P	2042.21649	P	2044.822474	P	1497.104986	P	1905.01114	P	1630.359082	P	1916.372593	P	1843.100749	P	1834.12117	P	1528.271138	P	1494.479056	P	1296.686127	P	1696.648948	P	1632.867455	P	1702.221239	P	1335.595777
Os.10971.2.S1_at	96.80142064	P	85.76211044	P	117.9965131	P	95.07075217	P	100.5221117	P	97.8556454	P	103.4662044	P	110.4623969	P	130.0953094	P	112.3451066	P	92.51005877	P	87.61475099	P	104.671331	P	116.1039447	P	110.8861626	P	86.70336674	P	95.982281	P	99.39908017	P	81.76481361	P	78.39767869	P	62.17239843	P	63.77721725	P	59.20482392	P	54.3829176	P	68.20746522
Os.10972.1.S1_at	708.8175137	P	673.9267254	P	584.3209599	P	542.5231746	P	597.4332227	P	529.969503	P	449.4761766	P	465.279446	P	476.6739609	P	418.3302516	P	388.5887713	P	351.5407411	P	348.7253667	P	435.3532588	P	403.2501424	P	391.3084272	P	360.4530256	P	324.0869416	P	711.2188004	P	749.1457173	P	752.4916154	P	656.9267254	P	621.083192	P	650.0407521	P	818.874578
Os.10972.2.S1_x_at	300.8554894	P	293.5150444	P	282.5386902	P	290.1871526	P	288.573527	P	256.3249112	P	246.3090096	P	231.9820469	P	231.6311155	P	216.6614598	P	206.0933921	P	224.5378366	P	197.7992871	P	228.1824824	P	223.5707444	P	237.632662	P	240.8898192	P	225.0575628	P	367.1702039	P	317.5707235	P	355.3989477	P	298.2994754	P	304.3955563	P	301.1036308	P	368.9900451
Os.10973.1.S1_at	1934.617227	P	1732.333746	P	1829.164573	P	1985.926725	P	2029.284598	P	1908.47808	P	1949.290858	P	2040.083269	P	2002.862256	P	1994.688692	P	1836.587683	P	1911.210733	P	1644.954503	P	1984.91917	P	1710.028631	P	1735.13905	P	1712.688951	P	1553.100856	P	1824.647452	P	1923.57294	P	1742.751913	P	1741.96653	P	1980.931089	P	1916.16315	P	1877.778411
Os.10975.1.S1_at	622.3832122	P	608.5344051	P	624.7911075	P	543.3364998	P	574.8281739	P	716.0185751	P	769.6013188	P	627.9204762	P	590.0310141	P	596.6656062	P	624.5626605	P	694.1361423	P	607.773582	P	716.2397194	P	860.5955285	P	686.2391468	P	803.4709639	P	698.1560819	P	2600.385059	P	3048.83125	P	3037.315614	P	2672.925259	P	2787.614567	P	2567.727768	P	3097.093573
Os.10976.1.A1_at	765.055694	P	774.7191639	P	699.7863113	P	549.3268825	P	635.3025165	P	644.0038028	P	814.0904531	P	729.6886639	P	870.444846	P	679.5149994	P	630.733734	P	564.6070948	P	722.166787	P	755.6513598	P	711.5086494	P	621.8412905	P	610.1689616	P	616.2878366	P	836.6024637	P	862.6373908	P	851.1767254	P	821.2703706	P	847.2244219	P	822.8016966	P	801.216991
Os.10976.1.A1_x_at	447.9320409	P	437.6476721	P	446.0558399	P	317.5207795	P	367.4028897	P	351.4559086	P	477.8216324	P	466.7004073	P	475.6153674	P	382.4556256	P	368.6511105	P	345.1755179	P	415.256033	P	420.6712726	P	416.5647764	P	369.3857245	P	349.8653301	P	339.9101644	P	516.2183921	P	503.1126385	P	598.0896846	P	486.4491614	P	525.6028734	P	500.9263402	P	564.2393191
Os.10977.1.S1_at	1962.732281	P	1938.508126	P	2140.687561	P	2405.260059	P	2278.215806	P	2172.196113	P	2094.870542	P	2053.12117	P	2161.32271	P	2345.537752	P	2340.999724	P	2447.79063	P	1886.328073	P	2147.454503	P	1946.010059	P	2484.566625	P	2171.730995	P	2335.860314	P	2021.376815	P	1982.539613	P	1896.382523	P	2216.509417	P	2160.622655	P	2181.795796	P	1948.22794
Os.10978.1.S1_at	4928.624251	P	5191.751246	P	4978.175137	P	5661.178096	P	5397.450026	P	5194.007417	P	5358.795009	P	5441.079869	P	5557.009867	P	5473.278272	P	5479.473852	P	5725.694909	P	6621.203899	P	5859.308209	P	5823.920668	P	5968.25033	P	6324.233128	P	5881.375201	P	2476.281724	P	2840.928779	P	2726.418814	P	3073.097805	P	3164.374193	P	2686.013358	P	2704.183662
Os.10979.1.S1_at	622.2130765	P	534.6703912	P	623.5022102	P	673.6354966	P	719.4885388	P	636.4770202	P	600.0387945	P	642.4956762	P	776.1627586	P	688.6779552	P	676.2045032	P	640.0378366	P	546.5537427	P	676.6582072	P	513.4320179	P	605.7899342	P	499.9359377	P	578.01545	P	546.6754917	P	493.8466042	P	420.8077339	P	507.9341218	P	503.8446896	P	506.3542857	P	431.6724776
Os.10980.1.S1_at	55.35758913	P	66.9743635	P	52.58293595	P	123.1489477	P	122.631645	P	128.9545032	P	66.86753126	P	61.87117082	P	60.0665838	P	134.5378366	P	108.0526872	P	116.4419671	P	75.80144186	P	77.29823518	P	69.61606481	P	118.0218096	P	130.1892158	P	109.8072705	P	80.35869929	P	72.40652228	P	74.70450322	P	110.3533306	P	114.8045734	P	101.4420358	P	71.19450547
Os.10981.1.S1_at	48.28800336	A	53.19466079	A	53.14897557	A	291.2966184	P	324.0100588	P	308.2045032	P	52.01010502	A	52.06566053	A	42.63094302	A	290.8982763	P	286.7878366	P	277.1075272	P	61.18018523	A	42.90011441	A	60.65793991	A	300.6928006	P	303.6644321	P	315.5352445	P	51.0763706	A	61.64552162	A	54.27293912	A	282.8066511	P	298.5983338	P	260.7600588	P	69.59339213
Os.10982.1.S1_at	62.6496664	P	66.26005889	M	50.96544968	A	63.91824815	M	79.44492211	P	70.31395196	P	82.21903427	P	68.03783661	A	70.60505788	P	73.01739309	P	85.2819311	M	76.18597865	A	63.4646579	P	67.67364327	P	69.94107414	A	73.74218627	P	65.37117012	M	70.47236585	A	90.20538521	P	87.07385893	P	90.58620879	P	72.39988745	A	71.62611314	A	87.02311955	M	66.70343787
Os.10983.1.S1_at	41.42867528	P	37.71406023	A	33.88020229	M	39.22616787	P	39.18024128	P	42.6659596	P	35.19741149	P	35.66605928	P	48.98699612	P	47.46009196	P	42.77291212	M	34.99769818	A	49.01021486	P	48.00337367	P	39.28897088	P	42.93503245	A	45.66724994	P	48.06620302	P	31.05385322	A	27.44497828	A	23.03476268	A	33.57036546	A	33.18048005	A	25.66029013	A	28.06738063
Os.10984.1.S1_at	4658.581059	P	4484.689092	P	4482.07956	P	4934.760919	P	5301.294909	P	5215.311849	P	4794.116117	P	4888.604395	P	5190.53988	P	4916.49538	P	4989.64602	P	4890.954667	P	4437.607281	P	4953.079503	P	4339.315614	P	5115.561307	P	4731.648412	P	4577.629462	P	5010.446846	P	4761.195812	P	4875.586449	P	4850.974086	P	4592.815313	P	4887.24947	P	4588.418297
Os.10985.1.S1_at	3404.260472	P	3014.906174	P	3478.019906	P	4202.828743	P	4410.666184	P	4250.287837	P	3414.003783	P	3403.163857	P	3572.787837	P	4430.343392	P	4561.787837	P	4316.185405	P	3268.873336	P	3760.356294	P	3106.290433	P	4484.62117	P	4144.366084	P	4304.037837	P	2908.63278	P	2604.153128	P	2442.465295	P	2890.815328	P	2815.122921	P	2748.245062	P	2424.004448
Os.10987.1.S1_at	1288.624349	P	1032.411387	P	1388.261319	P	1452.718392	P	1471.743981	P	1208.330111	P	1295.585019	P	1373.836175	P	1542.039366	P	1550.705344	P	1365.078698	P	1283.082254	P	1194.492483	P	1465.760059	P	1201.367269	P	1391.457164	P	1215.599095	P	1360.972082	P	1128.290973	P	864.3946361	P	655.1958331	P	901.8156143	P	811.137686	P	797.6454453	P	793.1682874
Os.10989.1.S1_a_at	400.9012001	P	334.5539036	P	425.2194258	P	454.2375333	P	414.5580268	P	365.6295372	P	443.7079417	P	483.0306965	P	499.6562426	P	457.4207605	P	425.1313654	P	398.2600588	P	472.5349943	P	532.606304	P	419.9200595	P	407.2940135	P	367.4741192	P	393.8574204	P	417.1800137	P	425.6050915	P	389.7099083	P	390.7729139	P	401.5151978	P	405.0780843	P	420.0273874
Os.10989.2.S1_at	18.6703233	A	17.32306277	A	18.90277799	A	17.72486205	A	17.33878021	A	15.55942395	A	18.57793458	A	17.60400534	A	17.75674614	A	17.41647149	A	18.68421177	A	18.30539338	A	17.14381222	A	15.80432762	A	19.00908645	A	19.32817729	A	18.92694044	A	18.25702397	A	16.30400502	A	16.03612866	A	15.28836527	A	16.35672408	A	16.87504759	A	20.05710044	A	17.36970434
Os.10990.1.S1_at	202.3242184	P	230.8058795	P	221.7937645	P	34.95353695	A	37.83689262	P	32.7460788	A	251.3515307	P	234.1301737	P	281.1807389	P	31.75892938	A	35.36751951	A	38.21256911	A	305.2971087	P	285.5019322	P	176.2165881	P	33.27539087	P	51.79288081	P	27.38901499	A	180.8448451	P	194.0616872	P	200.4466351	P	33.6877478	P	29.67700587	A	48.22615277	P	191.635407
Os.10991.1.S1_at	1748.271129	P	1721.44078	P	1813.566428	P	1916.918861	P	2030.12089	P	1830.697154	P	1603.040838	P	1796.495854	P	2076.290437	P	1987.426725	P	1919.456864	P	1805.044306	P	1545.352402	P	1890.663998	P	1408.627255	P	1888.139996	P	1777.898948	P	1618.873223	P	1681.878541	P	1618.046917	P	1502.928083	P	1746.449034	P	1656.65641	P	1637.052226	P	1485.316352
Os.10994.1.S1_at	483.3431153	P	468.4234414	P	442.6415606	P	419.5012789	P	447.8976642	P	429.5654784	P	408.5813084	P	407.482268	P	445.7191706	P	414.1609689	P	410.9055628	P	401.5100588	P	462.7453744	P	453.4976694	P	415.2930783	P	399.4933157	P	397.9421163	P	408.8809931	P	373.4048028	P	374.0109608	P	346.2211444	P	347.469601	P	342.1268695	P	348.2375452	P	371.82869
Os.10995.1.S1_at	2245.042132	P	2138.212571	P	2229.748179	P	2393.223597	P	2471.586081	P	2316.307601	P	2295.286173	P	2449.820377	P	2402.455744	P	2335.842104	P	2556.923074	P	2435.137647	P	2204.366062	P	2486.674646	P	2207.563674	P	2477.59757	P	2302.792662	P	2286.816276	P	2307.792309	P	2283.001373	P	2180.577119	P	2240.787837	P	2234.996416	P	2161.766106	P	2087.947034
Os.11000.2.S1_x_at	527.0112016	P	549.1291828	P	535.8612363	P	497.0947591	P	527.631273	P	514.8250708	P	551.7843949	P	503.7005203	P	521.9767722	P	504.9887988	P	519.6790073	P	453.0903704	P	500.1423293	P	536.3811649	P	510.9252408	P	516.9179989	P	492.1477241	P	472.4226433	P	487.3522672	P	513.2304682	P	508.6480806	P	545.6489477	P	524.0407046	P	485.8034823	P	465.9745104
Os.11002.1.S1_at	1261.955535	P	1329.401453	P	1231.244681	P	1192.353055	P	1432.145501	P	1408.898948	P	1336.113266	P	1267.496429	P	1291.716369	P	1374.892068	P	1477.155009	P	1557.315614	P	1186.086663	P	1196.59413	P	1324.293346	P	1625.85424	P	1863.704503	P	1650.778245	P	1118.452119	P	1210.610066	P	1226.676725	P	2072.479247	P	2265.126134	P	1715.400755	P	1258.258078
Os.11003.1.S1_at	154.8921773	P	142.4501521	P	154.9199404	P	144.5900011	P	139.0730511	P	138.7019545	P	150.2267668	P	151.4497458	P	154.5933921	P	150.5511719	P	133.8363022	P	123.4346548	P	137.2928152	P	138.7600588	P	139.5176929	P	138.3711699	P	166.7974873	P	164.231671	P	123.781986	P	117.982281	P	95.76011973	P	114.516655	P	111.7256078	P	115.0712284	P	100.207563
Os.11004.1.S1_at	157.0580565	P	124.8209933	P	152.8731269	P	89.16393678	P	116.7340783	P	121.5236263	P	129.3505056	P	148.878963	P	133.4554293	P	103.7781892	P	115.1862241	P	87.94957093	P	143.4689242	P	176.5345009	P	134.4043905	P	88.34339211	P	90.38177958	P	67.88942172	P	117.4133635	P	97.57442679	P	94.79190893	P	83.74305772	P	66.51139717	P	75.79063293	P	95.72822181
Os.11005.1.S1_at	4496.421237	P	4105.043795	P	4454.53466	P	4142.510059	P	4025.63428	P	4077.094944	P	4056.044252	P	4255.633546	P	4123.331067	P	4084.457108	P	4174.193505	P	4118.916974	P	4226.453457	P	4233.444238	P	3952.174741	P	3987.672659	P	3767.386946	P	4198.85249	P	4558.695699	P	4267.860703	P	4303.534755	P	4050.843392	P	3783.703768	P	4027.968392	P	4221.681774
Os.11006.1.S1_at	11.98153179	A	16.35449629	A	12.22884231	A	12.28663057	A	10.60967688	A	11.73019082	A	13.4798569	A	12.47571567	A	15.76715337	A	17.52119197	A	14.00736958	A	16.31669568	A	13.61985512	A	13.20972926	A	16.8263146	A	13.69926102	A	14.25336428	A	14.37459608	A	17.31534707	A	13.71794701	A	10.5319249	A	14.31646221	A	13.34635586	A	13.78433758	A	13.72191174
Os.11007.1.S1_at	1206.933452	P	1292.580823	P	1279.037739	P	1251.831739	P	1338.615436	P	1313.689536	P	1163.415932	P	1223.63956	P	1265.556405	P	1243.966692	P	1264.617935	P	1181.610991	P	1278.633698	P	1214.988793	P	1222.895954	P	1228.742646	P	1158.5539	P	1227.28802	P	1231.354862	P	1237.836639	P	1149.603775	P	1260.183741	P	1218.610288	P	1257.382463	P	1299.065614
Os.11008.1.S1_at	2535.808095	P	2469.1511	P	2483.936179	P	2807.865809	P	2888.352062	P	2642.402955	P	2443.238881	P	2741.453824	P	2658.295319	P	2884.758399	P	2904.41113	P	2865.735163	P	2809.589851	P	3103.813665	P	2857.934459	P	3087.655221	P	3130.833026	P	2879.516856	P	3223.754415	P	2857.890874	P	2948.375928	P	2970.088653	P	2952.468392	P	3040.77319	P	2681.466435
Os.11010.1.S1_at	2263.106085	P	2106.346499	P	2153.587425	P	2109.546494	P	2084.727187	P	2287.338849	P	2106.876741	P	2087.846542	P	2072.458727	P	2128.365958	P	2137.873349	P	2051.79756	P	2030.53149	P	2091.54832	P	2092.186909	P	2114.969768	P	2123.108957	P	2061.841041	P	2068.595625	P	2227.521729	P	2223.534869	P	1966.659014	P	2148.706213	P	2092.885059	P	2246.149154
Os.11012.1.S1_at	1942.979694	P	1762.569547	P	1947.671068	P	2080.571757	P	2143.798731	P	2078.227711	P	1738.858488	P	1873.231402	P	2055.620552	P	2114.221518	P	2139.57434	P	2097.206889	P	2337.947153	P	2020.211023	P	2033.702723	P	2115.982281	P	2107.003627	P	1976.541135	P	1786.581067	P	1753.42899	P	1575.842876	P	2095.441622	P	1824.852171	P	1886.843392	P	1562.513918
Os.11014.1.S1_at	252.0357977	P	245.2615087	P	240.6243752	P	230.2173911	P	242.1975238	P	239.8276703	P	266.9267254	P	234.7586881	P	246.2613163	P	237.4320063	P	225.2141814	P	232.5841847	P	285.2878366	P	234.7586881	P	244.9711412	P	214.0702806	P	244.331687	P	186.5712958	P	180.1814124	P	215.9100181	P	208.3433921	P	160.6854325	P	175.2259665	P	189.0369439	P	227.0378366
Os.11015.1.S1_at	431.9939436	P	275.3541967	P	431.9680217	P	466.4126602	P	463.6443466	P	409.4923098	P	291.523952	P	404.3940293	P	444.7023842	P	498.1506708	P	467.9408816	P	417.5209101	P	484.8067516	P	471.7768689	P	384.2045032	P	448.4727159	P	368.1691384	P	424.4594082	P	384.5005067	P	301.5695365	P	196.1437605	P	346.1500927	P	273.9545032	P	271.3413026	P	210.1354267
Os.11016.1.S1_x_at	3301.947105	P	3010.765247	P	3060.843179	P	3199.408674	P	3059.068503	P	2958.829788	P	3083.02468	P	3093.356414	P	2932.228397	P	3120.767821	P	3466.273948	P	3148.534272	P	3253.298609	P	3345.056984	P	3034.669118	P	3043.644325	P	2649.846334	P	3093.976257	P	3074.424703	P	3430.950292	P	3455.779759	P	3381.117719	P	3541.537837	P	3624.126509	P	3282.977595
Os.11018.1.S1_at	244.0938743	P	212.4763443	P	176.6669523	A	249.5648223	P	244.6782978	P	263.9103219	P	391.7045032	P	336.1489477	P	339.3690282	P	358.2352969	P	309.4820155	P	291.2600588	P	251.7058744	P	250.6767254	M	239.9102571	P	299.4020361	P	351.830099	P	384.4267254	P	306.8849289	P	316.9771786	P	384.0094422	P	357.3141115	P	349.8156143	P	342.4415752	P	349.5157224
Os.11019.1.S1_at	2761.014777	P	2820.911408	P	2673.0751	P	2594.59315	P	2474.889425	P	2545.843392	P	2752.360648	P	2667.583607	P	2663.773948	P	2386.317806	P	2435.338077	P	2493.03258	P	2661.342196	P	3053.751987	P	2624.281926	P	2473.948645	P	2337.203623	P	2475.098061	P	2394.441823	P	2342.830635	P	2475.424128	P	2430.817419	P	2287.288456	P	2408.831342	P	2653.504989
Os.11021.1.S1_s_at	7473.317863	P	7141.694674	P	7596.937483	P	8221.818567	P	8641.108114	P	8249.596211	P	7801.581787	P	7969.65902	P	8342.672675	P	8472.696268	P	8105.260059	P	8377.384721	P	7003.705905	P	7384.649278	P	7187.602716	P	7997.167314	P	8263.892821	P	8522.952085	P	8145.480144	P	7697.484046	P	7114.935263	P	6988.880556	P	7440.895689	P	7608.214913	P	7613.314789
Os.11021.2.A1_at	18.64115757	P	15.34979128	A	14.15722556	A	13.76673871	A	14.99669824	A	14.92486608	P	11.13113171	A	14.21757876	A	15.29056723	A	16.41585087	M	12.1835822	A	13.86286567	A	13.50021278	A	14.47054185	A	14.44866963	A	15.14782833	A	13.90033285	A	16.19223525	A	14.09010883	A	15.04455962	A	16.71451954	A	18.57667286	A	14.14750208	A	14.27413371	A	12.64580337
Os.11021.2.S1_x_at	3722.061217	P	3192.475276	P	3590.994895	P	4539.823905	P	4446.731427	P	4186.158907	P	3595.378751	P	3773.868271	P	3794.232281	P	4303.027253	P	4145.220862	P	4166.425139	P	3462.699363	P	3812.363237	P	3073.46461	P	3957.989579	P	3725.199142	P	3857.704503	P	4066.298567	P	3825.516309	P	3463.187698	P	3378.747833	P	3516.107241	P	3474.259663	P	3603.768037
Os.11022.1.S1_at	524.961469	P	491.58138	P	477.7936953	P	596.3656983	P	668.595276	P	670.5933921	P	497.1850533	P	485.7305491	P	562.1028598	P	605.1053578	P	673.5317411	P	579.0951428	P	535.3592928	P	533.9721909	P	429.0771645	P	603.6132504	P	531.2135931	P	552.0934687	P	484.9588204	P	447.0903822	P	428.9672974	P	512.5938382	P	478.4954945	P	469.7793394	P	433.0440117
Os.11022.1.S1_x_at	516.2043248	P	427.9010914	P	461.1129089	P	600.4854322	P	624.2338299	P	622.9437756	P	506.7528543	P	465.4786524	P	517.6691801	P	575.673218	P	669.0656143	P	578.0609046	P	486.6767254	P	497.6749946	P	400.6108031	P	578.2893179	P	534.9166035	P	472.0159869	P	463.8503544	P	445.4322983	P	441.8447859	P	430.4387029	P	440.5656143	P	458.086952	P	416.9591272
Os.11023.1.S1_a_at	61.93817712	P	54.80070549	P	39.07950908	P	51.58540541	P	61.73706804	P	63.98963815	P	54.66715813	P	48.88633621	P	57.14556044	P	62.64710519	P	56.71408004	P	58.00770923	P	77.25925513	P	63.02692146	P	66.60669575	P	75.26792173	P	71.87605949	P	73.48861942	P	85.30827048	P	71.59547855	P	75.78783655	P	64.3045485	P	68.10825837	P	55.78784871	P	74.75954964
Os.11023.1.S2_a_at	213.0850631	P	196.3156143	P	172.8094422	P	172.8457441	P	195.7356405	P	202.2617363	P	206.0157562	P	197.4384505	P	215.9381752	P	206.5976518	P	187.354863	P	179.2202529	P	231.2372513	P	235.9850936	P	251.6174504	P	246.0441492	P	281.1359044	P	231.1489477	P	230.7470465	P	243.482281	P	263.9835732	P	241.6918522	P	226.8095807	P	205.097296	P	235.6802168
Os.11024.1.S1_at	5.983148643	A	7.865687905	A	6.130091509	A	8.321850743	A	8.531850178	A	8.246190419	A	5.901191487	A	7.240395672	A	6.784121159	A	8.266567156	A	8.936399774	A	11.72701705	A	7.234164082	A	6.030915203	A	7.949546219	A	11.06426728	A	8.975689729	A	9.484613179	A	8.482360771	A	8.057209465	A	8.371492294	A	9.91776368	A	6.84162655	A	7.512275127	A	7.513585922
Os.11025.1.S1_at	66.23453913	P	58.73775287	P	75.64618912	P	66.67672556	P	75.12286905	P	59.63668905	P	78.14894766	P	66.5695855	P	91.68700572	P	55.14991879	M	64.26259766	P	62.31265244	P	68.25524046	P	80.41786492	P	48.65409948	P	54.02833356	P	50.17938857	A	48.92066864	P	52.86138291	P	52.37953253	A	40.91636578	A	52.60468941	A	33.39108598	A	39.4005932	A	46.7734177
Os.11026.1.S1_at	5107.139605	P	4965.36363	P	5026.987755	P	5010.07487	P	4952.154094	P	5246.540626	P	5104.555092	P	5066.182375	P	4718.275319	P	5380.408708	P	5341.471299	P	5208.545348	P	5398.054399	P	4790.206919	P	5062.071842	P	5211.493692	P	5250.239265	P	5607.767235	P	4522.054675	P	4462.261634	P	4461.406602	P	5438.931501	P	5053.476336	P	4899.412837	P	4724.703164
Os.11028.1.S1_at	219.2204561	P	197.7512987	P	213.1859369	P	210.8565419	P	211.1211699	P	222.2125053	P	251.3748967	P	235.8433921	P	240.4886929	P	227.7130441	P	239.9352801	P	212.6241134	P	266.4125492	P	239.3711699	P	243.1586282	P	216.9750152	P	206.3850093	P	195.2391293	P	171.1430203	P	220.3514758	P	201.982281	P	166.5378366	P	178.5100588	P	177.841701	P	199.6103251
Os.11029.1.S1_at	2837.043007	P	2746.160677	P	2571.173959	P	2694.954503	P	2254.093392	P	2057.167748	P	3919.548595	P	3642.540659	P	3237.286501	P	2999.298217	P	2694.925554	P	3073.804026	P	2883.264793	P	5013.120249	P	3116.801725	P	3495.061201	P	3930.662046	P	2116.357413	P	6195.135277	P	6545.809775	P	7788.251235	P	5415.100359	P	5276.921276	P	5277.26023	P	6588.581966
Os.11030.1.S1_at	276.5976387	P	269.0181515	P	285.9267254	P	269.4480756	P	313.9545032	P	331.2935996	P	292.7491951	P	291.1377946	P	332.4076682	P	333.2318266	P	300.7635895	P	310.7251729	P	240.123591	P	321.3466323	P	265.089285	P	315.1620329	P	249.3993626	P	264.1369045	P	246.1628515	P	252.1321707	P	289.4805803	P	280.4861706	P	288.2941467	P	274.976416	P	273.1596206
Os.11030.2.S1_x_at	210.402048	P	194.3526766	P	205.9232339	P	223.5958333	P	221.7546142	P	220.4200525	P	234.982281	P	209.982281	P	232.9968607	P	241.9775871	P	219.1615144	P	209.1126398	P	204.7035102	P	212.1398035	P	184.7642256	P	207.408187	P	207.9523997	P	183.5589357	P	227.1998937	P	207.3711699	P	226.6549263	P	210.5592331	P	201.2593072	P	201.2204783	P	211.7166762
Os.11032.1.S1_at	445.0656143	P	461.6663892	P	452.6681657	P	392.3666	P	428.8094245	P	411.4634215	P	404.7195503	P	438.9223986	P	476.0951618	P	403.9387367	P	367.7781096	P	378.6571129	P	501.9904633	P	457.0198379	P	503.3934352	P	426.043136	P	389.3711699	P	413.5066318	P	589.7461699	P	629.7699022	P	623.0904571	P	462.3983173	P	483.1544778	P	466.2163003	P	598.0857102
Os.11033.1.S1_at	609.6767254	P	481.4444173	P	544.6180962	P	731.6121141	P	722.7366433	P	704.8332211	P	572.6489477	P	570.1250638	P	529.9700451	P	674.6082681	P	764.9526892	P	785.6195238	P	547.0214908	P	598.7158153	P	473.5378366	P	729.574449	P	600.0508938	P	689.4264614	P	564.5122863	P	624.1747541	P	607.692636	P	745.6853273	P	670.607281	P	744.9270114	P	585.5956547
Os.11034.1.S1_at	1290.186502	P	1295.040222	P	1276.109523	P	1309.53761	P	1325.760059	P	1423.943503	P	1159.031962	P	1203.730825	P	1189.050281	P	1282.70237	P	1372.716002	P	1345.13596	P	1537.761655	P	1128.691995	P	1317.648948	P	1274.1347	P	1378.023948	P	1459.426548	P	917.0195003	P	927.9799478	P	878.5146801	P	1107.487933	P	1021.959845	P	944.4338628	P	938.214208
Os.11035.1.S1_at	299.7669777	P	297.7425842	P	292.8877887	P	329.1183567	P	338.8416726	P	334.1890027	P	265.7294671	P	282.2599799	P	291.2911257	P	330.4931046	P	358.2045032	P	315.2123501	P	342.2940261	P	312.5733989	P	282.0043159	P	323.5161123	P	306.4621771	P	331.8306243	P	280.1114345	P	292.5593173	P	291.2394242	P	330.5806485	P	312.8613496	P	318.6489477	P	255.9567256
Os.11036.1.S1_at	1275.31834	P	1286.976407	P	1206.83388	P	1229.124071	P	1291.735832	P	1311.465752	P	1333.22285	P	1244.257287	P	1271.342727	P	1352.324732	P	1346.263476	P	1273.514495	P	1287.812582	P	1161.640482	P	1120.413989	P	1328.546403	P	1131.286995	P	1175.269335	P	1814.911608	P	1730.69496	P	1660.603413	P	1849.205288	P	1785.301604	P	1734.234412	P	1545.850263
Os.11037.1.S1_a_at	6689.801581	P	6975.135059	P	6309.693824	P	6143.570091	P	5684.566996	P	6870.745291	P	6828.775158	P	6934.077886	P	7332.563612	P	6622.333553	P	7170.828879	P	6406.367824	P	7887.181019	P	7526.615849	P	8218.913977	P	7113.870864	P	8005.468826	P	7547.483368	P	7732.886354	P	8103.568599	P	7642.341811	P	7642.07617	P	7398.74292	P	7091.773782	P	7644.065614
Os.11038.1.S1_at	4829.179629	P	4821.468392	P	4578.126434	P	4766.047668	P	4957.626495	P	5138.093392	P	4831.690143	P	5068.815614	P	5408.820128	P	4983.287837	P	5500.089382	P	5320.471592	P	5235.296551	P	5416.517106	P	5180.349906	P	5246.549626	P	4794.517383	P	4705.009045	P	6329.940664	P	6226.376442	P	6205.326703	P	6280.655649	P	5967.859446	P	6351.479566	P	6015.350264
Os.11039.1.S1_s_at	44.55509239	P	60.14193676	P	50.3309246	P	26.93494094	P	50.85821072	P	47.08841987	P	207.8139203	P	116.368243	P	114.3711699	P	252.2322735	P	260.5779283	P	200.4059129	P	94.67048732	P	167.1002318	P	179.8433921	P	332.7036835	P	639.6924932	P	343.967936	P	41.82462459	A	58.17124013	P	61.93018508	P	53.56564005	P	51.19349667	P	36.89440561	P	108.305979
Os.11039.2.S1_x_at	49.73908052	A	67.8379565	A	52.59595086	A	54.79263339	A	54.23643697	A	42.86105025	A	78.91780622	M	74.47265539	M	75.26991933	P	106.7067653	P	106.2369542	P	96.49796414	M	62.00392716	A	100.2555588	P	100.3405935	P	127.8792092	P	202.5948538	P	159.1069088	P	59.77736855	A	71.38994108	A	69.38468067	A	65.28092382	A	71.02019789	A	63.9458506	A	86.71128786
Os.11039.3.S1_at	9.445874953	P	13.95920828	P	10.84147231	P	6.858934756	P	11.27384332	P	8.553602749	A	53.6950311	P	27.95826869	P	28.47775993	P	70.5836608	P	84.31190824	P	52.00962925	P	22.93282957	P	41.57334681	P	39.73684467	P	84.06052025	P	159.5393633	P	70.09339213	P	11.6911541	P	12.17762621	P	13.23345326	P	11.36487324	A	11.47851901	P	10.50440174	P	24.79153317
Os.11040.1.S1_x_at	492.5978812	P	489.5200707	P	461.1015252	P	534.3184601	P	490.3117397	P	489.9267254	P	682.5965964	P	576.1228123	P	501.0752012	P	581.6677405	P	578.7581364	P	529.2101319	P	390.5922293	P	380.7789089	P	371.1262214	P	508.6881837	P	496.3063299	P	521.7455793	P	475.0690987	P	620.0630311	P	591.3272143	P	601.291874	P	565.2490621	P	599.8533191	P	722.2599115
Os.11041.1.S1_s_at	934.6190528	P	1023.596968	P	924.6554983	P	773.3748886	P	830.9914207	P	892.869611	P	997.0653428	P	838.4498105	P	931.3407646	P	755.4607106	P	793.7787815	P	783.1084282	P	1033.899117	P	861.0431644	P	1072.035425	P	766.687806	P	803.391342	P	801.2293529	P	1001.179424	P	1085.140191	P	1214.302451	P	1005.462597	P	1023.770141	P	898.4236046	P	1095.26485
Os.11042.1.S1_at	1663.878211	P	1546.442195	P	1699.38569	P	1342.350867	P	1478.6712	P	1405.912837	P	1548.760059	P	1712.461505	P	1640.206777	P	1353.37043	P	1499.183433	P	1391.028306	P	1716.810596	P	1621.232281	P	1588.62689	P	1524.276669	P	1392.714984	P	1468.161416	P	1985.886752	P	1789.418989	P	1738.760059	P	1573.547409	P	1491.148715	P	1601.266336	P	1759.916909
Os.11043.1.S1_x_at	6082.838497	P	5464.773767	P	6333.708308	P	6828.543621	P	7252.508783	P	6530.625352	P	5815.82339	P	6181.628087	P	6295.62554	P	6500.739032	P	6032.700492	P	6162.580917	P	5365.975107	P	6043.372652	P	4994.342139	P	5919.698699	P	5713.174132	P	5470.002578	P	6261.931531	P	5937.406839	P	5630.435707	P	5722.016555	P	5748.781756	P	5707.043556	P	5518.362482
Os.11043.2.S1_at	2865.747755	P	2464.801426	P	2900.224829	P	3585.147166	P	3641.742956	P	3336.125052	P	2607.496175	P	2800.87117	P	3214.838343	P	3340.170194	P	3200.620805	P	3010.397734	P	2500.386854	P	2986.36807	P	2260.531539	P	2849.158598	P	2610.745284	P	2657.671833	P	3139.260059	P	2945.570042	P	2619.782389	P	2698.11461	P	2666.960374	P	2725.659762	P	2685.668656
Os.11044.1.S1_at	108.1182155	A	90.31469095	A	120.9193746	A	130.3107449	A	127.4008742	A	111.4907424	A	106.9840053	A	111.4503032	A	106.4475755	A	132.0611777	A	120.8711699	A	136.5155109	A	121.1814115	A	151.4533142	A	101.7868477	A	98.70450322	A	112.4406233	A	102.1218235	A	85.09180436	A	97.09401501	A	72.39312645	A	83.43442463	A	76.09036767	A	94.62817633	A	86.16797518
Os.11045.1.S1_s_at	84.86450583	P	83.55650504	P	85.5579883	P	78.44016353	P	99.91584086	P	111.1553845	P	99.65076976	P	94.43365686	P	96.34339211	P	101.4842828	P	111.6952919	P	90.00783372	P	101.5519177	P	100.4543478	P	68.54723429	P	93.11079084	P	67.84339217	P	84.31324957	P	113.8352613	P	144.0013705	P	157.5095457	P	140.0933921	P	150.72474	P	158.2953642	P	154.4233187
Os.11045.2.S1_s_at	82.56561433	P	69.76420446	P	78.64986685	P	88.732281	P	90.69171699	P	85.34082574	P	101.8736556	P	86.09241626	P	85.68024108	P	90.71466772	P	88.7129401	P	86.9805516	P	96.07303709	P	92.48917205	P	87.69141283	P	83.50381428	P	90.16017835	P	73.92672545	P	109.6859116	P	163.6211699	P	142.3740097	P	139.3833346	P	142.7378516	P	147.2636551	P	154.4500159
Os.11046.1.S1_at	203.4162941	P	202.5419256	P	184.6590529	P	328.080738	P	249.5015169	P	176.0545422	P	392.732281	P	429.8365681	P	364.5153488	P	451.6162715	P	382.8644216	P	313.5050225	P	239.4686848	P	900.5933921	P	593.8557699	P	494.8378884	P	943.4768933	P	282.3206537	P	1754.446211	P	1779.185996	P	2220.226944	P	2018.135059	P	2045.648392	P	2368.594019	P	2482.562882
Os.11047.1.S1_at	68.21588974	A	67.3877311	A	72.98678076	A	91.40854317	M	90.89894766	A	104.6876806	A	69.99733622	A	78.32059399	A	74.3137252	A	87.29546335	P	88.10370843	A	87.4319215	A	79.46733568	A	82.45171931	A	82.37262737	A	95.38322524	A	82.93786132	A	78.58369136	A	80.38357008	A	70.99091645	A	77.39280891	A	93.09572175	A	75.43385718	A	68.89846693	A	68.70450327
Os.11048.1.A1_at	1040.671378	P	1056.508408	P	1012.264623	P	1030.496759	P	1059.611863	P	1092.435932	P	954.5230315	P	999.371548	P	1066.140109	P	1008.765853	P	1016.066587	P	975.855445	P	1035.767721	P	990.0686442	P	987.4581401	P	976.2648807	P	1006.931577	P	881.4545032	P	906.2236768	P	841.5283176	P	813.2692663	P	883.5728438	P	841.356201	P	838.1159038	P	791.8705885
Os.11049.1.S1_at	6827.221318	P	6533.15697	P	7183.930858	P	7879.153412	P	7367.147206	P	7018.026884	P	6420.018326	P	6955.63353	P	6941.219868	P	7453.00483	P	7264.961008	P	7240.559218	P	6281.248347	P	7026.360914	P	6250.595683	P	6967.617193	P	7022.940199	P	7155.653811	P	7626.735093	P	7015.358753	P	6460.708449	P	6615.869592	P	6679.835106	P	7039.186646	P	6775.403153
Os.11053.1.S1_at	54.65548457	P	52.00126329	P	51.25023512	P	56.60332405	P	63.3960989	P	59.1315176	P	55.37487772	P	47.13992537	P	50.81282089	P	55.77064642	P	57.07013255	P	48.59610664	P	56.12118105	P	51.53440537	P	49.57661106	P	56.36183418	P	52.23569118	P	40.25679826	P	51.14381581	P	58.95450673	P	54.12074346	P	54.02878203	A	56.87659207	P	64.5181462	P	58.39635379
Os.11053.1.S1_s_at	132.8487558	P	147.5204487	A	155.2132913	P	155.8304281	P	152.0245461	P	159.0771673	P	135.887701	M	138.6669999	P	141.5109862	P	141.6191022	P	141.5733393	P	150.9036873	P	135.1741662	P	139.1266522	M	144.4859721	P	144.1353952	P	167.023335	P	169.1211699	M	175.5675001	P	167.7223035	P	164.4318314	M	182.9131527	P	158.2600588	A	155.3274824	M	164.775577
Os.11054.1.S1_at	1041.788817	P	1266.018935	P	1036.361645	P	1053.505537	P	1158.911943	P	1154.897591	P	1067.138914	P	1081.450635	P	1140.795546	P	1025.855993	P	1034.221066	P	1030.536976	P	1044.546477	P	1075.606227	P	975.5378366	P	993.6879358	P	929.1401558	P	948.4920003	P	929.1136366	P	875.2947593	P	897.6515184	P	943.0672664	P	865.907909	P	925.3426237	P	1002.046741
Os.11055.1.S1_at	542.1435974	P	477.4028147	P	472.2600588	P	529.855225	P	537.2204557	P	513.38364	P	472.8016547	P	473.87316	P	480.7236737	P	499.92444	P	500.1376222	P	500.124731	P	481.2431482	P	516.1792104	P	412.5378366	P	476.5449173	P	420.0753801	P	438.7258334	P	433.7846347	P	485.3200949	P	481.2110447	P	477.2430975	P	427.2904406	P	476.5448658	P	436.7277
Os.11057.1.S1_at	1085.512743	P	962.8654728	P	1102.241546	P	1021.49405	P	987.9770074	P	945.2234524	P	1072.469229	P	1121.11189	P	1132.391665	P	972.912066	P	944.6388506	P	992.2007436	P	1030.345508	P	1075.406547	P	1010.844734	P	877.9305146	P	868.659684	P	798.2958661	P	1094.388265	P	995.3558723	P	1011.340261	P	934.6876195	P	903.7166936	P	902.2057952	P	977.6736487
Os.11058.1.S1_x_at	1479.99718	P	1626.902229	P	1410.051725	P	1767.965586	P	1819.468998	P	1997.373486	P	1605.996225	P	1480.066588	P	1720.58041	P	1795.284267	P	1816.996931	P	1765.950662	P	1107.369796	P	1474.178587	P	1243.744334	P	1880.581057	P	1902.054511	P	1548.305754	P	1552.103781	P	1648.154908	P	1710.787316	P	2141.699423	P	2015.071452	P	2102.554392	P	1709.053912
Os.11059.1.S1_at	1045.676725	P	1212.565614	P	1094.172047	P	1099.580959	P	1150.569664	P	1197.23281	P	1284.867115	P	1270.748915	P	1269.015057	P	1229.797908	P	1259.718699	P	1136.787837	P	1345.537837	P	1176.930931	P	1320.64734	P	1252.144028	P	1480.211172	P	1416.634553	P	1006.838685	P	999.5361132	P	970.8702967	P	540.1943346	P	609.1408198	P	565.1576668	P	987.3071401
Os.11061.1.S1_at	335.7616751	P	291.7552175	P	296.3318274	P	263.8156143	P	293.8064126	P	267.6224939	P	282.5205371	P	295.0799853	P	315.7906638	P	304.503768	P	264.5521305	P	253.9595713	P	337.0129051	P	273.2977006	P	294.1850373	P	260.6354115	P	246.8012323	P	309.1530213	P	212.7916886	P	224.8116121	P	218.0979897	P	222.8804465	P	202.6481748	P	188.8150413	P	206.7664768
Os.11062.1.S1_at	1164.580696	P	1121.861675	P	1128.697166	P	833.1855489	P	766.4408838	P	822.3525081	P	1330.182568	P	1190.982281	P	1174.054078	P	737.4560073	P	839.3686997	P	826.1129979	P	1127.320831	P	1477.817924	P	1192.154979	P	853.3377976	P	737.8033052	P	829.5456165	P	1094.334888	P	1148.002846	P	1267.482498	P	720.0777223	P	762.1236322	P	748.2391287	P	1203.459957
Os.11064.1.S1_a_at	839.4250146	P	886.9325598	P	791.8173827	P	584.2588678	P	651.3106764	P	774.4085056	P	630.5652857	P	669.8295032	P	653.1252963	P	495.5210685	P	627.3195868	P	540.3711699	P	778.7045032	P	635.982281	P	731.0013839	P	551.5171018	P	581.8639116	P	567.1114599	P	495.446754	P	522.7350656	P	554.4945121	P	368.1994799	P	358.6409567	P	356.845736	P	558.1986264
Os.11064.2.S1_at	17.98628937	P	15.79332711	M	16.98737053	A	17.8309747	A	17.83773099	P	14.70652686	A	14.68077958	A	15.82342606	P	16.59274032	A	16.84160337	P	17.22742138	P	16.28094787	P	17.58181773	P	14.47973003	A	14.13605761	A	15.11954645	A	16.93320555	A	18.39318336	P	13.93459691	A	19.06050607	P	15.80213203	A	15.69773111	M	24.72619472	P	17.82997127	A	13.89743451
Os.11065.1.A1_at	77.25526448	P	72.12473576	P	90.83890489	P	266.0289675	P	231.9565835	P	178.153872	P	133.9297871	P	106.2698398	P	90.72136994	P	176.9220175	P	211.5455487	P	277.4839779	P	52.69455237	P	99.94271616	P	45.33698047	P	129.0255971	P	96.34627255	P	114.2616856	P	107.3233856	P	199.2348644	P	180.235879	P	337.3674776	P	394.6634089	P	437.8242275	P	205.7808458
Os.11066.1.S1_at	222.9471328	P	219.4386277	P	222.9017159	P	180.5526394	P	203.2216653	P	193.2634736	P	178.8701373	P	161.9263263	P	166.4267254	P	183.7603365	P	185.6341728	P	196.8660704	P	189.9719342	P	193.2634736	P	174.2823031	P	172.7166367	P	163.5942973	P	184.0070167	P	102.7664123	P	122.8498665	P	135.2877064	P	159.9345672	P	172.8144407	P	167.8252773	P	154.7394093
Os.11067.1.S1_at	7.411243361	A	8.136714651	A	7.362641347	A	7.900398526	A	6.892944357	A	7.40843289	A	5.4530688	A	7.136501851	A	5.867939419	A	6.764917499	A	6.780076744	A	6.792210391	A	6.291157967	A	6.500672096	A	7.628364151	A	8.283877979	A	8.089992096	A	7.251222069	A	7.623647088	A	8.121344496	A	7.348073506	A	8.935379229	A	7.151914781	A	6.495242067	A	7.552683197
Os.11068.1.S1_a_at	1984.707373	P	2052.537808	P	2020.082995	P	2206.789037	P	2026.237816	P	2000.947853	P	1907.447416	P	1905.959894	P	1652.260282	P	2026.815614	P	2138.713112	P	2222.209082	P	2177.081978	P	2112.743693	P	2008.972927	P	2085.648948	P	1654.933401	P	2108.091434	P	1395.520983	P	1542.717204	P	1497.226549	P	1890.511532	P	1790.689269	P	1729.836534	P	1502.967259
Os.11068.3.S1_at	161.7597162	P	164.4935167	P	167.7253802	P	147.0988746	P	146.8711699	P	167.5683289	P	170.6501575	P	162.2808778	P	158.3390537	P	191.4545032	P	169.0645389	P	162.3428513	P	192.99337	P	153.5100588	P	152.9261831	P	168.7161026	P	173.6516322	P	166.6735259	P	130.4155664	P	158.065855	P	173.0763689	P	162.6574504	P	162.1861277	P	159.0100588	P	177.4690169
Os.11068.4.S1_x_at	536.4505698	P	484.0241225	P	508.7385407	P	556.8114235	P	608.0969642	P	646.7198701	P	507.5375641	P	488.7985984	P	507.7472752	P	590.2403955	P	585.5423276	P	537.1823956	P	552.482281	P	499.4541034	P	484.0812937	P	530.4860561	P	513.908889	P	555.8377187	P	355.0488299	P	354.3368957	P	366.9859888	P	407.5239477	P	413.986146	P	412.2377008	P	342.0280592
Os.11069.1.S1_at	1745.904054	P	1733.183645	P	1774.898948	P	1865.815614	P	1951.754494	P	1821.955786	P	1674.728354	P	1940.956523	P	2026.889165	P	1965.546903	P	2012.279904	P	1904.835595	P	2016.53451	P	1889.051725	P	1895.812912	P	1962.98749	P	1843.263916	P	2074.344708	P	1816.415599	P	1693.135906	P	1618.087	P	1755.482281	P	1750.637524	P	1618.643653	P	1586.555847
Os.1107.1.S1_at	202.1576023	P	163.0087449	P	183.1220604	P	222.494751	P	212.0100588	P	229.9536674	P	178.7199655	P	208.0247379	P	203.5229129	P	224.2569528	P	259.203932	P	220.5607157	P	237.0278439	P	240.5916504	P	207.2617048	P	203.7750144	P	185.5661801	P	184.1489477	P	109.4474357	P	124.6827069	P	139.4481255	P	139.9926924	P	152.8402637	P	144.6571805	P	134.4249605
Os.1107.2.S1_s_at	153.5712837	P	125.9258624	P	156.7203728	P	154.7735179	P	172.7258252	P	172.0793499	P	131.5400623	P	155.7788736	P	155.0483482	P	168.7123871	P	157.2538647	P	146.9976085	P	163.8833894	P	162.2281741	P	151.888771	P	154.3727732	P	153.3920232	P	157.4033125	P	137.4325015	P	137.1632977	P	125.7446735	P	148.6173331	P	134.5215786	P	133.7990951	P	130.3189635
Os.11071.1.A1_at	282.9618379	P	206.45066	P	260.522639	P	267.4988644	P	277.2045032	P	232.0100588	P	311.5516155	P	320.5378366	P	280.5657335	P	306.2279668	P	320.3732112	P	313.8810948	P	313.0740478	P	368.6845378	P	288.0545004	P	307.5425639	P	244.4755341	P	275.8367967	P	259.9071336	P	303.068558	P	335.8465112	P	307.5022783	P	269.6706376	P	323.6708331	P	297.2954226
Os.11071.1.A1_s_at	4997.168959	P	5027.099305	P	5180.780176	P	5504.977616	P	5625.177659	P	5256.649184	P	5083.031094	P	5463.68849	P	5850.093392	P	5679.509996	P	5607.50679	P	5421.210594	P	5414.488569	P	5373.839548	P	5260.282551	P	5863.10875	P	5927.024994	P	5925.300257	P	5135.548368	P	4955.021056	P	4723.045517	P	5156.065123	P	4714.430715	P	4591.511349	P	4487.271872
Os.11072.1.S1_at	91.97195046	P	69.37324632	P	68.54751928	P	68.64736802	P	88.28432612	P	70.47967097	P	82.07944581	P	70.28850468	P	84.90126812	P	67.4945567	A	66.029933	P	80.51778579	P	73.54090913	P	82.13462832	P	69.92366672	P	66.4970991	P	66.28478039	P	72.32069869	P	137.7488367	P	159.6248397	P	150.2113649	P	157.5880258	P	171.8846798	P	117.3553364	P	169.4280949
Os.11073.1.S1_at	13.71033858	A	10.45354159	A	11.1547787	A	15.1838423	A	12.68343433	A	11.65278701	A	13.39931526	A	11.1590095	A	10.10809349	A	11.50989327	A	13.00620289	A	14.40647164	A	13.84799491	A	13.13796317	A	14.47931087	A	15.8621687	A	14.14288059	A	15.05700412	A	11.4431397	A	12.66901991	A	11.1727184	A	11.02346102	A	13.70016616	A	12.66111426	A	11.90515994
Os.11076.1.S1_at	377.5223978	P	425.7792021	P	366.4730612	P	395.4020686	P	430.3484204	P	418.2144374	P	438.6029919	P	428.6574396	P	384.732281	P	376.8579842	P	395.3253563	P	388.3505389	P	370.8645465	P	446.8156143	P	401.6808099	P	351.2047946	P	353.4710953	P	299.5912948	P	497.6526352	P	555.2491484	P	529.9061579	P	436.2170371	P	412.9545032	P	408.6350588	P	530.8364591
Os.11078.1.S1_a_at	13186.42611	P	12483.40526	P	12854.4813	P	11661.66337	P	11875.84607	P	12040.76006	P	12005.14261	P	11545.25523	P	11488.83637	P	11092.51006	P	11755.31161	P	12211.58422	P	11909.33299	P	12501.29889	P	12353.45024	P	11370.99137	P	11031.80056	P	11312.59339	P	13014.43816	P	13656.83907	P	14336.56882	P	13918.38616	P	13708.85054	P	13251.16992	P	13738.20636
Os.11080.1.S1_at	7.410243926	A	8.842268203	A	9.448595689	A	7.246597583	A	7.030182283	A	8.689989001	A	9.963020495	A	8.976545788	A	7.856840066	A	7.729904128	A	6.806663876	A	8.044448476	A	8.232509619	A	8.536535009	A	8.701309644	A	8.749009141	A	8.986007966	A	9.121212078	A	10.69824541	P	8.701309644	A	10.18532701	A	10.39171875	A	8.863556732	A	10.06333636	A	9.090434755
Os.11083.1.S1_at	1444.648948	P	1360.195909	P	1455.620293	P	1596.723383	P	1706.984025	P	1486.98529	P	1484.132148	P	1542.997553	P	1523.939219	P	1700.410654	P	1550.867279	P	1485.752537	P	1624.686867	P	1530.315123	P	1424.993299	P	1666.963661	P	1681.455455	P	1622.142712	P	1526.608726	P	1537.390533	P	1401.179778	P	1390.18167	P	1605.368153	P	1574.030915	P	1555.803989
Os.11084.1.S1_at	1467.869909	P	1305.523988	P	1502.995491	P	1423.986386	P	1487.910336	P	1466.510395	P	1437.538047	P	1474.116611	P	1532.205905	P	1434.689331	P	1453.910304	P	1474.520105	P	1577.370912	P	1520.921299	P	1496.730191	P	1518.432274	P	1333.301351	P	1289.593392	P	1343.057021	P	1383.685626	P	1342.151055	P	1480.731461	P	1311.790861	P	1541.4665	P	1265.707931
Os.11084.2.S1_at	851.5484957	P	801.0279149	P	803.3642604	P	861.327938	P	934.8764388	P	874.5656143	P	777.2603574	P	864.0411535	P	898.4545032	P	905.4232359	P	849.9437559	P	819.7567863	P	883.1664507	P	828.0664446	P	812.3988853	P	837.0706032	P	870.16333	P	852.5587054	P	812.6937977	P	783.9128366	P	729.619017	P	889.9437918	P	762.7443326	P	746.2465978	P	694.772346
Os.11084.2.S1_x_at	680.8642149	P	603.6208256	P	675.3119621	P	670.5380866	P	712.8573481	P	662.2295917	P	634.5730931	P	651.6225627	P	675.7295685	P	682.7228725	P	671.7169887	P	620.511164	P	718.8904219	P	666.0517254	P	572.2312202	P	610.0512019	P	614.4267503	P	638.4279342	P	603.5602897	P	606.6136147	P	555.9601535	P	607.247262	P	552.9287114	P	527.6808259	P	509.2052269
Os.11085.1.S1_at	37.54387628	P	37.12016464	P	35.94871764	A	24.56908595	A	34.01094686	P	41.94657897	P	41.90125197	P	36.61218491	P	37.00716183	P	38.20620171	P	38.59630487	P	36.26905751	P	41.25901517	P	32.54657792	P	34.02538722	M	37.12016464	P	37.83381317	A	34.81109052	P	32.48033004	P	38.58217105	A	42.59117004	A	32.80655903	A	32.44701866	P	35.0638757	A	32.44701866
Os.11087.1.A1_at	1378.639325	P	1241.134878	P	1367.341118	P	1449.985468	P	1556.976931	P	1281.663504	P	1279.066073	P	1365.563424	P	1462.157824	P	1325.673983	P	1387.679774	P	1279.139456	P	1502.103304	P	1377.245984	P	1258.737824	P	1399.176893	P	1268.622441	P	1190.755704	P	1465.71968	P	1275.257222	P	1127.124533	P	1288.433199	P	1174.540589	P	1232.702982	P	1112.981021
Os.11088.1.S1_at	1813.853032	P	1857.994174	P	1853.606795	P	1942.002206	P	2082.440577	P	1930.279587	P	1949.582871	P	2077.098092	P	2240.420501	P	1994.704059	P	2036.518269	P	1870.042349	P	1970.744296	P	1959.426828	P	1909.135052	P	2077.296358	P	2156.085334	P	2063.287837	P	2243.07865	P	2084.398948	P	1953.153186	P	1979.77363	P	1922.801725	P	1921.860666	P	1798.433822
Os.11089.1.S1_at	192.6548741	P	146.9526348	P	187.4205469	P	173.9119931	P	189.4826799	P	178.9050757	P	245.5681846	P	255.1334485	P	211.5663887	P	247.1427433	P	271.3681815	P	212.3156143	P	264.0758889	P	363.0894294	P	305.2789678	P	280.7443936	P	348.0850329	P	222.8433921	P	280.9559015	P	331.8411947	P	314.1037969	P	325.0149762	P	313.8239817	P	339.5257913	P	448.9562263
Os.11090.1.S1_at	433.6253534	P	389.4916309	P	375.175102	P	324.8283634	P	358.1457498	P	369.5954477	P	375.1323825	P	410.0025198	P	391.0916226	P	419.7182259	P	398.3500027	P	350.6136652	P	378.7878366	P	351.9200815	P	385.7881859	P	349.3671502	P	352.6097297	P	414.232281	P	268.9425031	P	290.4687016	P	326.6290822	P	246.8433921	P	263.8077056	P	219.8322489	P	277.5260651
Os.11092.1.S1_at	5414.097813	P	5187.581825	P	5572.383117	P	5737.715138	P	5709.391111	P	5731.899571	P	5442.586587	P	5718.287837	P	6070.717908	P	5918.466594	P	6251.077125	P	5921.132952	P	5558.492049	P	7047.209097	P	5834.056708	P	6695.628165	P	6686.465487	P	5823.537837	P	6893.179185	P	6646.999381	P	6490.13673	P	5417.101832	P	5707.196944	P	6106.491769	P	6527.739261
Os.11093.1.S1_at	8675.042292	P	8256.960457	P	8448.37117	P	8938.159595	P	8804.229943	P	8112.593982	P	8506.396729	P	8706.706424	P	7782.768021	P	8380.207224	P	8461.814978	P	8956.882813	P	8751.202724	P	8451.249792	P	7894.638291	P	8619.769842	P	7887.110234	P	8139.279716	P	7994.503894	P	8109.383621	P	8425.526137	P	8641.919937	P	8501.30935	P	8931.052727	P	8309.196599
Os.11094.1.A1_at	464.84154	P	504.0405277	P	487.5703215	P	359.5806776	P	410.1590119	P	492.1504629	P	585.2045032	P	420.7419984	P	428.8858849	P	483.8995093	P	420.9946924	P	412.0166096	P	717.1490339	P	436.73548	P	737.623323	P	538.645947	P	634.6910883	P	723.3064807	P	348.0005161	P	387.2347883	P	453.5814888	P	269.3824602	P	258.7174134	P	269.9044344	P	291.5075059
Os.11096.1.S1_at	12.75756096	P	10.15575084	A	10.37861651	P	10.44272571	M	10.47608962	A	12.42686922	P	9.407758601	A	10.51082589	A	11.24495095	A	10.29353431	A	10.37861651	P	10.57888702	A	10.58394243	A	9.001353163	A	9.995018345	A	10.95358609	A	11.68376342	A	11.3001089	A	10.24383745	A	12.33567382	A	10.58677683	A	11.41240444	A	12.30518656	A	9.059698687	A	9.907783451
Os.11096.2.S1_x_at	9.713186917	A	7.725201344	A	10.38164669	A	9.658884646	A	11.02859306	A	11.67485629	M	10.31271145	A	9.306498501	A	8.662353719	A	9.544545839	A	8.945017911	A	11.89283271	A	8.540073305	A	8.243684177	A	10.99243723	P	9.738236062	A	11.51283958	A	10.82025129	A	10.52412047	A	10.47684629	A	10.25440855	A	10.52344873	A	11.1219874	A	10.5484987	A	9.497446246
Os.11097.1.S1_at	1669.246737	P	1558.161385	P	1751.55635	P	1885.169742	P	1955.928898	P	1901.75328	P	1410.650623	P	1774.816223	P	1831.103307	P	1865.788881	P	1899.662899	P	1891.631872	P	1949.856799	P	1761.176455	P	1642.983684	P	2010.211259	P	1863.038905	P	1861.931063	P	1428.065614	P	1464.851444	P	1177.720456	P	1576.143766	P	1518.232281	P	1541.58933	P	1221.151064
Os.11098.1.S1_at	301.7878366	P	278.25975	P	300.9666572	P	294.6587555	P	268.1093397	P	269.7313427	P	270.7905505	P	256.9850914	P	231.5933921	P	250.0440582	P	263.7295673	P	284.6268654	P	256.1637189	P	277.3778783	P	281.5775066	P	252.2973858	P	242.0403098	P	248.7257143	P	264.9282929	P	351.1233658	P	395.335846	P	343.431482	P	312.2868132	P	348.6116461	P	366.9517077
Os.11099.1.S1_x_at	6.419803375	A	4.698963878	A	5.724612361	A	5.741831513	A	5.757178141	A	4.901520517	A	5.096517915	A	6.382123393	A	6.144055865	A	5.153545842	A	4.949023877	A	5.631738904	A	4.955428976	A	6.79710626	A	4.860506541	A	6.190721824	A	7.06846906	A	5.045483311	A	6.084179198	A	5.783325152	A	5.605202796	A	5.694113111	A	6.066279835	A	7.207658822	A	5.694113111
Os.11099.2.S1_x_at	19.6131806	A	21.14330866	A	26.65365604	A	23.77345714	A	16.20898461	A	20.55917621	A	23.88438788	A	23.77345714	A	22.4351704	A	29.4677609	A	25.09919302	A	23.58265701	A	21.19034342	A	22.91658972	A	23.57781023	A	24.97915687	A	23.26712947	A	22.78760043	A	24.52138002	A	25.87668986	A	26.46754194	A	27.28662502	A	22.15321415	A	25.92041682	A	26.09541277
Os.11100.1.S1_at	1645.54384	P	1487.857829	P	1706.110608	P	1728.482745	P	1780.592685	P	1586.232281	P	1495.44564	P	1630.688091	P	1786.878619	P	1841.637857	P	1763.118283	P	1557.639254	P	1772.353073	P	2003.236305	P	1710.737076	P	1740.338923	P	1676.37097	P	1817.337134	P	1307.440614	P	1089.393728	P	934.8943483	P	1319.030949	P	1190.071003	P	1128.599531	P	954.7477745
Os.11101.1.S1_a_at	7158.581412	P	7427.615854	P	7434.129516	P	7162.363205	P	7123.616766	P	7243.496184	P	6570.959565	P	6302.456498	P	6365.429922	P	6439.171256	P	6621.440158	P	6935.919148	P	6389.553644	P	6798.653922	P	6588.46468	P	6425.405744	P	6763.733201	P	6678.851856	P	7007.339	P	7908.883916	P	7813.782234	P	7788.406589	P	7784.376152	P	7511.728659	P	7531.690078
Os.11104.1.S1_at	8824.462961	P	8054.698283	P	8798.391243	P	9787.441017	P	9973.554079	P	9637.983916	P	8301.098652	P	8521.066061	P	8477.714465	P	9662.3182	P	9354.832732	P	8676.040511	P	7702.743091	P	8520.85297	P	7685.114531	P	8644.49617	P	8234.846259	P	8301.190131	P	8486.5609	P	8303.240505	P	7668.940614	P	8200.535587	P	8073.727977	P	8152.467674	P	8057.751481
Os.11106.1.S1_at	164.8888028	P	155.482281	P	173.8379538	P	145.0523995	P	150.7045032	P	136.8648336	P	134.7772709	P	173.8096939	P	162.1215291	P	185.5916716	P	169.4768528	P	136.4267254	P	248.0378366	P	201.4253711	P	241.3170635	P	182.4178709	P	231.2500647	P	202.1794402	P	371.6911566	P	361.5426274	P	361.9772725	P	476.8785097	P	414.5217607	P	440.4631878	P	508.4718158
Os.11107.1.S1_at	632.6997901	P	632.1330048	P	580.4365269	P	758.6134722	P	823.2214041	P	856.3506287	P	700.6174031	P	676.5060303	P	682.1282346	P	810.5224985	P	832.8804015	P	806.3950744	P	726.8023121	P	719.0519631	P	772.8308059	P	803.8886757	P	851.520571	P	797.4347131	P	807.8919427	P	781.2329236	P	861.9805705	P	1046.747747	P	1003.442242	P	1029.013197	P	821.5751054
Os.11109.1.S1_at	165.1984483	P	171.6020521	P	156.0260168	P	145.6660055	P	176.0744548	P	179.4821939	P	175.8678746	P	161.9151667	P	162.4303329	P	150.6610547	P	155.6211699	P	142.9455724	P	147.7236458	P	194.3560729	P	179.4272067	P	172.5489297	P	174.1262011	P	143.1312554	P	188.4341036	P	174.854803	P	201.2993559	P	183.7876367	P	173.0254958	P	172.5278555	P	185.1720892
Os.11110.1.S1_at	11.48363157	A	12.35577688	A	12.63033361	A	12.69001914	A	10.52194721	A	15.12124701	A	10.57670633	A	14.69762892	A	11.54662306	A	11.49372439	A	11.74356598	A	12.63734126	A	11.31118045	A	10.34391435	A	12.81959833	A	10.89937829	A	12.29711759	A	14.99126658	A	15.05905251	A	12.63450791	A	10.32005928	A	13.62496211	A	12.73706205	A	14.67835815	A	12.11328971
Os.11111.1.S1_at	65.17235173	P	61.56018192	P	59.01731028	P	57.13109494	P	49.2692204	P	68.67751495	P	51.58258438	P	62.04008285	P	53.75051139	P	55.06562908	P	53.91166589	P	56.42825389	P	67.33398866	P	57.6211761	P	47.91715486	P	49.04322732	P	59.45741801	P	54.20158948	P	50.73317214	P	56.32810049	P	62.52012917	P	57.74559553	P	57.92475556	P	44.89416134	P	62.04008285
Os.11111.1.S2_at	757.9538542	P	823.8783748	P	727.3106817	P	707.2406724	P	748.2879001	P	781.7631699	P	781.0656143	P	713.5737879	P	778.1628366	P	780.9087421	P	750.1811756	P	727.237439	P	827.2733738	P	717.963276	P	806.9759414	P	714.3433921	P	777.8070518	P	768.405207	P	782.9528272	P	804.3912683	P	801.0691649	P	809.6471493	P	813.9158133	P	734.2508279	P	780.4746489
Os.11112.1.S1_s_at	96.93116393	P	101.8172073	A	72.69810006	A	95.78340585	A	78.76853477	P	66.30179232	P	153.3535584	P	208.5293232	P	120.5687781	P	135.5600018	P	101.5165105	P	120.0462624	P	95.98565936	P	298.945679	P	134.7793504	P	128.1347535	P	253.7362587	P	96.15134673	A	722.4819614	P	836.7903049	P	907.2607769	P	603.4603537	P	673.3779282	P	837.0653286	P	947.9569652
Os.11114.1.S1_at	3216.326988	P	3057.49617	P	3366.844777	P	2723.510059	P	2986.123758	P	3148.505014	P	2713.54772	P	2687.449738	P	2690.629221	P	2506.31178	P	2700.124496	P	2631.503189	P	2673.303985	P	3188.436779	P	3222.883487	P	2747.792346	P	2696.424773	P	2740.127012	P	4152.507417	P	4337.760059	P	4337.591431	P	4284.394452	P	4194.360664	P	4206.438459	P	4308.268602
Os.11115.1.S1_x_at	1813.010931	P	1779.103846	P	1814.694313	P	1931.807598	P	2071.152233	P	1948.696713	P	1914.618769	P	2000.770285	P	2038.757234	P	2171.094271	P	2178.856361	P	2027.620195	P	2398.093392	P	1992.495442	P	2059.969437	P	2247.731567	P	2277.104393	P	2165.648019	P	1851.970857	P	1646.881615	P	1577.787837	P	1912.400335	P	1918.87117	P	1830.780549	P	1489.861526
Os.11115.2.S1_at	329.2690141	P	300.5755874	P	416.1655558	P	508.1098671	P	475.7468678	P	425.0499313	P	418.6942589	P	415.8672827	P	371.4367365	P	524.3711699	P	561.7336137	P	493.8968283	P	542.8106153	P	475.6611736	P	393.1273044	P	519.607281	P	406.1759509	P	514.0521753	P	318.673916	P	389.5200518	P	380.2442595	P	492.8311636	P	490.0577992	P	552.6690675	P	349.5489598
Os.11117.1.S1_at	848.2294009	P	823.9184899	P	747.482281	P	683.9912098	P	812.5656143	P	781.475107	P	764.8818833	P	760.4267254	P	832.4064829	P	747.7495746	P	701.1348549	P	709.2453088	P	720.885587	P	820.3075845	P	756.5156665	P	707.2367649	P	763.6412879	P	624.2726754	P	724.3030837	P	698.1421538	P	670.8113927	P	570.5225465	P	563.9277589	P	605.8156143	P	716.2923503
Os.11117.1.S2_at	425.0800362	P	383.8129973	P	407.4559478	P	369.8297139	P	382.0884764	P	431.616192	P	342.2085713	P	323.8875411	P	361.3450627	P	323.7756665	P	330.3711699	P	366.7809767	P	430.2600588	P	324.8978938	P	436.0656469	P	402.8709271	P	386.0987399	P	412.6145284	P	442.3788593	P	508.5258998	P	493.9335539	P	597.8250007	P	558.1597047	P	515.3747309	P	486.5618733
Os.11118.1.S1_at	1100.713897	P	1091.592302	P	1076.64156	P	849.522613	P	927.52598	P	799.2083686	P	1378.467017	P	1324.988111	P	1379.008425	P	1055.579503	P	1034.070214	P	986.8042382	P	1456.325581	P	1611.660263	P	1530.582824	P	1053.489244	P	1151.918217	P	957.1754209	P	1207.62117	P	1075.996142	P	1063.806424	P	1004.926725	P	926.7448494	P	905.0779341	P	1151.329503
Os.11119.1.S1_a_at	1068.023948	P	939.7250282	P	1005.027272	P	909.2625302	P	983.1900711	P	1029.743507	P	889.3215375	P	907.0226509	P	981.4992326	P	935.4021816	P	822.036596	P	862.8884857	P	1031.939169	P	945.6628366	P	1042.370966	P	891.33451	P	834.7395632	P	933.6582996	P	808.97364	P	850.416201	P	789.9755286	P	801.8928448	P	850.5945483	P	846.780345	P	713.4295607
Os.11120.1.S1_at	54.21095441	P	48.58935229	P	44.09132229	P	24.73479234	A	30.43670562	A	30.4659132	A	44.86669678	P	33.09463669	A	38.9922985	P	21.55668519	A	28.58438006	A	26.37915874	M	55.78670189	P	40.51727106	P	45.7028914	P	18.18672243	A	20.02931668	A	28.78418963	A	46.89548926	P	37.83775306	P	38.20431199	P	27.61669671	A	21.32683232	A	28.90311479	A	31.62695487
Os.11121.1.S1_at	468.5755837	P	487.0244262	P	474.1355576	P	441.9351408	P	512.3156143	P	474.5552013	P	516.5637946	P	537.8756045	P	582.4148877	P	504.4267254	P	511.991671	P	452.6539727	P	538.9692693	P	523.0425157	P	521.4211115	P	486.4877236	P	470.9750414	P	487.2948461	P	492.0807887	P	420.9449084	P	415.3182733	P	448.2218246	P	393.1858078	P	362.1745815	P	395.2806726
Os.11122.1.S1_at	115.2149913	P	107.468042	P	110.2248691	P	176.5610222	P	181.6767254	P	196.3339862	P	136.8433921	P	96.982281	P	124.5259099	P	183.9798675	P	154.8385724	P	186.846108	P	113.8166968	P	130.1710687	P	112.6382521	P	141.0394918	P	168.2640328	P	166.4267254	P	15.32806155	P	18.64094817	A	22.36896976	P	16.81813189	A	18.83124149	M	13.05929217	A	15.95927055
Os.11123.1.S1_at	1266.95509	P	1286.044011	P	1292.482513	P	1228.989752	P	1233.62117	P	1219.076821	P	1310.206837	P	1330.069855	P	1426.807864	P	1254.508044	P	1254.010059	P	1130.551625	P	1307.511909	P	1394.787837	P	1132.099558	P	1264.375583	P	1080.063744	P	1019.814111	P	1443.060273	P	1392.124036	P	1365.159786	P	1351.493468	P	1259.773948	P	1366.175696	P	1362.988481
Os.11124.1.S1_at	1838.724202	P	1659.289164	P	1723.261773	P	1725.360823	P	1746.336699	P	1820.438944	P	1755.046213	P	1718.083694	P	1803.398948	P	1866.138508	P	1855.203223	P	1719.286337	P	1857.628559	P	1884.698264	P	1796.010031	P	1697.285329	P	1823.940614	P	1772.522321	P	1696.279222	P	1694.131165	P	1558.3972	P	1677.387084	P	1635.346302	P	1571.37336	P	1647.230839
Os.11125.1.S1_a_at	154.5011963	P	131.5142006	P	126.7791951	P	125.6067335	P	156.3182378	P	174.9115854	P	174.9774435	P	166.0323402	P	151.2117245	P	148.8621018	P	141.5100588	P	137.7933362	P	159.482281	P	136.3198063	P	165.4267254	P	118.29287	P	122.4945976	P	128.2358541	P	174.2850194	P	228.5386816	P	220.5099298	P	213.2781633	P	210.3711699	P	198.0002213	P	202.9691274
Os.11128.1.S1_at	322.4918985	P	317.3223491	P	319.4420723	P	205.4633053	P	219.5290339	P	252.1767254	P	200.2704636	P	216.8248475	P	191.0179619	P	186.5100588	P	220.0369124	P	195.2539741	P	253.0663034	P	231.2107382	P	218.3423138	P	232.7901609	P	251.3638815	P	246.2414392	P	433.1157741	P	388.8263715	P	489.6989784	P	401.2878366	P	443.0609149	P	456.3292486	P	283.4639193
Os.11129.1.S1_at	3177.824193	P	3190.694935	P	2958.103172	P	2746.153633	P	2967.892826	P	3165.684743	P	2909.531704	P	2741.285273	P	3351.929151	P	3227.117078	P	2762.219883	P	3055.531349	P	2340.152604	P	2811.801725	P	2753.161718	P	2528.372668	P	2827.004522	P	2545.421479	P	8275.213518	P	8343.989198	P	8139.797791	P	7216.155034	P	7580.526549	P	7386.02339	P	8469.177318
Os.1113.1.S1_at	895.9316599	P	825.0563497	P	933.8707965	P	901.585533	P	956.0653141	P	906.5694696	P	864.3894438	P	927.3435159	P	908.8989477	P	921.982281	P	937.9707673	P	889.0351736	P	862.4643848	P	952.730204	P	875.8989477	P	888.2310207	P	815.9332994	P	873.1730828	P	837.7493024	P	762.2501405	P	672.5712907	P	845.2398723	P	768.3472382	P	759.1349539	P	664.9049533
Os.11130.1.S1_at	651.1856524	P	661.6489338	P	629.1824034	P	615.8433921	P	679.3000119	P	662.0275693	P	710.6423434	P	722.2768093	P	775.9162363	P	736.8961658	P	672.8312843	P	625.4877002	P	762.1881616	P	682.8000076	P	704.8483255	P	702.0105773	P	683.7919718	P	692.7019668	P	559.7296178	P	501.6738008	P	474.625763	P	509.3800182	P	502.7845069	P	449.7311671	P	493.6906143
Os.11132.1.S1_s_at	163.8433921	P	147.8254243	P	167.405662	P	171.6296104	P	184.7651307	P	177.0015419	P	195.0966139	P	196.3850588	P	190.2913638	P	179.6691964	P	215.8384017	P	171.8042384	P	188.7195926	P	196.8737609	P	218.4151426	P	177.7550734	P	190.2242893	P	200.7742758	P	1238.80779	P	1291.043831	P	1344.796504	P	1606.843392	P	1548.815614	P	1324.261568	P	1106.107373
Os.11134.1.S1_at	549.4545032	P	576.3005595	P	556.5995919	P	496.4564912	P	559.9717086	P	611.7600588	P	610.4288379	P	560.4381075	P	572.0618393	P	563.556473	P	565.0926115	P	478.5464705	P	530.1447668	P	566.2467391	P	615.6207095	P	550.625812	P	572.5396586	P	571.4286642	P	571.0333753	P	595.7448916	P	574.681085	P	557.9267254	P	521.389379	P	549.3595797	P	585.5574693
Os.11136.1.S1_at	6777.935072	P	6971.537837	P	6487.225352	P	6449.205673	P	6539.877438	P	6595.387972	P	5779.738351	P	5605.27121	P	5845.325669	P	5468.416729	P	5666.433583	P	6030.63659	P	6066.253463	P	6099.763864	P	6432.956793	P	5840.146935	P	5706.257199	P	5485.763591	P	6355.516946	P	7388.357092	P	6989.535378	P	6688.642563	P	7513.777074	P	6701.79302	P	6521.56544
Os.11138.1.S1_a_at	583.6767254	P	528.626349	P	570.3253959	P	515.1938715	P	530.8781112	P	613.7199655	P	570.07508	P	590.8143915	P	626.1694136	P	553.7032723	P	559.5327014	P	568.4161464	P	628.5656143	P	587.6552915	P	596.1624524	P	555.199271	P	562.5937955	P	562.9363307	P	494.0715352	P	503.1537265	P	455.6685546	P	489.8515396	P	456.132533	P	462.7717459	P	506.2567137
Os.11138.1.S2_a_at	794.9960934	P	873.6812394	P	797.4965894	P	760.5933921	P	764.1768069	P	806.4357906	P	750.7421709	P	754.0234113	P	719.116126	P	742.8514709	P	791.8515221	P	751.416747	P	830.6447375	P	803.2795711	P	867.2892481	P	839.1375544	P	750.5518949	P	873.841863	P	700.2149071	P	662.0847426	P	652.9601694	P	712.3565208	P	759.2056703	P	702.5833584	P	686.091702
Os.11138.2.S1_x_at	759.5251743	P	729.1083756	P	769.5107811	P	654.1723694	P	697.5169889	P	816.7702483	P	671.6648868	P	690.5378366	P	760.1229842	P	741.915887	P	731.3522565	P	684.4263191	P	781.4046917	P	712.9765988	P	776.9019949	P	760.6322815	P	692.9545032	P	766.9572359	P	666.4220511	P	614.299705	P	591.7693647	P	614.7108713	P	634.496299	P	606.7503422	P	628.8668198
Os.11139.1.S1_at	6041.004648	P	6137.580452	P	6243.647943	P	5510.426917	P	5618.482281	P	5421.177506	P	5935.831627	P	5964.695629	P	6035.009519	P	5659.63653	P	5322.608406	P	5647.85446	P	5433.800327	P	6555.650364	P	6184.965764	P	5830.718392	P	5912.647263	P	5340.786732	P	6697.943218	P	6630.982281	P	6434.704503	P	6023.805213	P	6047.344468	P	6012.065165	P	6751.291624
Os.11140.1.S1_at	486.1752344	P	463.0656143	P	479.1767254	P	539.8984219	P	562.3293509	P	536.7061614	P	587.3156143	P	524.9345563	P	530.2600588	P	584.0146606	P	580.122465	P	607.8420902	P	526.8821023	P	609.8638932	P	491.6282345	P	548.0413692	P	515.2878366	P	507.7430796	P	567.379562	P	605.3069002	P	647.0378366	P	679.0483074	P	684.6010134	P	671.0744772	P	598.9942706
Os.11141.1.S1_at	949.8307235	P	1003.759343	P	936.0458711	P	877.7183921	P	873.4926227	P	990.5656143	P	892.726145	P	829.9091078	P	928.6852344	P	828.7080445	P	839.5741444	P	863.113043	P	760.8670526	P	787.2045032	P	772.0100588	P	791.9412994	P	816.8794646	P	644.2747486	P	839.5656143	P	824.9569241	P	916.4039596	P	798.4876254	P	907.3711699	P	857.5598746	P	852.0792083
Os.11142.1.S1_at	394.4741401	M	400.0006061	A	450.7739477	A	340.4619255	A	305.95896	A	358.4517121	A	396.5702259	A	416.1632801	A	432.049235	P	335.6092522	A	351.4579995	A	368.5462912	A	319.9588867	A	403.0504814	A	366.8270722	A	338.2957936	A	349.7579222	A	328.439403	A	464.5090721	A	465.2196834	A	495.9898324	A	409.5518795	A	423.4829553	A	501.8470852	A	447.5693806
Os.11143.1.S1_at	167.426702	P	132.8332933	P	163.6489477	P	164.5744031	P	211.9640432	P	205.1129994	P	146.5044188	P	114.9545032	P	112.8537964	P	144.0768074	P	155.6211699	P	131.6399366	P	113.1163092	P	110.9450985	P	116.6160192	P	134.7689944	P	103.4897541	P	103.5811849	P	405.5829313	P	361.2878366	P	424.7447992	P	503.4976421	P	498.7260258	P	511.6053017	P	381.1029313
Os.11144.1.S1_at	58.0698145	A	65.84210083	P	64.43142993	P	62.84680563	P	67.66265617	M	62.31190051	P	65.18645247	P	73.37981164	P	70.00967011	P	65.5465409	P	63.37965948	P	64.74859734	A	76.23293452	P	65.57793988	P	71.43422795	P	63.84457199	P	74.82523581	P	83.55863217	P	60.44772506	P	63.67023969	P	62.50241152	A	61.26565587	P	64.86448897	P	56.35505343	A	57.84463528
Os.11146.1.S1_at	368.2268169	P	355.0401585	P	380.8850588	P	343.3400667	P	373.7561706	P	382.2600588	P	433.5277197	P	432.0695232	P	428.5176633	P	386.6523316	P	410.7337544	P	355.1252164	P	529.3227222	P	425.2413574	P	504.1388524	P	401.5289333	P	405.9558666	P	450.7392728	P	434.0009207	P	407.0391	P	412.1247858	P	421.2784256	P	391.2758899	P	356.2603959	P	420.157834
Os.11146.1.S2_at	34.86944561	A	43.78021408	P	38.98269411	P	42.92222661	P	40.97706527	P	37.79816755	P	49.00317338	P	42.97221598	M	41.43722833	P	42.95670452	P	43.02370146	P	42.15038341	P	34.37452883	P	36.95942412	A	52.38493654	P	43.46724052	P	50.75966605	P	51.69502973	P	47.46460016	P	41.36480138	P	44.01255715	P	48.34352845	P	51.04626746	P	55.62905203	P	47.42403528
Os.11147.1.S1_at	30.12636788	P	33.92138846	P	25.89131342	P	19.85731834	A	20.85361284	P	17.58376465	A	18.96754785	A	17.21760226	A	20.12065823	A	15.68669158	A	17.76814746	A	19.52753806	A	18.95057297	A	17.84325641	M	23.94463167	A	19.7121907	A	18.73801466	A	22.59615309	A	20.63120416	A	21.979753	A	21.00047326	A	23.90998581	P	20.26854975	P	20.42820038	A	18.14114598
Os.11148.1.S1_at	329.7790572	P	318.6410299	P	327.6010949	P	272.0763921	P	281.608432	P	276.4804862	P	313.3536862	P	317.4043055	P	326.68088	P	281.3686175	P	277.0084579	P	265.6489477	P	322.8437909	P	337.1294098	P	369.2599395	P	295.3307613	P	298.4873527	P	311.5378366	P	307.2597261	P	358.6937239	P	314.4904876	P	292.8509487	P	286.8532554	P	286.5563424	P	328.0973257
Os.11150.1.S1_at	1475.17725	P	1327.354947	P	1259.335376	P	633.2855034	P	897.8236428	P	1102.062049	P	1359.00538	P	928.1292062	P	1088.026418	P	581.8989477	P	741.4359115	P	968.4855852	P	1850.429957	P	1945.148948	P	2001.079503	P	911.5192727	P	1276.537837	P	783.1051896	P	1124.391688	P	1154.982095	P	1262.155591	P	1338.357288	P	1315.188193	P	1364.380866	P	1151.329503
Os.11151.1.S1_a_at	507.4352276	P	526.0169521	P	512.0433815	P	454.7989562	P	493.102781	P	535.0785891	P	595.6109004	P	559.7930306	P	570.0100588	P	567.230991	P	556.8413158	P	498.7855418	P	577.7476861	P	602.4267254	P	638.8699976	P	531.569348	P	605.9769381	P	550.7004532	P	755.5761764	P	835.2872084	P	771.7320416	P	805.9695806	P	789.2530391	P	725.8849496	P	793.6060746
Os.11152.1.S1_at	9425.904804	P	9504.722229	P	9042.792029	P	8773.705225	P	8902.242951	P	9458.113316	P	8047.04764	P	7706.395571	P	7834.166438	P	7639.110433	P	8140.796113	P	8064.037102	P	8054.793361	P	8039.478899	P	7935.752216	P	7882.206022	P	7552.298205	P	7891.81365	P	8748.58312	P	9873.482281	P	9832.185626	P	8928.815614	P	9524.287837	P	9208.486184	P	9953.640863
Os.11153.1.S1_s_at	70.12723304	A	71.4744665	A	62.35519637	A	161.2464466	P	196.9835446	P	207.0998636	P	42.96197605	A	46.69292322	A	60.85572466	A	182.2301449	P	178.3156143	P	171.9267254	P	64.4382344	A	57.45810199	A	54.15538524	A	133.9588469	P	147.8393723	P	156.7633995	P	68.01708003	A	60.02164426	A	66.5584791	A	153.2600995	P	146.0243088	P	171.8787104	P	73.67637845
Os.11154.1.S1_a_at	43.08858621	M	29.76754853	A	22.16584298	A	88.8489504	P	87.14139502	P	82.51005877	A	56.59038143	M	48.0635496	M	38.06027478	P	82.26005877	P	84.47457978	P	55.72592312	A	42.42803236	A	43.59468594	A	29.27601132	A	70.98279878	A	50.85436446	A	56.54358098	A	25.48991754	A	20.2734971	A	29.67931706	A	91.05488467	M	64.60906471	A	52.14115978	A	24.86720161
Os.11154.2.S1_x_at	62.68310501	P	65.46073047	P	64.48196391	A	149.9580231	P	119.2449615	P	135.3992817	P	89.46997406	P	83.98020026	P	82.58101401	P	160.1067133	P	139.4709721	P	102.2351075	P	84.98469238	P	76.98615389	P	55.60256706	P	113.7487559	P	95.23644465	P	121.3502973	P	51.42803833	A	51.26634034	A	51.06763137	A	134.2515039	P	117.8350164	P	96.70224639	P	54.07742133
Os.11155.1.S1_at	2099.857281	P	2104.132291	P	1918.354291	P	1973.565215	P	1925.266488	P	1955.992572	P	2111.965963	P	2027.700016	P	1806.154008	P	1718.505544	P	2051.867547	P	2090.752274	P	1581.777833	P	1945.983753	P	1420.193276	P	1735.129216	P	1413.726926	P	1434.793186	P	1942.216964	P	1921.216735	P	2348.700687	P	1923.209696	P	2158.172736	P	2323.878513	P	1977.008499
Os.11156.1.S1_at	20.57096186	A	21.56799837	A	19.30963059	A	21.41713231	A	20.64309634	A	21.19158811	A	23.44996869	A	20.52466918	A	19.92021359	A	21.6587064	A	20.41127981	A	20.15782172	A	28.16333553	M	17.97608927	A	20.32917246	A	21.49109341	A	18.60690946	A	18.73861768	A	21.24102214	A	21.95532195	A	16.71451954	A	18.8918022	A	22.47254575	P	16.25019349	M	21.627329
Os.11158.1.S1_at	877.0100588	P	781.1767254	P	838.8997354	P	836.0531605	P	868.2947534	P	880.6780137	P	949.1205217	P	824.8769031	P	739.7865121	P	799.1462264	P	937.0416921	P	921.9181619	P	969.4677485	P	881.9935458	P	853.4964855	P	860.0686827	P	639.9660593	P	696.489451	P	692.9545032	P	810.1623007	P	867.1631962	P	763.2125193	P	886.7004736	P	877.1728067	P	793.8379628
Os.11159.1.S1_at	5748.652412	P	5292.31598	P	6025.065614	P	6076.022304	P	6028.47939	P	5904.943476	P	5087.019034	P	5133.458854	P	5423.747946	P	5637.191177	P	5583.715652	P	5504.989626	P	4514.287837	P	5644.143842	P	4863.252869	P	5312.331789	P	4602.189853	P	5081.360195	P	5148.831609	P	4978.482281	P	4750.130619	P	5398.934053	P	4964.559687	P	5217.135698	P	4755.732281
Os.11160.1.S1_at	1066.12487	P	1037.577902	P	1056.648948	P	1418.756015	P	1442.06853	P	1478.461059	P	1162.638826	P	1166.337696	P	1403.142713	P	1399.778805	P	1425.64093	P	1374.881288	P	1168.135059	P	1137.099497	P	836.1011411	P	1252.652246	P	1164.676219	P	1181.898948	P	1392.116389	P	1539.001781	P	1429.914037	P	1201.529517	P	1202.525096	P	1271.704503	P	1263.764559
Os.11160.1.S2_at	3008.216839	P	2680.244703	P	2727.457667	P	3223.051725	P	3441.093348	P	3122.698639	P	2920.143873	P	2953.026761	P	3076.387474	P	3172.865986	P	3397.732281	P	3135.645803	P	2444.652388	P	2935.62317	P	2298.619533	P	3203.735054	P	3031.685895	P	2944.977135	P	3612.815614	P	3630.043508	P	3559.392722	P	3369.413089	P	3160.211281	P	3293.023723	P	3434.286939
Os.11161.1.S1_at	30.91127103	A	36.12792062	A	34.37912387	A	42.9169389	P	52.32422002	P	67.3957233	P	26.04814499	A	25.68483405	P	26.60168316	P	79.18025599	P	45.68739138	P	54.63463392	P	23.0531427	A	35.78287884	A	19.35980084	A	36.47327146	P	36.85930463	P	56.14895883	P	29.62292095	A	30.06380981	A	35.14175446	M	89.02782564	P	37.91467905	P	48.77074127	P	31.78370141
Os.11164.1.S1_at	72.83917062	A	76.67081367	A	76.76317018	A	74.85425532	A	91.63802906	A	75.35302642	A	186.5523308	P	109.1489477	P	101.0278594	P	93.9582103	A	83.53783655	A	89.31614561	A	101.5450742	P	90.56185591	P	87.10136277	A	72.62986445	A	97.64002249	A	64.78862936	A	122.1000685	A	107.829334	A	121.8730706	P	106.4737803	A	122.1006933	M	114.4843189	M	90.18416774
Os.11166.1.S1_s_at	184.8302603	P	185.5737708	P	193.7600588	P	171.5809082	P	174.0656143	P	194.178298	P	264.5829505	P	201.1312714	P	244.2189394	P	226.5435314	P	258.6868984	P	248.7487861	P	260.6047888	P	263.5419828	P	317.0076372	P	280.552142	P	401.5253635	P	353.3441716	P	203.8989477	P	228.2133624	P	255.0405355	P	320.7532968	P	341.4310286	P	342.4076931	P	249.7782006
Os.11168.1.S1_at	5977.04891	P	5570.236279	P	5660.739727	P	6623.648948	P	6549.76244	P	5804.135515	P	5612.860149	P	5845.569257	P	5631.850154	P	6083.474971	P	6323.656945	P	6503.496243	P	5693.868922	P	6274.032112	P	5270.004751	P	5989.737517	P	4994.006709	P	5777.422192	P	5365.956241	P	5625.72634	P	5289.237973	P	6145.566657	P	6126.555718	P	6237.773948	P	5811.919646
Os.11168.1.S1_x_at	6971.85345	P	6577.065614	P	7113.981992	P	7783.176725	P	7373.998201	P	7397.39882	P	6968.662837	P	7136.988707	P	6628.906316	P	7376.120248	P	7490.114641	P	7776.011517	P	6778.258331	P	7268.829503	P	6709.320508	P	7297.822387	P	6159.980227	P	7241.562794	P	6752.776743	P	6936.635158	P	6803.171069	P	7270.617708	P	6939.450182	P	7667.401792	P	7372.520671
Os.11169.1.S1_a_at	51.97220349	P	55.16873614	P	52.37384061	P	67.48259399	P	79.99244733	P	75.86514233	P	165.847864	P	113.863736	P	95.05435742	P	264.7693449	P	284.8153884	P	223.2046869	P	82.11051566	P	75.10543407	P	71.97981713	P	355.025619	P	438.8466697	P	543.1942518	P	27.95396275	A	35.21579927	P	45.72973164	P	67.45318654	P	76.81561433	P	41.77256179	P	96.34339211
Os.11171.1.S1_s_at	375.1418907	P	340.6814448	P	337.9837577	P	364.8565584	P	372.9434911	P	386.1055949	P	372.1358106	P	369.5354982	P	308.9156832	P	339.5491442	P	411.9009706	P	412.2389282	P	387.6297363	P	382.4180712	P	319.8999145	P	333.599942	P	269.9515043	P	283.245395	P	281.7774096	P	336.4889414	P	382.6211699	P	325.196307	P	331.818851	P	390.0656143	P	359.7411303
Os.11171.2.S1_x_at	1236.741555	P	1165.24617	P	1192.550836	P	1291.072609	P	1234.407654	P	1436.127371	P	1312.017656	P	1231.43891	P	1239.754675	P	1253.969191	P	1361.544281	P	1302.458978	P	1316.948844	P	1277.307699	P	1247.861717	P	1255.149759	P	1120.30436	P	1216.390881	P	1143.676725	P	1150.565614	P	1126.094702	P	1068.232281	P	1152.480052	P	1156.999397	P	1186.169691
Os.11175.1.S1_at	2393.379524	P	2313.139392	P	2494.135059	P	2506.299839	P	2608.482281	P	2343.296896	P	2281.875256	P	2326.590893	P	2370.213859	P	2458.502535	P	2298.097418	P	2337.711108	P	1941.888025	P	2375.212974	P	2077.197545	P	2264.502115	P	2232.496527	P	2120.102944	P	2176.797073	P	1974.552207	P	1744.585754	P	1947.605374	P	1794.677723	P	2039.513754	P	1932.310096
Os.11176.1.S1_at	542.857983	P	493.9734603	P	509.7604259	P	535.2739477	P	619.2607298	P	555.8202405	P	539.850546	P	564.982281	P	556.1859774	P	630.7889395	P	604.2600588	P	501.3769073	P	674.8749045	P	622.1379715	P	580.8529439	P	595.6246059	P	636.42329	P	620.596592	P	512.5489748	P	401.2631439	P	362.2645004	P	506.2175371	P	446.4682304	P	414.0093542	P	402.9563989
Os.11178.1.S1_at	571.8662925	P	533.6384453	P	615.7155093	P	533.4713804	P	584.7006992	P	589.8805439	P	530.4959359	P	583.473517	P	594.8955768	P	549.9523243	P	528.4484844	P	537.2990153	P	574.1716223	P	572.4621785	P	552.1211699	P	539.9116074	P	550.5250467	P	521.065932	P	486.5404496	P	480.3916873	P	426.7001635	P	511.2628993	P	468.2458366	P	459.8198731	P	440.5012014
Os.11179.1.S1_at	1075.899988	P	977.994795	P	1104.196922	P	993.2698784	P	1026.901976	P	1028.941974	P	936.7927928	P	1076.723731	P	1063.351703	P	1123.120164	P	1041.163612	P	1018.322366	P	1308.648948	P	1061.32921	P	1155.35776	P	1165.013089	P	1237.841562	P	1284.036347	P	707.0656143	P	713.9076268	P	727.0521888	P	929.6548442	P	899.2892872	P	931.5984392	P	694.9217453
Os.11180.1.S1_at	456.0734233	P	376.3269292	P	503.2970454	P	565.732281	P	622.2118773	P	510.0943594	P	397.4938159	P	524.0214895	P	589.0590273	P	594.9476284	P	563.7177554	P	538.4582868	P	557.3369432	P	658.3834571	P	585.4129545	P	599.7699269	P	543.058438	P	575.7753604	P	611.9734516	P	447.9240125	P	416.0378366	P	541.2752639	P	490.7600588	P	425.7427817	P	335.5432774
Os.11182.1.S1_at	635.2302862	P	666.5357874	P	621.4911675	P	490.214089	P	534.7878366	P	578.4618746	P	546.3834845	P	544.6697658	P	564.6693887	P	493.9793646	P	505.7484008	P	496.6908866	P	664.2763344	P	433.5100588	P	569.1145573	P	458.8314013	P	470.6133568	P	579.0542293	P	564.3342288	P	652.3900966	P	645.7522944	P	575.5799081	P	565.048839	P	538.6086735	P	632.5135659
Os.11183.1.S1_at	8.429401996	A	8.247575655	A	7.381816702	P	7.217974545	A	7.785940341	A	6.3740775	A	7.472137514	A	7.519813268	A	6.412418375	A	7.850903303	A	9.577723329	A	8.250915295	A	7.552683197	A	8.83107404	A	9.232326099	A	8.246681668	A	7.408663301	A	9.735156845	A	6.779760753	A	7.649797723	A	7.740990098	A	7.373273616	A	7.905859329	A	7.954810322	M	7.857603072
Os.11183.1.S1_s_at	81.91697201	P	83.7727963	P	77.53948371	P	122.6201446	P	120.6943035	P	169.6489477	P	81.28174113	P	70.97182653	P	83.13836597	P	96.71492635	P	84.86705288	P	107.1829494	P	134.7369995	P	88.15096062	P	97.00415052	P	96.67982703	P	103.5351077	P	101.0061876	P	49.47344943	P	73.59059131	P	82.76241139	P	99.14661336	P	118.7221899	P	111.7238826	P	61.55129203
Os.11184.1.S1_at	1887.889163	P	2077.872157	P	1923.079589	P	1630.744905	P	1712.026149	P	2057.920568	P	1917.696333	P	1718.91013	P	1760.005944	P	1666.301309	P	1676.067003	P	1757.956184	P	1816.72154	P	1863.290331	P	2086.893901	P	1762.125389	P	1877.510796	P	1835.106246	P	739.434219	P	873.3580957	P	849.4797013	P	828.0711174	P	930.8989477	P	875.9389833	P	864.8544834
Os.11185.1.S1_a_at	721.1639555	P	774.2876846	P	757.4860294	P	641.5936014	P	679.6230913	P	674.9931234	P	1059.79927	P	1051.972158	P	1146.868053	P	865.8070601	P	822.1782555	P	778.3066628	P	782.1585346	P	1152.718754	P	974.8028996	P	883.2646191	P	878.247631	P	833.787514	P	1875.332196	P	1873.004054	P	1887.732281	P	1505.042873	P	1454.903277	P	1499.596359	P	1915.918804
Os.11186.1.S1_at	2130.633834	P	2065.977102	P	2229.782886	P	2488.996107	P	2446.493151	P	2399.398948	P	2177.086404	P	2060.856233	P	1577.289791	P	2894.164457	P	2342.308832	P	2546.25443	P	2507.564636	P	1258.350592	P	2027.204503	P	1763.343392	P	1962.426725	P	2607.114931	P	1735.119529	P	2184.312113	P	2086.130798	P	3269.909731	P	3502.68327	P	2947.475953	P	2266.970113
Os.11187.1.S1_at	22.60042817	P	18.59322937	P	24.3600384	P	17.30302143	P	23.23923846	P	20.01500837	P	28.90551994	P	23.38829996	P	24.11364224	P	22.29497405	P	17.86267731	P	17.59622798	P	23.01354964	P	23.50085307	P	24.82224884	P	14.61566658	P	17.78885148	P	13.97814971	P	13.85506137	P	14.66807321	A	13.99011524	P	18.49388444	P	14.65315262	P	12.82928385	A	16.66793358
[truncated: 932 more rows]
[truncated: 23 more columns]
