# Supplementary material for: Gene expression and plant hormone levels in two contrasting rice genotypes responding to brown planthopper infestation
Source: BMC Plant Biol. 2017 Feb 28;17:57. doi: 10.1186/s12870-017-1005-7 (PMC5331639; doi:10.1186/s12870-017-1005-7)
Supplement: Additional file 2: — Information on the 8019 differentially-expressed probe sets detected in this study. (XLSX 258 kb) [file 12870_2017_1005_MOESM2_ESM.xlsx]

## Sheet: 8,019
8,019 differentially-expressed probe sets detected in this study.
Os.1000.1.S1_at
Os.10002.1.S1_at
Os.10003.1.S1_at
Os.10016.1.S1_a_at
Os.10021.1.S1_at
Os.10025.1.S1_a_at
Os.10031.1.S1_at
Os.10033.1.S1_at
Os.10041.1.S1_at
Os.10048.1.S1_at
Os.1005.1.S1_at
Os.10055.1.S1_at
Os.10056.1.S1_at
Os.10058.1.S1_at
Os.10063.2.S1_at
Os.10078.1.S1_at
Os.10093.1.A1_at
Os.10093.4.S1_s_at
Os.10095.1.S1_at
Os.10096.1.S1_a_at
Os.10096.1.S1_at
Os.10097.1.S1_at
Os.10098.1.S1_at
Os.10099.1.S1_at
Os.10101.1.S1_at
Os.10102.1.S1_at
Os.10107.1.S1_at
Os.10111.1.S1_at
Os.10112.1.S1_at
Os.10117.1.S1_at
Os.10120.1.S1_at
Os.10120.3.S1_at
Os.10121.1.S1_at
Os.10126.1.S1_at
Os.10128.1.S1_at
Os.10129.1.S1_at
Os.10131.1.S1_a_at
Os.10132.1.S1_at
Os.10134.1.S1_at
Os.10135.1.S1_at
Os.10138.2.S1_a_at
Os.10144.1.S1_at
Os.10146.1.S1_at
Os.10148.1.S1_at
Os.10150.1.S1_at
Os.10154.1.S1_at
Os.10155.1.S1_at
Os.10162.1.S1_at
Os.10164.1.S1_at
Os.10166.1.S1_at
Os.10168.1.S1_at
Os.10171.1.S1_at
Os.10174.1.S1_at
Os.10175.1.S1_at
Os.10175.2.A1_at
Os.10188.1.S1_at
Os.10202.1.S1_at
Os.10204.1.S1_at
Os.10209.1.S1_x_at
Os.10209.2.S1_at
Os.10209.3.S1_x_at
Os.10214.1.S1_at
Os.10215.1.S1_at
Os.10220.1.S1_at
Os.10235.1.S1_at
Os.10238.1.S1_at
Os.10246.2.S1_at
Os.10246.3.S1_at
Os.10246.4.S1_x_at
Os.10247.1.S1_a_at
Os.10251.1.S1_at
Os.10254.1.S1_at
Os.10255.1.S1_s_at
Os.10256.1.S1_at
Os.10261.1.S1_at
Os.10275.1.S1_at
Os.10280.1.A1_at
Os.10292.1.S1_at
Os.10293.1.S1_at
Os.10295.1.S1_at
Os.10298.1.S1_at
Os.10303.1.S2_at
Os.10305.1.S1_at
Os.10307.1.S1_at
Os.10310.1.S1_at
Os.10311.1.S1_a_at
Os.10311.2.A1_s_at
Os.10311.2.A1_x_at
Os.10314.1.S1_a_at
Os.10316.1.S1_at
Os.10317.1.S1_at
Os.10319.1.S1_at
Os.10322.1.S1_s_at
Os.10344.1.S1_at
Os.10346.1.S1_at
Os.10352.1.S1_at
Os.10356.1.S1_at
Os.10358.1.A1_at
Os.10360.1.S1_at
Os.10373.1.S1_at
Os.10378.2.A1_s_at
Os.10378.3.S1_s_at
Os.10380.1.S1_at
Os.10383.1.S1_at
Os.10384.1.S1_at
Os.10388.1.S1_at
Os.10389.1.S1_at
Os.10391.1.S1_a_at
Os.10392.1.S1_at
Os.10394.2.S1_at
Os.10399.1.S1_at
Os.10401.1.S1_s_at
Os.10403.1.S1_at
Os.10405.1.S1_at
Os.10406.1.S1_at
Os.10409.1.A1_at
Os.10410.1.S1_at
Os.10411.1.S1_at
Os.10423.1.S1_at
Os.10423.1.S1_s_at
Os.10424.1.S1_at
Os.10426.1.S1_at
Os.10434.1.S1_at
Os.10452.1.S1_at
Os.10453.1.S1_at
Os.10464.1.S1_at
Os.10471.1.S1_a_at
Os.10477.1.S1_a_at
Os.10477.1.S1_at
Os.10477.2.S1_x_at
Os.10486.1.S1_at
Os.10494.1.S1_at
Os.10497.1.S1_s_at
Os.10502.1.S1_at
Os.10505.1.S1_at
Os.10510.1.S1_at
Os.10521.1.S1_at
Os.10522.1.S1_at
Os.10522.2.S1_at
Os.10522.2.S1_x_at
Os.10524.1.S1_x_at
Os.10524.2.S1_at
Os.10535.1.S1_at
Os.10542.1.S1_at
Os.10542.1.S1_s_at
Os.10545.1.S1_at
Os.10546.1.S1_s_at
Os.10551.1.S1_at
Os.10555.1.S1_a_at
Os.10556.1.S1_at
Os.10560.1.S1_at
Os.10570.1.S1_at
Os.10574.1.S1_at
Os.10578.1.A1_at
Os.10579.1.S1_at
Os.10583.1.S1_at
Os.10583.1.S1_s_at
Os.10591.1.S1_at
Os.10597.1.S1_at
Os.10598.1.S1_at
Os.10617.1.S1_at
Os.10619.1.S2_at
Os.10620.1.S1_at
Os.10623.1.S1_x_at
Os.10623.2.S1_a_at
Os.10628.1.S1_at
Os.10635.1.S1_s_at
Os.10652.1.S1_at
Os.10654.1.S1_s_at
Os.10662.1.S1_at
Os.10672.1.S1_at
Os.10681.1.S1_at
Os.10696.1.S1_at
Os.10700.1.S1_at
Os.10709.1.S1_at
Os.1071.1.S1_at
Os.10719.1.S1_at
Os.10721.1.S1_at
Os.10727.1.S1_at
Os.10731.1.A1_a_at
Os.10742.1.S1_at
Os.10745.1.S1_at
Os.10748.1.S1_at
Os.10754.1.S1_at
Os.10763.2.S1_x_at
Os.10765.1.S1_at
Os.10767.1.S1_at
Os.10767.2.S1_x_at
Os.10776.1.S1_at
Os.10779.1.S1_at
Os.10784.1.S1_at
Os.10786.1.S1_at
Os.10799.1.S1_at
Os.10800.1.S1_at
Os.10816.1.S1_at
Os.1082.1.S1_a_at
Os.1082.1.S1_at
Os.1082.1.S1_x_at
Os.1082.2.S1_at
Os.10823.2.S1_at
Os.10829.2.S1_x_at
Os.10839.1.S1_at
Os.10842.1.S1_at
Os.10842.2.S1_at
Os.10852.1.S1_s_at
Os.10854.1.S1_a_at
Os.10854.2.S1_x_at
Os.10857.1.S1_at
Os.10861.1.S1_at
Os.10872.1.S1_at
Os.10876.1.S1_at
Os.10877.1.S1_at
Os.10878.1.S1_at
Os.10880.1.S1_at
Os.10884.1.S1_at
Os.10899.1.S1_at
Os.10900.1.S1_at
Os.10901.1.S1_a_at
Os.10930.1.S1_at
Os.10933.1.S1_at
Os.10937.1.S1_at
Os.10942.1.S1_a_at
Os.10942.2.S1_x_at
Os.10959.1.S2_at
Os.10962.2.S1_x_at
Os.10969.1.S1_at
Os.10975.1.S1_at
Os.10978.1.S1_at
Os.10979.1.S1_at
Os.10980.1.S1_at
Os.10981.1.S1_at
Os.10985.1.S1_at
Os.10987.1.S1_at
Os.10990.1.S1_at
Os.10991.1.S1_at
Os.11002.1.S1_at
Os.11015.1.S1_at
Os.11018.1.S1_at
Os.11021.2.S1_x_at
Os.11029.1.S1_at
Os.11039.1.S1_s_at
Os.11039.2.S1_x_at
Os.11039.3.S1_at
Os.11040.1.S1_x_at
Os.11043.1.S1_x_at
Os.11043.2.S1_at
Os.11045.1.S1_s_at
Os.11045.2.S1_s_at
Os.11046.1.S1_at
Os.11049.1.S1_at
Os.11059.1.S1_at
Os.11064.1.S1_a_at
Os.11065.1.A1_at
Os.11072.1.S1_at
Os.11094.1.A1_at
Os.11100.1.S1_at
Os.11104.1.S1_at
Os.11106.1.S1_at
Os.11112.1.S1_s_at
Os.11122.1.S1_at
Os.11125.1.S1_a_at
Os.11128.1.S1_at
Os.11129.1.S1_at
Os.11132.1.S1_s_at
Os.11143.1.S1_at
Os.11152.1.S1_at
Os.11153.1.S1_s_at
Os.11154.2.S1_x_at
Os.11159.1.S1_at
Os.11160.1.S1_at
Os.11164.1.S1_at
Os.11166.1.S1_s_at
Os.11169.1.S1_a_at
Os.11175.1.S1_at
Os.11179.1.S1_at
Os.11180.1.S1_at
Os.11183.1.S1_s_at
Os.11184.1.S1_at
Os.11185.1.S1_a_at
Os.11186.1.S1_at
Os.11189.1.S1_at
Os.11190.1.S1_at
Os.11190.1.S1_s_at
Os.11191.1.S1_at
Os.11193.1.S1_at
Os.11194.1.S1_at
Os.11195.1.S1_at
Os.11196.1.S1_at
Os.11197.2.S1_x_at
Os.1120.1.S1_at
Os.11200.1.S1_at
Os.11205.1.S1_at
Os.11210.1.S1_at
Os.11213.1.S1_at
Os.11216.1.S1_at
Os.11219.1.S1_at
Os.11220.1.S1_at
Os.11221.1.S1_at
Os.11225.1.S1_at
Os.11230.1.S1_s_at
Os.11234.1.S1_at
Os.11237.1.S1_at
Os.11239.1.S1_at
Os.11239.1.S2_at
Os.11241.1.S1_at
Os.11245.1.S2_at
Os.11250.1.S1_at
Os.11252.1.S1_at
Os.11253.1.S1_at
Os.11255.1.S1_at
Os.11256.1.S1_at
Os.11257.1.S1_at
Os.11258.1.S1_at
Os.11260.1.S1_at
Os.11262.1.S1_a_at
Os.11262.2.S1_x_at
Os.11263.1.A1_at
Os.11265.1.S1_at
Os.11276.1.S1_at
Os.11283.1.S1_at
Os.11286.1.A1_at
Os.11287.1.S1_at
Os.11290.1.S1_at
Os.11296.1.S1_a_at
Os.11300.1.S1_at
Os.11300.2.S1_at
Os.11301.1.S1_at
Os.11303.1.S1_at
Os.11305.1.S1_at
Os.11307.1.S1_at
Os.11313.1.S1_at
Os.11316.1.S1_at
Os.11318.1.S1_at
Os.11321.1.S1_at
Os.11327.1.S1_at
Os.11330.1.S2_at
Os.11331.1.S1_at
Os.11334.1.S1_x_at
Os.11335.3.S1_x_at
Os.11341.1.S1_a_at
Os.11343.1.S1_at
Os.11347.1.S1_at
Os.11355.1.S1_at
Os.11357.1.S1_at
Os.11361.1.S1_at
Os.11364.1.S1_at
Os.11365.1.S1_at
Os.11380.1.S1_s_at
Os.11380.1.S1_x_at
Os.11383.1.S1_a_at
Os.11385.1.S1_a_at
Os.11394.1.S1_at
Os.11397.1.S1_at
Os.11399.1.S1_at
Os.11402.1.S1_at
Os.11403.1.S1_at
Os.11405.1.S1_at
Os.11407.1.S1_at
Os.11411.2.S1_a_at
Os.11415.1.S1_at
Os.11418.1.S1_at
Os.11419.1.S1_at
Os.11420.1.S1_at
Os.11421.1.S1_at
Os.11421.2.S1_x_at
Os.11425.1.S1_at
Os.11429.1.S1_at
Os.11432.1.S1_s_at
Os.11443.1.S1_a_at
Os.11450.1.S1_at
Os.11450.1.S2_a_at
Os.11450.1.S3_a_at
Os.11453.1.S1_x_at
Os.11456.1.S1_at
Os.11458.1.S1_at
Os.11464.1.S1_at
Os.11468.1.S1_at
Os.1147.1.A1_at
Os.11471.1.S1_at
Os.11476.1.S1_at
Os.1148.1.S1_at
Os.11484.1.S1_at
Os.11487.1.S1_s_at
Os.11491.1.S1_at
Os.11493.1.A1_at
Os.11494.1.S1_a_at
Os.11496.1.S1_at
Os.11497.1.S1_at
Os.11498.1.S1_at
Os.11499.1.S1_at
Os.1150.1.S1_at
Os.11501.1.S1_at
Os.11503.1.S1_at
Os.1151.1.S1_a_at
Os.1151.2.S1_a_at
Os.1151.2.S2_a_at
Os.1151.2.S2_at
Os.11510.1.S1_at
Os.11510.1.S1_s_at
Os.11513.1.S1_at
Os.11516.1.S1_s_at
Os.11517.1.S1_at
Os.11520.1.S1_at
Os.11523.1.S1_at
Os.11534.1.S1_at
Os.11538.1.S1_at
Os.11546.1.S1_at
Os.11549.1.S1_at
Os.11552.1.S2_at
Os.11557.1.S1_at
Os.11558.1.S1_at
Os.11563.1.S1_at
Os.11564.1.S1_at
Os.11566.1.S1_at
Os.11568.1.A1_x_at
Os.11568.1.S1_at
Os.11568.2.S1_at
Os.11573.2.A1_a_at
Os.11573.2.A2_a_at
Os.11573.5.A1_x_at
Os.11573.7.A1_x_at
Os.11575.3.S1_x_at
Os.11575.4.S1_x_at
Os.11580.1.S1_at
Os.11581.1.S1_at
Os.11582.1.S1_s_at
Os.11582.2.S1_at
Os.11584.1.S1_at
Os.11584.1.S1_s_at
Os.11584.2.S1_x_at
Os.11602.1.S1_at
Os.11604.2.S1_at
Os.11608.1.S1_at
Os.11610.1.S1_at
Os.11610.2.S1_at
Os.11611.1.S1_at
Os.11612.1.S1_at
Os.11616.1.S1_at
Os.11617.1.S1_at
Os.11618.1.S1_at
Os.11619.1.A1_at
Os.11630.1.S1_at
Os.11632.1.S1_at
Os.11634.1.S1_at
Os.11639.1.S1_at
Os.11646.1.S1_at
Os.11650.1.S1_at
Os.11651.1.S1_at
Os.11654.1.S1_at
Os.11657.1.S1_at
Os.11659.1.S1_at
Os.11664.1.S1_at
Os.11665.1.S1_at
Os.11666.1.S1_at
Os.11666.1.S1_s_at
Os.11668.1.S1_at
Os.11671.1.S1_at
Os.11673.2.S1_x_at
Os.11675.1.A1_at
Os.11682.1.S1_at
Os.11685.1.S1_at
Os.11687.1.S1_a_at
Os.11693.1.S1_at
Os.11702.1.S1_at
Os.11707.1.A1_at
Os.11715.2.S1_x_at
Os.11717.1.S1_a_at
Os.11717.1.S1_at
Os.11718.1.S1_at
Os.11722.3.S1_x_at
Os.11723.1.S1_s_at
Os.11724.2.S1_s_at
Os.11724.2.S2_s_at
Os.11730.1.S1_at
Os.11732.1.S1_a_at
Os.11736.1.S1_at
Os.11753.1.S1_at
Os.11754.1.A1_at
Os.11770.1.S1_at
Os.11773.1.S1_at
Os.11774.1.S1_s_at
Os.11774.1.S1_x_at
Os.11775.1.S2_at
Os.11778.1.S1_a_at
Os.11781.1.S1_at
Os.11782.1.S1_at
Os.11786.1.S1_at
Os.11786.2.S1_at
Os.11786.2.S1_x_at
Os.11788.1.S1_at
Os.11789.1.S1_at
Os.11790.1.S1_at
Os.11798.1.S1_at
Os.11800.1.S1_at
Os.11800.1.S1_s_at
Os.11802.1.S1_at
Os.11803.1.A1_at
Os.11804.1.S1_at
Os.11810.2.S1_a_at
Os.11812.1.S1_at
Os.11816.1.S1_at
Os.11818.1.S1_at
Os.1182.1.S1_x_at
Os.11820.1.S1_at
Os.11820.1.S2_at
Os.11829.1.S2_at
Os.11830.1.S1_at
Os.11831.1.S1_at
Os.11832.1.S1_at
Os.11835.3.S1_x_at
Os.11837.1.S1_at
Os.11838.1.S1_at
Os.11839.1.S1_s_at
Os.11840.1.S1_at
Os.11841.1.S1_at
Os.11844.1.S1_at
Os.11847.1.S1_at
Os.11851.1.S1_at
Os.11854.1.S1_at
Os.11858.1.S1_at
Os.11860.1.S1_at
Os.11870.1.S1_at
Os.11874.1.S1_s_at
Os.11875.1.S1_a_at
Os.11879.1.S1_at
Os.11882.1.S1_at
Os.11885.1.S1_at
Os.11892.1.S1_at
Os.11895.1.S1_at
Os.11897.1.S1_at
Os.11907.1.S1_at
Os.11908.1.S1_s_at
Os.1191.1.S1_at
Os.11911.1.S1_at
Os.11912.1.S1_at
Os.11914.1.S1_at
Os.11916.1.S1_at
Os.11918.1.S1_at
Os.11920.1.S1_s_at
Os.11923.1.S1_x_at
Os.11929.1.S1_at
Os.1193.1.S1_at
Os.11930.1.S1_at
Os.11935.1.S1_at
Os.11939.1.S1_at
Os.11940.1.S1_at
Os.11941.1.S1_at
Os.11941.2.S1_at
Os.11942.1.S1_at
Os.11943.1.S1_at
Os.11943.1.S1_s_at
Os.11945.1.S1_at
Os.11946.1.S1_at
Os.11947.1.S1_a_at
Os.11952.1.S1_at
Os.11960.1.S1_at
Os.11961.1.S1_at
Os.11962.1.S1_at
Os.11967.1.S1_at
Os.11969.1.S1_at
Os.11970.2.S1_x_at
Os.11972.1.S1_at
Os.11972.1.S1_s_at
Os.11975.1.S1_at
Os.11975.2.A1_at
Os.11981.1.S1_x_at
Os.11982.1.S1_at
Os.11983.1.S1_at
Os.11984.1.S1_at
Os.11985.1.S1_a_at
Os.11985.1.S1_at
Os.11986.2.S1_x_at
Os.11987.1.S1_at
Os.11991.1.S1_at
Os.11995.1.S1_at
Os.11997.1.S1_at
Os.11998.1.S1_at
Os.11999.1.S1_at
Os.12002.1.S1_a_at
Os.12002.1.S2_at
Os.12005.1.S1_at
Os.12007.1.S1_at
Os.12008.1.S1_at
Os.12009.1.S1_at
Os.12012.1.S1_at
Os.12016.1.S1_at
Os.12018.1.S1_at
Os.12025.1.S1_a_at
Os.12029.1.S1_a_at
Os.12030.1.S1_at
Os.12032.1.S1_at
Os.12035.1.S1_at
Os.12038.1.S1_at
Os.12042.1.S1_at
Os.12043.1.S1_at
Os.12044.1.S1_at
Os.12046.1.S1_at
Os.12048.1.S1_at
Os.12049.1.S1_at
Os.12054.1.S1_at
Os.12061.1.S1_s_at
Os.12062.1.S1_a_at
Os.12063.1.S1_at
Os.12064.1.S1_at
Os.12069.1.S1_at
Os.12071.1.S1_at
Os.12078.1.S1_at
Os.12082.1.S1_at
Os.12092.1.S1_at
Os.12092.2.S1_a_at
Os.12094.1.S1_a_at
Os.12106.1.S1_at
Os.12109.1.S1_at
Os.12110.1.S1_at
Os.12111.1.S1_at
Os.12112.1.S1_at
Os.12119.1.S1_at
Os.12122.1.S1_at
Os.12126.2.S1_at
Os.12129.1.S1_a_at
Os.12130.1.S1_at
Os.12134.1.S1_at
Os.12145.1.S1_at
Os.12149.1.S1_at
Os.1215.1.S1_at
Os.12150.1.S1_at
Os.12150.1.S1_s_at
Os.12155.1.S1_at
Os.12159.1.S1_at
Os.12160.1.S1_at
Os.12161.1.S1_at
Os.12165.1.S1_at
Os.12167.1.S1_at
Os.12170.1.S1_at
Os.12172.1.S1_at
Os.12173.1.S1_at
Os.12179.1.S1_at
Os.12183.1.S1_at
Os.12185.1.S1_at
Os.12186.2.S1_x_at
Os.12189.1.S1_at
Os.12189.2.S1_at
Os.12190.1.S1_at
Os.12192.1.S1_a_at
Os.12192.1.S2_a_at
Os.12198.1.S1_at
Os.12199.1.S1_at
Os.12201.1.S1_at
Os.12201.2.S1_at
Os.12202.1.S1_at
Os.12203.1.S1_at
Os.12206.1.S1_at
Os.12209.1.S1_a_at
Os.12220.1.S1_at
Os.12221.1.S1_at
Os.12225.1.S1_at
Os.12228.1.S1_at
Os.12229.1.S1_at
Os.12230.1.S1_a_at
Os.12234.2.S1_s_at
Os.12238.1.S1_at
Os.12238.2.S1_x_at
Os.12239.1.S1_at
Os.1224.1.S1_at
Os.12241.1.S1_at
Os.12242.1.S1_at
Os.12243.1.S1_at
Os.12244.1.S1_at
Os.12250.1.S1_at
Os.12252.1.S1_at
Os.12257.1.S1_at
Os.12262.1.S1_at
Os.12263.1.S1_at
Os.12267.2.S1_s_at
Os.12268.1.S1_at
Os.12269.3.S1_at
Os.12269.3.S1_x_at
Os.1227.2.S1_x_at
Os.12277.1.S1_at
Os.12279.2.S1_a_at
Os.12286.1.S1_at
Os.12287.1.S1_x_at
Os.12288.1.S1_at
Os.1229.2.S1_at
Os.12290.1.S1_at
Os.12291.1.S1_at
Os.12297.1.S1_at
Os.12302.1.S1_at
Os.12303.1.S1_at
Os.12308.1.S1_at
Os.12309.1.S1_at
Os.12309.1.S1_s_at
Os.12312.1.S1_at
Os.12320.1.S1_at
Os.12326.1.S1_s_at
Os.12327.1.S1_at
Os.12327.1.S1_x_at
Os.12332.2.S1_x_at
Os.12333.1.S1_at
Os.12335.1.S1_at
Os.12336.1.S1_at
Os.12340.1.S1_at
Os.12342.1.S1_at
Os.12342.1.S2_at
Os.12346.1.S1_at
Os.12350.1.S1_s_at
Os.12352.1.S1_at
Os.12356.1.S1_at
Os.12357.1.S1_at
Os.12358.1.S1_at
Os.12363.1.S1_at
Os.12364.1.S1_at
Os.12371.1.S1_at
Os.12379.1.S1_at
Os.12381.1.S1_s_at
Os.12381.1.S1_x_at
Os.12384.1.S1_at
Os.12391.1.S1_a_at
Os.12402.1.S1_at
Os.12402.2.S1_x_at
Os.12412.1.S1_at
Os.12413.1.S1_at
Os.12415.1.S1_at
Os.12419.1.S1_at
Os.12420.1.S1_at
Os.12423.1.S1_at
Os.12427.1.S1_a_at
Os.12427.2.S1_x_at
Os.12429.1.S1_at
Os.12430.1.S1_at
Os.12440.1.S1_at
Os.12452.1.S1_s_at
Os.12454.1.S1_a_at
Os.12460.1.S1_at
Os.12460.2.S1_x_at
Os.12475.1.S1_s_at
Os.12484.1.S1_at
Os.12488.1.S1_at
Os.12492.1.S1_at
Os.12501.1.S1_at
Os.12528.1.S1_x_at
Os.12535.1.S1_at
Os.12550.1.S1_s_at
Os.12551.1.S1_s_at
Os.12561.1.S1_at
Os.12583.1.S1_at
Os.12584.1.S1_x_at
Os.12590.1.S1_at
Os.12595.1.S1_at
Os.12596.1.S1_at
Os.12606.1.S1_at
Os.12608.1.S1_at
Os.12614.1.A1_at
Os.12615.1.A1_at
Os.12623.1.S1_at
Os.12628.1.S1_at
Os.12629.1.S1_at
Os.12629.1.S2_at
Os.12630.1.S1_at
Os.12633.1.S1_at
Os.12633.1.S1_s_at
Os.12638.1.S1_at
Os.12640.1.S1_at
Os.12645.1.S1_at
Os.12652.1.S1_at
Os.12656.1.S1_s_at
Os.12664.1.S1_at
Os.12674.1.S1_s_at
Os.12688.1.S1_at
Os.12689.1.S1_at
Os.12691.1.A1_a_at
Os.12691.2.S1_a_at
Os.12691.3.S1_x_at
Os.12693.3.S1_at
Os.12699.1.S1_at
Os.12700.1.S1_at
Os.12701.1.S1_at
Os.12703.1.S1_at
Os.12711.1.S1_at
Os.12713.1.S2_a_at
Os.12715.1.S1_at
Os.12724.1.S1_a_at
Os.12729.1.S1_at
Os.12732.1.S1_a_at
Os.12733.1.S1_at
Os.12735.1.S1_at
Os.12735.1.S1_s_at
Os.12737.1.S1_at
Os.12747.1.S1_at
Os.12755.2.S1_s_at
Os.12758.1.S1_at
Os.12761.1.S1_at
Os.12766.1.S1_at
Os.12767.1.S1_a_at
Os.12771.1.S1_at
Os.12778.1.S2_at
Os.12780.1.S1_at
Os.12785.1.S1_at
Os.12787.1.S1_at
Os.12791.1.S1_a_at
Os.12791.2.S1_a_at
Os.12791.2.S1_x_at
Os.12791.4.S1_x_at
Os.12793.1.S1_x_at
Os.12795.1.S1_at
Os.12805.1.S1_at
Os.12807.1.S1_x_at
Os.12817.1.S1_at
Os.12819.1.S1_at
Os.12821.1.S1_at
Os.12843.1.S1_at
Os.12845.1.S1_at
Os.12851.1.S1_at
Os.12854.1.S1_at
Os.12856.1.S1_x_at
Os.12856.2.S1_at
Os.12861.1.S1_at
Os.12865.1.S1_at
Os.12866.1.S1_at
Os.12874.1.S1_at
Os.12915.1.S1_at
Os.12922.1.S1_at
Os.12924.1.S1_s_at
Os.12925.1.S1_at
Os.12932.1.S1_at
Os.12937.1.S1_at
Os.12938.1.S1_at
Os.12946.1.S1_at
Os.12949.1.S1_at
Os.12968.1.S1_at
Os.12974.1.S1_at
Os.12977.1.S1_at
Os.12980.1.S1_s_at
Os.12984.1.S1_at
Os.12986.1.S1_at
Os.12987.1.S1_at
Os.12988.1.S1_at
Os.12993.1.S1_at
Os.12999.1.S1_at
Os.13008.1.S1_at
Os.13010.1.S1_a_at
Os.13016.1.S1_a_at
Os.13018.1.S1_a_at
Os.13027.1.S1_at
Os.13081.1.S1_at
Os.13087.1.S1_at
Os.1310.1.S1_a_at
Os.13102.1.S1_at
Os.1314.1.S1_at
Os.1316.1.S1_a_at
Os.13225.1.S1_a_at
Os.13245.1.S1_x_at
Os.13246.1.S1_at
Os.13253.1.S1_at
Os.1327.1.S1_at
Os.134.1.S1_at
Os.13464.1.S1_at
Os.13467.1.S1_x_at
Os.13474.1.S1_at
Os.13477.1.S1_at
Os.13478.1.S1_at
Os.13485.1.S1_at
Os.13497.1.S1_at
Os.13501.1.S1_at
Os.13559.1.S1_at
Os.13560.1.S1_at
Os.13562.1.S1_at
Os.13565.1.A1_at
Os.13565.1.A1_s_at
Os.13577.1.S1_at
Os.13587.1.S1_at
Os.13596.1.S1_at
Os.13599.1.S1_at
Os.13605.1.S1_at
Os.13615.2.S1_at
Os.13615.4.S1_x_at
Os.13618.1.S1_at
Os.13623.1.S1_at
Os.13629.1.S1_at
Os.13646.1.S1_at
Os.13654.1.S1_at
Os.13708.2.A1_at
Os.13721.1.S1_at
Os.13735.1.S1_at
Os.13743.1.S1_at
Os.13757.1.S1_at
Os.1376.1.S1_at
Os.13772.1.S1_at
Os.1378.1.S1_at
Os.13781.1.S1_at
Os.13781.1.S2_at
Os.13799.1.S1_at
Os.13812.1.S1_a_at
Os.1382.1.S1_at
Os.13835.2.S2_at
Os.13835.2.S3_a_at
Os.1385.1.S1_at
Os.1385.2.S1_x_at
Os.1386.1.S1_a_at
Os.13862.1.S1_at
Os.13866.2.S1_at
Os.13874.4.S1_at
Os.13875.1.S1_at
Os.13903.1.S1_at
Os.13937.1.S1_at
Os.13952.1.S1_at
Os.13953.1.S1_at
Os.13965.1.S1_at
Os.13966.1.S1_at
Os.13968.1.S1_a_at
Os.13973.3.S1_at
Os.13975.1.S1_at
Os.13980.1.S1_at
Os.13991.1.A1_at
Os.13995.1.S1_at
Os.13996.1.S1_at
Os.14006.1.S1_at
Os.14023.1.S1_x_at
Os.14023.2.S1_at
Os.14023.2.S1_x_at
Os.1404.1.S1_at
Os.14045.1.S1_s_at
Os.14071.1.S1_at
Os.14076.1.S1_s_at
Os.14079.1.S1_at
Os.1408.1.S1_at
Os.14084.1.S1_at
Os.14088.1.S1_at
Os.14101.3.S1_at
Os.1411.1.S1_at
Os.14111.1.S1_s_at
Os.14115.1.S1_at
Os.14119.1.S1_at
Os.14119.2.S1_x_at
Os.14124.1.S1_at
Os.14139.1.S1_at
Os.14143.1.S1_at
Os.14145.1.A1_at
Os.14148.1.S1_at
Os.14150.1.S1_at
Os.14151.1.S1_at
Os.14153.1.S1_at
Os.14153.3.S1_x_at
Os.14155.1.S1_at
Os.14157.1.S1_at
Os.14160.1.S1_at
Os.14167.1.S1_at
Os.14181.1.S1_at
Os.14184.1.S1_at
Os.14194.1.S1_at
Os.14197.1.S1_at
Os.14199.1.S1_at
Os.142.2.A1_a_at
Os.14204.1.S1_at
Os.14205.1.S1_at
Os.14214.1.S1_at
Os.1423.1.S1_at
Os.14232.1.S1_at
Os.14245.1.S1_s_at
Os.14256.1.S1_a_at
Os.14261.1.S1_at
Os.14269.1.S1_x_at
Os.14271.1.S1_at
Os.14285.2.S1_at
Os.14297.1.S1_at
Os.14318.1.S1_at
Os.14322.1.S1_at
Os.14324.1.S1_s_at
Os.1433.1.S1_at
Os.14355.1.S1_at
Os.14358.1.S1_at
Os.14358.4.S1_x_at
Os.14362.1.S1_at
Os.14365.1.S1_at
Os.14366.1.S1_at
Os.14366.1.S1_s_at
Os.14369.1.A1_a_at
Os.14372.1.S1_at
Os.1438.1.S1_at
Os.14380.1.S1_at
Os.14380.1.S1_s_at
Os.14381.1.S1_a_at
Os.14381.1.S1_at
Os.14381.2.S1_x_at
Os.14384.1.S1_at
Os.14385.1.S1_at
Os.14395.1.S1_at
Os.1440.1.S1_at
Os.1440.2.S1_x_at
Os.14409.1.S1_at
Os.14411.1.S1_at
Os.14423.1.S1_at
Os.14423.1.S1_x_at
Os.14427.1.S1_at
Os.1443.1.S1_a_at
Os.14430.1.S1_at
Os.14444.1.S1_at
Os.1445.1.S1_at
Os.14456.1.S1_at
Os.14457.1.S1_at
Os.14476.1.S1_a_at
Os.14491.1.S1_a_at
Os.14496.1.S1_at
Os.14520.1.S1_at
Os.14525.1.S1_at
Os.14533.1.S1_a_at
Os.14536.1.S1_at
Os.14555.1.S1_at
Os.14558.1.S1_at
Os.14561.1.S1_at
Os.14563.1.S1_at
Os.14565.1.S1_at
Os.14567.1.S1_at
Os.14575.1.S1_a_at
Os.14593.1.S1_at
Os.14598.1.S1_at
Os.14616.1.S1_at
Os.14641.1.S1_at
Os.14649.1.S1_at
Os.1465.1.S1_at
Os.14652.1.S1_at
Os.14666.2.S1_x_at
Os.14671.1.S1_at
Os.14676.1.S1_at
Os.14684.1.S1_at
Os.14686.1.S1_at
Os.14697.1.S1_at
Os.14723.1.S1_at
Os.14731.1.S1_at
Os.1475.1.S1_at
Os.14750.1.S1_at
Os.14750.1.S1_x_at
Os.14753.1.S1_at
Os.14757.1.S1_at
Os.14762.1.S1_x_at
Os.14762.2.S1_s_at
Os.14762.2.S1_x_at
Os.14762.3.S1_at
Os.14762.3.S1_x_at
Os.14770.1.S1_at
Os.14778.1.S1_at
Os.1479.1.S1_at
Os.14790.1.S1_at
Os.14791.1.S1_at
Os.14809.1.S1_at
Os.14816.1.S1_at
Os.14817.1.S1_a_at
Os.14820.1.S1_s_at
Os.14820.1.S2_s_at
Os.14830.1.S1_a_at
Os.14842.1.S1_at
Os.14847.1.S1_at
Os.14849.1.S1_a_at
Os.14855.1.S1_at
Os.14860.1.S1_at
Os.14861.1.S1_s_at
Os.14861.2.S1_at
Os.14862.1.S1_a_at
Os.14862.1.S1_s_at
Os.14866.1.S1_at
Os.1487.1.S1_at
Os.1487.2.S1_x_at
Os.14870.1.S1_at
Os.14877.1.S1_at
Os.14882.1.S1_at
Os.14885.1.S1_at
Os.14894.1.A1_at
Os.14894.2.S1_at
Os.14901.1.A1_a_at
Os.14913.1.S1_at
Os.14913.2.S1_x_at
Os.14917.1.S1_at
Os.14917.1.S1_x_at
Os.14917.2.S1_x_at
Os.14921.1.S1_at
Os.14926.2.S1_x_at
Os.14929.1.S1_at
Os.14935.1.S1_at
Os.14938.1.S1_at
Os.14949.1.S1_at
Os.14955.1.S1_at
Os.14959.1.S1_at
Os.14965.1.S1_at
Os.14971.1.S1_at
Os.14974.1.S1_at
Os.14978.1.S1_a_at
Os.14980.1.A1_at
Os.14992.1.S1_x_at
Os.14998.1.S1_at
Os.1500.2.S1_x_at
Os.15004.1.S1_at
Os.15007.1.S1_at
Os.15014.1.S1_at
Os.15026.1.S1_at
Os.1503.1.S1_at
Os.15037.1.S2_at
Os.15039.1.S1_at
Os.15062.1.S1_a_at
Os.15092.1.S1_at
Os.15099.1.S1_at
Os.15104.1.S1_s_at
Os.15138.1.S1_at
Os.15142.1.S1_at
Os.15152.1.S1_a_at
Os.15152.2.S1_at
Os.15168.1.S1_at
Os.15171.1.S1_at
Os.15171.1.S1_s_at
Os.15175.1.S1_at
Os.15191.1.S1_s_at
Os.15197.1.S1_at
Os.15198.1.S1_at
Os.152.1.S1_at
Os.15212.1.A1_a_at
Os.15215.1.S1_at
Os.15219.1.S1_at
Os.15247.1.S1_s_at
Os.15249.1.S1_at
Os.15250.1.S1_at
Os.15257.1.S1_at
Os.1526.1.S1_at
Os.15260.1.S1_s_at
Os.15262.1.S1_at
Os.15267.1.S1_at
Os.15281.1.S1_at
Os.15281.1.S1_x_at
Os.15283.1.S1_at
Os.15298.1.S1_at
Os.15299.1.S1_at
Os.15299.1.S1_x_at
Os.153.1.S1_at
Os.15304.1.A1_at
Os.15305.1.S1_at
Os.15349.1.S1_a_at
Os.15355.1.S1_x_at
Os.15390.1.S1_at
Os.15390.1.S1_s_at
Os.15394.1.S1_at
Os.15394.2.S1_at
Os.15394.2.S1_x_at
Os.15398.1.S1_at
Os.15402.1.S1_at
Os.15412.1.S1_x_at
Os.15426.1.S1_at
Os.15428.1.S1_at
Os.15436.1.S1_at
Os.15440.1.S1_at
Os.15458.1.S1_at
Os.15459.1.S1_at
Os.15461.1.S1_at
Os.15478.1.S1_x_at
Os.15490.1.S1_at
Os.15507.1.S1_at
Os.15513.2.S1_x_at
Os.15516.1.S1_at
Os.15521.1.A1_s_at
Os.15538.1.S1_at
Os.15557.1.S1_at
Os.15559.1.A1_at
Os.15568.1.S1_at
Os.15573.1.A1_s_at
Os.15580.1.S1_at
Os.15587.1.S1_x_at
Os.15606.1.S1_at
Os.15606.1.S2_at
Os.15607.1.S1_at
Os.15619.1.S1_at
Os.15621.1.S1_at
Os.15633.1.S2_at
Os.1564.1.S1_at
Os.15641.1.S1_at
Os.15660.1.S1_at
Os.15669.1.S1_at
Os.15671.1.A1_at
Os.15671.1.A2_at
Os.15682.1.A1_at
Os.15688.1.S1_at
Os.15688.2.S1_x_at
Os.15690.1.S1_at
Os.15692.1.S1_at
Os.15696.1.S1_a_at
Os.15701.1.S1_x_at
Os.15701.2.S1_at
Os.15704.1.S1_at
Os.15707.1.S1_at
Os.15711.1.S1_at
Os.15723.1.S1_a_at
Os.15730.1.S1_x_at
Os.15734.1.S1_at
Os.15736.1.S1_at
Os.15738.1.S1_at
Os.15746.1.S1_at
Os.15757.1.S1_at
Os.1576.1.S1_at
Os.15769.1.S1_at
Os.1577.1.S1_at
Os.1577.2.S1_x_at
Os.15789.1.S1_at
Os.15789.1.S1_x_at
Os.15791.1.S1_at
Os.15792.1.S1_at
Os.15799.1.S1_at
Os.15801.1.S1_at
Os.15807.1.S1_s_at
Os.15813.1.S1_at
Os.15815.1.S1_at
Os.15815.2.S1_x_at
Os.15822.1.S1_s_at
Os.15829.1.S1_at
Os.15830.1.S1_at
Os.15841.1.S1_a_at
Os.15847.1.A1_at
Os.15853.1.S1_at
Os.15854.1.S1_at
Os.15856.1.S1_at
Os.15894.1.A2_at
Os.15896.1.S1_at
Os.15899.1.S1_at
Os.159.1.S1_s_at
Os.15901.1.S1_at
Os.15901.2.S1_at
Os.15901.2.S1_x_at
Os.15908.1.S1_s_at
Os.15914.1.S1_at
Os.15917.1.S1_at
Os.15938.1.S1_at
Os.15939.1.S2_at
Os.15940.1.S1_at
Os.15944.1.S1_a_at
Os.15944.2.S1_x_at
Os.15957.1.S1_at
Os.15985.1.S1_at
Os.15991.1.S1_at
Os.15992.1.S1_at
Os.15993.1.S1_at
Os.15998.1.S1_at
Os.16010.1.S1_at
Os.16011.1.A1_at
Os.16025.1.S1_s_at
Os.16030.1.S1_at
Os.16030.1.S1_x_at
Os.16037.1.S1_at
Os.16039.1.S1_s_at
Os.16043.1.S1_at
Os.16044.1.S1_at
Os.16054.1.S1_at
Os.16055.1.S1_at
Os.1606.1.S1_at
Os.16068.2.S1_at
Os.16077.1.S1_at
Os.16079.1.S1_at
Os.16087.1.S1_at
Os.16119.1.S1_at
Os.16128.1.A1_at
Os.16128.2.S1_at
Os.16136.1.S1_at
Os.16139.1.S1_at
Os.16146.1.S1_s_at
Os.16158.1.S1_at
Os.16164.1.S1_at
Os.1617.1.S1_at
Os.16187.1.S1_at
Os.16214.1.S1_at
Os.16218.1.S1_at
Os.16221.1.S1_at
Os.16226.1.S1_s_at
Os.16227.1.S1_at
Os.16231.1.S1_s_at
Os.16231.1.S2_at
Os.16245.1.S1_at
Os.1625.1.S1_at
Os.16271.1.S1_s_at
Os.16279.1.S1_at
Os.16282.1.A1_at
Os.163.1.S1_at
Os.16309.1.S1_at
Os.16317.1.S1_at
Os.16318.1.S1_at
Os.16325.1.S1_at
Os.16327.1.S1_at
Os.16334.1.S1_at
Os.16365.1.S1_at
Os.1637.1.S1_at
Os.16406.2.S1_at
Os.16408.1.S1_at
Os.16414.1.S1_x_at
Os.16422.1.S1_s_at
Os.16435.1.S1_at
Os.16446.1.S1_at
Os.16453.1.S1_at
Os.16494.1.S1_at
Os.16499.1.S1_at
Os.165.1.S1_at
Os.16502.1.S1_at
Os.16507.1.S1_at
Os.16532.1.S1_at
Os.16540.1.S1_at
Os.16558.1.S1_at
Os.16563.1.S1_at
Os.16582.1.S1_at
Os.16596.1.S1_at
Os.16598.1.S1_at
Os.1660.1.S1_at
Os.16604.1.S1_at
Os.16605.1.S1_at
Os.16605.2.S1_x_at
Os.16612.1.S1_at
Os.16615.1.S1_at
Os.16645.1.A1_at
Os.16649.1.S1_at
Os.16659.1.S1_at
Os.16659.1.S2_at
Os.16681.1.S1_at
Os.16682.1.S1_at
Os.16682.2.S1_x_at
Os.16683.1.S1_at
Os.16712.1.S1_at
Os.16724.1.S1_at
Os.16743.1.S1_at
Os.16761.1.S2_at
Os.16765.1.S1_at
Os.16786.1.S1_at
Os.16788.1.S1_at
Os.16825.1.S1_at
Os.16838.1.S1_at
Os.16852.1.S1_at
Os.16879.1.S1_at
Os.16882.2.S1_at
Os.16884.1.S1_at
Os.16889.1.S1_a_at
Os.16891.1.S1_at
Os.16898.2.S1_at
Os.16902.1.S1_at
Os.16903.1.A1_at
Os.16906.1.S1_at
Os.16911.1.S1_s_at
Os.16914.1.S2_at
Os.16915.1.S1_at
Os.16922.1.S1_at
Os.16952.1.S1_at
Os.16954.1.S1_at
Os.16956.1.S1_s_at
Os.16958.1.S1_at
Os.16964.2.S1_at
Os.16968.1.S1_at
Os.16977.1.S1_at
Os.16984.2.S1_a_at
Os.16994.1.S1_at
Os.16997.1.S1_at
Os.16999.1.A1_at
Os.170.1.S1_at
Os.170.3.S1_at
Os.17002.1.S1_at
Os.17012.1.S1_at
Os.17020.1.S1_x_at
Os.17022.1.S1_at
Os.17029.1.S1_at
Os.17037.1.S2_a_at
Os.17052.1.S1_s_at
Os.17058.1.S1_at
Os.17075.1.S1_at
Os.17076.1.S1_at
Os.17090.1.S1_at
Os.171.1.S1_at
Os.17108.1.S1_at
Os.17111.2.S1_x_at
Os.17112.1.S1_at
Os.17117.1.A1_at
Os.17125.1.S1_at
Os.17130.1.S1_at
Os.17131.1.S1_at
Os.17131.1.S1_x_at
Os.17136.1.S1_at
Os.17140.1.S1_at
Os.17140.1.S1_x_at
Os.17147.1.S1_x_at
Os.17149.1.S1_at
Os.17149.2.S1_x_at
Os.17158.1.S1_at
Os.17173.1.S1_at
Os.17174.1.S1_at
Os.17177.1.S1_at
Os.17179.1.A1_at
Os.17184.1.S1_at
Os.17189.1.S1_at
Os.17190.1.A1_x_at
Os.17195.1.A1_at
Os.17196.1.A1_s_at
Os.17201.1.S1_at
Os.17209.1.S1_at
Os.17226.1.S1_x_at
Os.17228.1.S1_at
Os.17229.1.S1_at
Os.1723.1.S1_at
Os.17232.1.S1_at
Os.17238.1.S1_at
Os.17242.1.S1_at
Os.17247.1.S1_at
Os.17255.1.S1_at
Os.17259.1.S1_at
Os.17263.1.S1_at
Os.17271.1.S1_at
Os.17273.1.S1_at
Os.17279.1.S1_at
Os.17279.1.S1_s_at
Os.17282.1.S1_at
Os.17284.1.A1_at
Os.17286.1.S1_at
Os.17294.1.S1_a_at
Os.17299.1.S1_at
Os.17302.1.S1_at
Os.17315.1.S1_at
Os.17316.1.S1_at
Os.17322.1.S1_at
Os.17334.1.S1_at
Os.17334.1.S1_s_at
Os.17334.2.S1_x_at
Os.17338.1.S1_at
Os.17347.1.S1_at
Os.17356.1.A1_a_at
Os.17369.1.S1_a_at
Os.17370.1.S1_x_at
Os.17370.2.S1_x_at
Os.17370.3.S1_at
Os.17390.1.S1_at
Os.17392.1.S1_at
Os.17393.1.S1_at
Os.17396.1.S1_at
Os.1740.1.S1_at
Os.17405.1.S1_a_at
Os.1741.4.S1_x_at
Os.17414.1.S1_at
Os.17420.1.S1_at
Os.17424.1.S1_at
Os.17424.1.S1_x_at
Os.17437.1.S1_at
Os.17439.1.S1_at
Os.17446.1.S1_at
Os.17446.2.S1_at
Os.17449.1.A1_at
Os.17458.1.S1_at
Os.17476.1.S1_at
Os.17479.1.S1_at
Os.17484.1.S1_at
Os.17487.1.S1_at
Os.17491.1.S1_at
Os.17494.2.S1_at
Os.175.1.S1_at
Os.17501.1.A1_at
Os.17502.1.S1_at
Os.17506.1.S1_at
Os.17516.1.S1_at
Os.17535.1.S1_at
Os.17536.1.S1_at
Os.17542.1.S1_at
Os.17560.1.A1_at
Os.17566.1.S1_at
Os.17567.2.S1_a_at
Os.17601.1.S1_at
Os.17608.1.S1_s_at
Os.17609.1.S1_at
Os.17623.1.S1_at
Os.17642.1.S1_a_at
Os.17652.1.S1_s_at
Os.17652.1.S2_s_at
Os.17666.1.S1_at
Os.17677.1.S1_at
Os.17679.1.S1_at
Os.17695.1.S1_at
Os.17705.1.A1_at
Os.17708.1.S1_at
Os.17718.1.S1_at
Os.17721.1.S1_at
Os.17722.1.S1_at
Os.17724.1.S1_at
Os.17736.1.S1_at
Os.17741.1.S1_at
Os.17746.1.S1_s_at
Os.17759.1.A1_s_at
Os.17762.1.S1_at
Os.17764.1.S1_at
Os.17765.1.A1_at
Os.17766.1.S1_at
Os.17768.1.S1_at
Os.17772.1.S1_at
Os.17783.1.S1_at
Os.17792.1.S1_at
Os.17793.1.S1_at
Os.17796.1.S1_s_at
Os.17797.1.A1_at
Os.17802.1.S1_at
Os.17804.2.S1_at
Os.17804.2.S1_x_at
Os.17809.1.S1_at
Os.17812.1.S1_at
Os.17814.2.S1_x_at
Os.17830.1.S1_at
Os.17834.1.S1_at
Os.17841.1.S1_at
Os.17841.2.S1_x_at
Os.17844.1.S1_at
Os.17844.1.S1_x_at
Os.17874.1.S1_at
Os.17881.1.S1_at
Os.17887.1.S1_at
Os.17889.2.S1_at
Os.17890.1.S1_at
Os.17895.1.S1_a_at
Os.17895.1.S1_at
Os.17895.2.S1_x_at
Os.17902.1.S1_at
Os.17906.1.S1_at
Os.17909.1.S1_a_at
Os.17918.1.S1_at
Os.17921.1.S1_at
Os.17949.1.S1_a_at
Os.17959.1.S1_a_at
Os.17964.1.S1_at
Os.1798.1.S1_at
Os.17983.1.S1_at
Os.17992.1.A1_at
Os.17992.2.S1_at
Os.17994.1.S1_at
Os.17997.1.S1_at
Os.17997.2.S1_x_at
Os.18008.1.S1_at
Os.18009.1.S1_a_at
Os.18016.1.S1_at
Os.18019.1.S1_at
Os.18020.1.S1_at
Os.18023.1.S1_at
Os.18028.1.S1_at
Os.18033.1.S1_at
Os.18034.1.S1_at
Os.18042.1.S1_at
Os.18059.1.S1_at
Os.18061.1.S1_at
Os.18070.1.S1_at
Os.18077.1.S1_at
Os.18085.1.S1_at
Os.18089.1.S1_at
Os.18091.1.S1_at
Os.18100.1.S1_at
Os.18113.1.S1_s_at
Os.18113.1.S1_x_at
Os.18124.1.S1_x_at
Os.18125.1.S1_at
Os.18126.1.S1_at
Os.18147.1.S1_at
Os.18149.1.S1_x_at
Os.18149.2.S1_at
Os.18152.1.S1_at
Os.18154.1.S1_at
Os.18157.1.S1_at
Os.18164.1.S1_at
Os.18173.1.S1_at
Os.18177.1.S1_at
Os.1818.1.S1_at
Os.18194.1.S1_at
Os.18195.1.S1_at
Os.18198.1.S1_at
Os.18205.1.S1_at
Os.18206.1.S1_at
Os.18211.1.S1_at
Os.18219.1.S1_s_at
Os.18223.1.S1_s_at
Os.18226.1.S1_a_at
Os.18229.1.S1_at
Os.18232.1.S1_at
Os.18234.1.S1_at
Os.18239.1.S1_at
Os.18241.1.S1_at
Os.18257.1.S1_at
Os.18261.1.S1_at
Os.18280.1.S1_at
Os.18287.1.S1_at
Os.18288.1.S1_at
Os.18299.1.S1_at
Os.183.1.S1_at
Os.18300.1.S1_at
Os.18305.1.S1_at
Os.18305.1.S2_at
Os.18307.1.S1_at
Os.18323.1.S1_at
Os.18327.1.S1_at
Os.18338.1.S1_at
Os.18356.1.S1_x_at
Os.18362.1.S1_at
Os.18363.1.S1_at
Os.18364.1.S1_at
Os.18374.1.A1_at
Os.18382.1.S1_at
Os.18383.1.A1_at
Os.18387.1.S1_at
Os.18397.1.S1_at
Os.18405.1.S1_at
Os.18406.1.S1_at
Os.18407.1.S1_at
Os.18416.1.S1_at
Os.18421.1.S1_a_at
Os.18428.1.S1_at
Os.18431.1.S1_at
Os.18433.1.S1_at
Os.18433.1.S1_s_at
Os.18438.1.S1_at
Os.18440.1.S1_at
Os.18453.1.S1_at
Os.18458.1.S1_at
Os.18461.1.S1_at
Os.18462.1.S1_at
Os.18463.1.S1_at
Os.18466.1.S1_at
Os.18468.1.S1_at
Os.18474.1.S1_at
Os.18485.1.S1_s_at
Os.18486.1.S1_at
Os.18490.1.S1_x_at
Os.18490.3.S1_at
Os.18493.1.S1_at
Os.18496.1.S1_at
Os.18501.1.S1_at
Os.18503.1.S1_at
Os.18503.1.S1_s_at
Os.18504.1.S1_at
Os.18510.1.S1_at
Os.18512.1.S1_at
Os.18513.1.S1_at
Os.18514.1.S1_at
Os.18519.1.S1_at
Os.1852.1.S1_at
Os.18523.1.S1_at
Os.18524.2.S1_at
Os.1853.1.S1_at
Os.18531.1.S1_at
Os.18539.1.S1_at
Os.18542.1.S1_at
Os.18549.1.S1_at
Os.18550.1.S1_at
Os.18552.1.S1_at
Os.18556.1.S1_x_at
Os.18559.1.S1_at
Os.18563.1.S1_x_at
Os.18566.1.S1_at
Os.18568.1.S1_at
Os.18572.1.S1_at
Os.18577.1.S1_at
Os.18579.1.S1_at
Os.18581.1.S1_at
Os.18583.1.S1_at
Os.18583.2.S1_at
Os.18583.2.S1_x_at
Os.18585.1.S1_at
Os.18590.1.S1_a_at
Os.18594.1.S2_at
Os.18595.1.A1_at
Os.18597.1.S1_at
Os.18599.1.S1_at
Os.18607.1.S1_at
Os.18612.2.S1_at
Os.18622.1.S1_at
Os.18623.1.S1_at
Os.18634.1.S1_at
Os.18638.1.S1_at
Os.18639.1.S1_at
Os.18646.1.S1_at
Os.18648.1.S1_at
Os.18652.1.S1_at
Os.18653.1.S1_at
Os.18657.1.S1_at
Os.18660.1.S1_x_at
Os.18664.1.S1_a_at
Os.18664.1.S1_x_at
Os.18664.2.S1_x_at
Os.18665.1.S1_at
Os.18672.1.S1_s_at
Os.18677.1.S1_at
Os.18678.1.S1_at
Os.18683.1.S1_at
Os.18706.1.S1_at
Os.18706.1.S1_x_at
Os.18714.1.S1_a_at
Os.18743.1.S1_at
Os.18743.2.S1_x_at
Os.18752.1.S1_at
Os.18752.2.S1_x_at
Os.18770.1.S1_at
Os.18786.1.S1_at
Os.1880.2.S1_a_at
Os.18814.1.S1_at
Os.18819.1.S1_at
Os.18832.1.S1_at
Os.18839.1.S1_at
Os.18847.1.S1_at
Os.18850.1.S1_at
Os.18881.1.S1_at
Os.18911.1.S1_at
Os.18913.1.S1_x_at
Os.18922.2.S1_at
Os.18927.1.S1_at
Os.18930.1.S1_at
Os.18932.1.S1_at
Os.18946.1.S1_at
Os.18948.1.S1_at
Os.18952.1.S1_at
Os.18955.1.S1_at
Os.18957.1.S1_at
Os.18958.1.S1_at
Os.18959.1.S1_at
Os.18959.2.S1_x_at
Os.18966.1.S1_a_at
Os.18966.2.S1_at
Os.18980.1.A1_at
Os.18981.1.S1_at
Os.18981.1.S1_x_at
Os.18985.1.S1_at
Os.18989.1.S1_at
Os.19003.1.S1_a_at
Os.19021.1.S1_at
Os.19023.1.S1_x_at
Os.19026.1.S1_at
Os.19028.1.S1_at
Os.19035.1.S1_at
Os.19036.1.S1_at
Os.19040.1.S1_at
Os.19052.1.S1_at
Os.19061.1.S1_s_at
Os.19070.1.S1_at
Os.19086.1.S1_a_at
Os.19100.1.S1_at
Os.19105.1.S1_at
Os.19112.1.S1_at
Os.19112.2.S1_x_at
Os.19114.1.S1_at
Os.19114.1.S2_at
Os.19130.1.S1_at
Os.19131.1.A1_at
Os.19134.1.S1_at
Os.19138.1.S1_at
Os.19141.1.S1_at
Os.19155.1.S1_at
Os.19164.1.S1_at
Os.19165.1.S1_at
Os.19204.1.S1_at
Os.19228.1.S1_at
Os.19229.1.S1_a_at
Os.19264.1.S1_at
Os.19268.1.S1_at
Os.19270.1.S1_at
Os.19283.1.S1_s_at
Os.19289.1.S1_a_at
Os.19307.1.S1_at
Os.19331.1.S1_at
Os.19335.1.S1_at
Os.19361.1.S2_at
Os.19366.1.S1_a_at
Os.19366.1.S2_at
Os.19366.3.A1_x_at
Os.19366.4.A1_a_at
Os.19375.1.S1_at
Os.19380.1.S1_at
Os.19385.1.S1_at
Os.19401.1.S1_at
Os.19434.1.S1_at
Os.19444.1.S1_at
Os.19448.1.S1_at
Os.19472.1.S1_at
Os.19474.1.S1_a_at
Os.19480.1.S1_at
Os.19493.1.S1_at
Os.19519.1.S1_s_at
Os.19539.1.S1_at
Os.19541.1.S1_at
Os.19553.1.S1_at
Os.19586.1.S1_at
Os.19587.1.S1_at
Os.19587.1.S2_at
Os.19593.1.S1_s_at
Os.19597.1.S1_at
Os.19603.1.S1_at
Os.19608.1.S1_at
Os.19617.1.S1_at
Os.19628.1.S1_a_at
Os.19632.1.S1_at
Os.19742.1.S1_at
Os.19755.2.S1_a_at
Os.1978.1.S1_at
Os.19803.4.S1_at
Os.19803.5.S1_at
Os.19817.1.S1_at
Os.19842.1.S1_at
Os.19844.1.S1_at
Os.1986.1.S1_at
Os.19861.1.S1_at
Os.19862.1.S1_at
Os.19863.1.S1_a_at
Os.19872.1.S1_at
Os.1991.1.S1_at
Os.19948.1.S1_at
Os.1995.1.S1_at
Os.19951.1.S1_x_at
Os.19952.1.S1_at
Os.19964.1.S1_at
Os.19976.1.S1_at
Os.20016.1.S1_at
Os.20056.1.A1_at
Os.20060.1.S1_at
Os.20066.1.S1_at
Os.20068.1.S1_at
Os.20078.1.S1_at
Os.20079.1.S2_at
Os.20084.1.S1_at
Os.20086.1.S1_at
Os.2010.1.S1_at
Os.20100.1.S1_s_at
Os.20102.1.S1_s_at
Os.20144.1.S1_a_at
Os.20151.1.S1_at
Os.20152.1.S2_at
Os.20171.1.S1_at
Os.20184.1.S1_at
Os.20186.1.S1_at
Os.2019.1.S1_at
Os.2019.2.S1_x_at
Os.20200.1.S1_at
Os.20203.1.S1_at
Os.20203.1.S1_s_at
Os.20206.1.S1_at
Os.20224.1.S1_at
Os.20230.1.S1_at
Os.20233.1.S1_at
Os.20234.2.S1_at
Os.20239.1.S1_at
Os.20244.1.S1_at
Os.20258.1.S1_at
Os.20261.1.S1_at
Os.20272.1.S1_a_at
Os.20283.1.S1_at
Os.20284.1.S1_at
Os.20284.1.S1_x_at
Os.20289.1.S1_at
Os.20292.1.S1_at
Os.20327.1.S1_at
Os.20329.1.S1_at
Os.20333.1.S1_at
Os.20336.1.S1_at
Os.20337.1.S1_x_at
Os.20338.1.S1_at
Os.20347.1.S1_at
Os.20351.1.S1_at
Os.20352.1.S1_at
Os.20364.1.S1_at
Os.20387.1.S1_at
Os.20425.1.S1_at
Os.20447.1.S1_at
Os.20461.1.S2_s_at
Os.20482.1.S1_at
Os.20501.1.S1_at
Os.20516.1.S1_at
Os.20521.1.S1_at
Os.20530.1.S1_at
Os.20531.1.S1_at
Os.20541.1.S1_at
Os.20570.1.S1_x_at
Os.20570.2.S1_at
Os.20572.1.A1_at
Os.20572.2.S1_at
Os.20579.1.S1_at
Os.206.1.S1_at
Os.20608.1.S1_at
Os.20614.2.S1_at
Os.20617.1.S1_at
Os.20617.2.S1_x_at
Os.20625.1.S1_x_at
Os.20630.1.S1_at
Os.20638.1.S1_at
Os.20638.1.S2_at
Os.2066.1.S1_a_at
Os.2066.2.S1_x_at
Os.20672.1.S1_s_at
Os.20693.1.S1_at
Os.20699.1.S1_at
Os.20699.2.S1_x_at
Os.20701.1.S1_at
Os.20709.1.S1_at
Os.2075.1.S1_at
Os.20756.1.S1_at
Os.20757.1.S1_a_at
Os.20798.1.S1_at
Os.20802.1.S1_at
Os.20810.4.S1_at
Os.20817.5.A1_at
Os.20829.1.S1_at
Os.20853.1.S1_at
Os.20860.1.S1_at
Os.20861.1.S1_at
Os.20863.1.S1_at
Os.20863.2.S1_x_at
Os.20865.1.S1_at
Os.20871.1.S1_s_at
Os.20884.1.S1_at
Os.20902.1.A1_at
Os.20931.1.S1_s_at
Os.20936.1.S1_a_at
Os.20940.1.S1_at
Os.20980.1.S1_at
Os.20998.1.S1_at
Os.21017.2.S1_at
Os.21024.1.S1_at
Os.2106.1.S2_at
Os.21066.1.S1_at
Os.21073.1.S1_at
Os.21077.1.S1_at
Os.21088.1.S1_at
Os.21123.1.S1_at
Os.21178.1.S1_at
Os.21178.1.S2_at
Os.21188.1.A1_at
Os.21228.1.S1_at
Os.21230.1.S1_at
Os.21243.1.S1_at
Os.21254.1.S1_at
Os.21260.1.S1_at
Os.21263.1.S1_at
Os.21267.1.S1_at
Os.21276.1.S1_at
Os.21280.1.S1_at
Os.21282.1.S1_at
Os.21286.1.S1_at
Os.21287.1.S1_at
Os.21290.1.S1_at
Os.21292.1.S1_at
Os.21300.2.S1_at
Os.21318.1.S1_at
Os.21319.1.S1_at
Os.21345.1.S1_at
Os.21349.1.S1_at
Os.21364.1.S1_at
Os.21364.2.S1_x_at
Os.21390.1.S1_at
Os.21461.1.S1_at
Os.21468.1.S1_at
Os.21524.1.S1_at
Os.21562.1.S1_at
Os.2160.2.S1_x_at
Os.21629.1.S1_at
Os.21634.1.S1_at
Os.21635.1.S1_at
Os.21778.1.S1_at
Os.21784.1.S1_at
Os.21798.1.S1_at
Os.21803.1.S1_at
Os.21805.1.S1_s_at
Os.21806.1.S1_at
Os.21810.1.S1_at
Os.21839.1.S1_at
Os.21840.1.A1_at
Os.21849.1.S1_at
Os.21854.2.S1_x_at
Os.21858.1.S1_at
Os.21858.2.S1_x_at
Os.21862.1.S1_at
Os.21863.1.S1_at
Os.21886.1.S1_at
Os.21893.3.A1_at
Os.21895.1.S1_at
Os.21896.1.S1_at
Os.21906.1.S1_at
Os.21932.1.S1_at
Os.21950.1.S1_at
Os.21957.1.S1_x_at
Os.21957.2.S1_at
Os.21957.2.S1_x_at
Os.22000.1.S1_at
Os.22029.1.S1_a_at
Os.22058.1.S1_at
Os.22086.1.S1_at
Os.2210.1.S1_at
Os.2211.1.S1_at
Os.2215.1.S1_at
Os.2216.1.S1_at
Os.2219.1.S1_at
Os.2223.1.S1_at
Os.22245.1.S1_at
Os.22276.1.S1_a_at
Os.22277.1.S1_at
Os.22278.1.S1_at
Os.22312.3.A1_a_at
Os.2233.1.S1_at
Os.22353.3.S1_x_at
Os.2237.1.S1_at
Os.22373.1.S1_at
Os.22374.1.S2_a_at
Os.2240.1.S1_at
Os.22415.1.S1_s_at
Os.22427.1.S1_at
Os.2243.1.S1_a_at
Os.2244.1.S1_s_at
Os.22455.1.A1_at
Os.22462.1.S1_at
[truncated: 6,020 more rows]

## Sheet: 3,682
3,682 differential probe sets between different treatments
Os.12713.1.S2_a_at
Os.2237.1.S1_at
Os.32459.1.S1_at
Os.10510.1.S1_at
Os.11039.3.S1_at
Os.17076.1.S1_at
OsAffx.26317.1.S2_at
Os.11039.1.S1_s_at
OsAffx.25825.1.S1_at
Os.9417.1.S1_at
Os.37729.1.S1_s_at
Os.12922.1.S1_at
Os.54545.1.S1_at
Os.55918.1.S1_at
Os.32459.2.S1_x_at
Os.6863.1.S1_at
Os.47388.1.S1_s_at
Os.6863.1.S1_s_at
Os.9222.1.S1_at
Os.36283.1.S1_at
Os.4717.1.S1_at
Os.38812.1.S1_at
Os.11313.1.S1_at
Os.11812.1.S1_at
Os.57103.1.S1_at
Os.17112.1.S1_at
Os.11169.1.S1_a_at
Os.51929.1.S1_at
Os.53305.1.S1_at
Os.52833.1.S1_at
Os.22968.1.A1_at
Os.10356.1.S1_at
Os.11549.1.S1_at
Os.37718.1.S1_at
OsAffx.21790.1.S1_at
Os.34841.1.S1_at
Os.56145.1.S1_at
OsAffx.14027.1.S1_at
Os.264.1.S1_at
Os.15281.1.S1_x_at
Os.23721.1.S1_s_at
Os.15854.1.S1_at
Os.37890.1.S1_s_at
Os.15281.1.S1_at
Os.51848.1.S1_x_at
Os.19375.1.S1_at
Os.1327.1.S1_at
Os.50805.1.S1_at
OsAffx.28771.1.S1_at
Os.47907.1.S1_at
Os.22594.1.S1_at
Os.22000.1.S1_at
Os.51063.1.S1_at
OsAffx.30844.1.S1_at
Os.51165.1.S1_at
Os.7475.1.S1_at
Os.16044.1.S1_at
OsAffx.3569.1.S1_x_at
Os.17722.1.S1_at
Os.10652.1.S1_at
OsAffx.3569.1.S1_at
Os.6838.1.S1_at
Os.11330.1.S2_at
Os.51546.1.S1_at
Os.5066.1.S1_at
Os.2696.1.S1_at
Os.54869.1.S1_at
Os.48064.1.S1_at
Os.22374.1.S2_a_at
OsAffx.6397.1.S1_at
Os.21634.1.S1_at
Os.6450.1.S1_at
Os.49157.1.S1_s_at
Os.11718.1.S1_at
Os.30512.1.S1_at
Os.7530.1.S1_at
Os.26820.1.A1_at
Os.12381.1.S1_x_at
OsAffx.32309.1.S1_at
Os.26852.1.A1_at
Os.50342.1.S1_at
Os.16532.1.S1_at
Os.12082.1.S1_at
Os.18585.1.S1_at
Os.27497.1.S1_at
Os.50015.1.S1_at
Os.35583.1.S1_at
Os.52627.1.S1_at
Os.46574.1.S1_at
Os.28964.1.S1_at
Os.12614.1.A1_at
Os.23606.1.S1_at
Os.46872.1.S1_at
Os.6389.1.S1_at
Os.55961.1.S1_at
Os.54232.1.S1_at
Os.56080.1.S1_at
Os.50587.1.S1_at
Os.6043.1.S1_at
OsAffx.3920.1.S1_s_at
Os.165.1.S1_at
Os.6864.1.S1_at
Os.50180.1.S1_at
Os.8088.1.S1_at
Os.487.1.S1_at
Os.25639.1.S1_at
Os.21280.1.S1_at
Os.46849.1.S1_at
Os.15917.1.S1_at
Os.21300.2.S1_at
Os.12112.1.S1_at
Os.467.1.S1_a_at
Os.37051.1.S1_at
OsAffx.4511.1.S1_s_at
Os.32366.1.S1_at
Os.2915.1.S1_at
Os.11039.2.S1_x_at
Os.16615.1.S1_at
Os.52344.1.S1_at
Os.24890.1.S1_at
Os.3808.4.S1_x_at
Os.35061.1.S1_at
Os.12535.1.S1_at
Os.30866.1.S1_at
Os.48082.1.S1_at
Os.9923.1.S1_s_at
OsAffx.5446.1.S1_s_at
Os.35061.2.S1_x_at
Os.418.1.S1_at
OsAffx.21616.1.S1_s_at
Os.9212.1.S1_at
Os.21932.1.S1_at
Os.56018.1.S1_at
Os.50896.1.S1_at
Os.12012.1.S1_at
Os.170.3.S1_at
Os.11952.1.S1_at
OsAffx.13543.1.S1_s_at
Os.10556.1.S1_at
Os.17136.1.S1_at
Os.37548.1.S1_at
Os.34438.1.S1_x_at
Os.27569.1.S2_at
Os.25606.1.S1_at
Os.11253.1.S1_at
Os.49627.1.S1_at
Os.9660.1.S1_at
Os.46551.1.S1_at
Os.49479.1.S1_at
Os.7770.1.S1_at
Os.54936.1.S1_at
Os.34496.1.S1_at
Os.26820.1.A1_s_at
Os.52536.1.S1_at
Os.5809.1.S1_at
Os.43896.1.S1_at
Os.8774.1.S1_at
OsAffx.30192.1.S1_s_at
OsAffx.30784.1.S1_at
OsAffx.6372.1.S1_s_at
Os.37215.1.S1_at
Os.6118.1.S1_at
Os.5809.1.S1_s_at
Os.46700.1.S1_at
Os.14079.1.S1_at
Os.11195.1.S1_at
Os.9543.1.S1_at
Os.33309.1.S1_at
Os.6089.1.S1_at
OsAffx.30784.1.S1_s_at
Os.5698.1.S1_s_at
Os.20261.1.S1_at
OsAffx.7294.1.S1_at
Os.11802.1.S1_at
Os.50831.1.S1_at
Os.48216.1.S1_at
Os.11327.1.S1_at
Os.6654.1.S1_at
Os.51134.1.S1_at
Os.5160.1.S1_at
Os.17195.1.A1_at
Os.18257.1.S1_at
Os.6037.1.S1_at
Os.35154.1.S1_x_at
Os.25185.1.S1_at
Os.7902.1.S1_at
OsAffx.13348.1.S1_s_at
Os.8043.1.S1_at
Os.6037.2.S1_x_at
OsAffx.18404.1.S1_at
Os.5622.1.S1_at
Os.4666.1.S1_at
OsAffx.14373.1.S1_s_at
Os.26282.1.S1_at
Os.38638.1.S1_at
Os.38169.1.S1_at
Os.52147.1.S1_at
Os.50903.2.S1_x_at
Os.9923.1.S1_at
OsAffx.30192.1.S1_at
Os.12239.1.S1_at
Os.33339.2.S1_at
Os.37603.1.S1_at
Os.4573.1.S1_at
Os.3122.1.S1_at
Os.47331.1.S1_at
Os.27205.1.S1_at
Os.9708.1.S1_at
Os.23145.1.S1_at
Os.27943.1.S1_s_at
Os.28197.1.S2_at
Os.15688.1.S1_at
Os.57406.1.S1_at
OsAffx.13902.1.S1_at
Os.54167.1.S1_at
Os.36913.1.S1_at
Os.11210.1.S1_at
Os.8570.3.S1_s_at
OsAffx.28133.1.S1_at
Os.32471.1.S1_at
Os.12430.1.S1_at
Os.2617.2.S1_a_at
Os.23635.1.S1_at
Os.40398.1.S1_s_at
Os.17201.1.S1_at
Os.15688.2.S1_x_at
Os.47745.1.S1_at
Os.12309.1.S1_s_at
Os.53074.1.S1_at
Os.27943.1.S1_a_at
Os.6764.1.S1_at
Os.26604.1.S1_x_at
Os.22580.1.S1_s_at
Os.53663.1.S1_at
OsAffx.4286.1.S1_at
Os.27638.1.S1_at
Os.52678.1.S1_at
OsAffx.32260.1.S1_at
Os.22427.1.S1_at
OsAffx.3970.1.S1_at
Os.27688.1.A1_at
Os.17918.1.S1_at
Os.5390.1.S1_at
Os.16327.1.S1_at
OsAffx.15178.1.S1_s_at
Os.27755.1.S1_at
Os.27789.1.A1_at
Os.23327.2.S1_a_at
OsAffx.13994.1.S1_at
Os.22058.1.S1_at
Os.22312.3.A1_a_at
Os.12303.1.S1_at
Os.3415.1.S1_s_at
Os.11908.1.S1_s_at
Os.47730.1.S1_x_at
Os.52722.1.S1_at
Os.47730.2.S1_x_at
OsAffx.32170.1.S1_at
OsAffx.3920.1.S1_at
Os.46511.1.S1_at
Os.26849.1.S1_at
OsAffx.26738.1.S1_at
Os.7507.1.S1_at
Os.22086.1.S1_at
Os.5045.1.S1_at
Os.53237.1.S1_at
Os.459.1.S1_at
Os.17108.1.S1_at
Os.46658.1.S1_at
Os.46511.2.S1_x_at
Os.12415.1.S1_at
OsAffx.29770.1.S1_at
Os.47327.1.S1_at
Os.11831.1.S1_at
Os.18572.1.S1_at
OsAffx.18638.1.S1_at
Os.46582.1.S1_at
Os.53137.1.S1_at
Os.20206.1.S1_at
Os.5109.1.S1_at
Os.23224.1.S1_at
Os.39973.1.S1_s_at
Os.23224.1.S1_s_at
Os.31171.1.S1_at
Os.35020.1.S1_at
Os.56016.1.S1_at
Os.29290.1.S1_at
Os.46444.1.S1_at
Os.15606.1.S2_at
Os.35648.1.S1_at
Os.27794.1.S1_at
OsAffx.26304.1.S1_s_at
Os.39617.1.S1_at
Os.47327.1.S1_x_at
Os.13596.1.S1_at
Os.6723.1.S1_s_at
Os.2416.1.S1_a_at
Os.1191.1.S1_at
Os.39066.1.S1_at
Os.2694.1.S1_at
Os.8850.1.S1_x_at
Os.52292.1.S1_at
Os.11287.1.S1_at
OsAffx.27815.1.S1_s_at
OsAffx.4511.1.S1_at
Os.20817.5.A1_at
Os.8940.1.S1_at
Os.47438.1.A1_at
Os.34174.1.S1_at
Os.57569.2.A1_s_at
Os.37710.1.S1_at
Os.49453.1.S1_at
Os.49917.1.S1_at
Os.56959.1.S1_at
Os.11962.1.S1_at
Os.11471.1.S1_at
Os.55033.1.A1_at
Os.8178.1.S1_at
Os.20230.1.S1_at
OsAffx.27248.1.S1_s_at
Os.37834.1.S1_a_at
Os.313.1.S1_a_at
Os.55402.1.S1_at
Os.38278.1.S1_at
Os.34358.1.S1_at
Os.33244.1.S1_at
Os.54109.1.S1_at
Os.3406.1.S1_at
Os.4152.1.S1_at
Os.10255.1.S1_s_at
Os.26511.1.S1_at
Os.50175.2.S1_at
OsAffx.7795.1.S1_at
Os.6723.1.S1_at
Os.12735.1.S1_at
Os.35704.1.S1_at
Os.17491.1.S1_at
Os.57181.1.S1_at
Os.7947.1.S1_a_at
Os.7935.1.S1_x_at
Os.12501.1.S1_at
Os.1818.1.S1_at
Os.12032.1.S1_at
Os.55637.1.S1_at
Os.38278.2.S1_x_at
Os.12063.1.S1_at
Os.9836.1.S1_at
Os.32455.1.S1_at
Os.10150.1.S1_at
Os.51479.1.S1_at
OsAffx.23064.2.S1_x_at
Os.10305.1.S1_at
Os.51134.2.S1_x_at
Os.8112.1.S1_at
Os.6207.1.S1_s_at
Os.45997.1.S1_x_at
Os.16891.1.S1_at
OsAffx.27816.1.S1_at
Os.11923.1.S1_x_at
Os.4866.1.S1_at
Os.18406.1.S1_at
Os.2867.1.A1_at
Os.7935.1.S1_at
OsAffx.32203.1.S1_x_at
Os.30439.1.S1_at
Os.48485.1.S1_at
Os.46475.1.S1_at
Os.51176.1.S1_at
Os.11166.1.S1_s_at
Os.55270.1.S1_s_at
Os.12633.1.S1_s_at
Os.16683.1.S1_at
Os.2677.1.S1_at
Os.48695.1.S1_x_at
OsAffx.27248.1.S1_x_at
Os.12241.1.S1_at
Os.50372.1.S2_x_at
Os.51299.1.S1_at
Os.7947.1.S1_x_at
Os.6177.1.S2_a_at
Os.17228.1.S1_at
Os.14366.1.S1_s_at
Os.27506.1.A1_at
OsAffx.31409.1.S1_s_at
Os.20936.1.S1_a_at
Os.21088.1.S1_at
Os.5583.1.S1_at
Os.28011.1.S1_at
Os.23507.1.A1_at
Os.22278.1.S1_at
Os.12018.1.S1_at
Os.26761.1.S1_a_at
Os.5124.1.S1_at
OsAffx.32343.1.S1_at
OsAffx.4907.1.S1_x_at
OsAffx.23247.1.S1_x_at
Os.4453.1.S1_at
Os.39000.1.S1_at
Os.6662.1.S1_at
OsAffx.32263.1.S1_x_at
Os.20863.1.S1_at
Os.16218.1.S1_at
Os.40045.1.S1_at
Os.11584.1.S1_s_at
Os.8700.1.S1_at
Os.7348.1.S1_at
Os.20482.1.S1_at
Os.12475.1.S1_s_at
Os.5940.1.S1_at
OsAffx.6015.1.S1_at
Os.46618.1.S1_at
Os.46450.1.S1_at
Os.10933.1.S1_at
Os.6620.1.S1_at
Os.4844.1.S1_at
Os.47710.2.A1_s_at
Os.26871.1.S1_at
Os.15355.1.S1_x_at
OsAffx.12575.1.S1_at
OsAffx.1891.1.S1_x_at
Os.5147.1.S1_at
OsAffx.11499.1.S1_at
Os.48545.1.S1_at
OsAffx.26788.1.S1_at
OsAffx.32238.1.S1_x_at
Os.15856.1.S1_at
Os.11844.1.S1_at
Os.7736.1.S1_at
Os.9283.1.S1_at
Os.46444.1.S1_x_at
Os.14366.1.S1_at
Os.34624.1.S1_at
Os.26494.1.S1_at
Os.27735.1.A1_at
Os.49116.1.S1_at
Os.12129.1.S1_a_at
OsAffx.23247.1.S1_at
OsAffx.27459.2.S1_s_at
Os.11197.2.S1_x_at
Os.4999.1.S1_at
Os.14882.1.S1_at
Os.1445.1.S1_at
Os.47814.1.A1_s_at
Os.26592.1.S1_s_at
Os.7339.1.S1_at
Os.28435.1.S1_a_at
Os.23517.1.A1_at
Os.10502.1.S1_at
Os.12793.1.S1_x_at
Os.15191.1.S1_s_at
Os.27271.1.S1_a_at
Os.53936.1.S1_at
Os.55078.1.S1_at
Os.19587.1.S1_at
Os.26802.1.S1_at
Os.27232.1.S1_at
OsAffx.13312.1.S1_s_at
Os.34624.2.S1_s_at
OsAffx.3286.1.S1_x_at
Os.18881.1.S1_at
Os.46941.1.S1_s_at
Os.14830.1.S1_a_at
OsAffx.16709.2.S1_s_at
OsAffx.32171.3.S1_at
Os.24103.1.A1_at
Os.43344.1.S1_at
Os.19444.1.S1_at
Os.46844.1.S1_at
Os.22571.1.S1_at
Os.17446.2.S1_at
Os.5124.1.S1_s_at
Os.52493.1.A1_s_at
Os.54727.1.S1_s_at
Os.15815.1.S1_at
OsAffx.25398.1.S1_x_at
Os.15801.1.S1_at
Os.11286.1.A1_at
Os.11365.1.S1_at
Os.8118.1.S1_at
Os.50390.1.S1_at
Os.24878.1.A1_at
Os.27624.1.S1_at
Os.50368.1.S1_at
Os.4804.1.S1_at
Os.44937.1.S1_at
Os.19608.1.S1_at
Os.53955.1.S1_at
Os.11789.1.S1_at
Os.50449.1.S1_at
Os.53830.1.S1_at
Os.52493.1.A1_at
Os.52728.1.S1_at
Os.10570.1.S1_at
Os.40139.1.A1_x_at
OsAffx.13615.1.S1_x_at
OsAffx.4669.1.S1_at
Os.1316.1.S1_a_at
Os.27520.4.S1_a_at
Os.7935.2.S1_x_at
OsAffx.11050.2.S1_x_at
Os.27808.1.S1_s_at
OsAffx.30475.3.S1_s_at
Os.53714.1.S1_at
Os.53115.1.S2_at
Os.9752.1.S1_a_at
Os.27520.2.S1_x_at
Os.10784.1.S1_at
Os.20572.2.S1_at
OsAffx.32263.1.A1_at
Os.23413.1.A1_at
Os.24515.1.S1_at
Os.14318.1.S1_at
Os.24363.1.A1_at
Os.10171.1.S1_at
Os.9739.1.S1_at
Os.52431.1.S1_at
Os.11668.1.S1_at
Os.7892.1.S1_a_at
Os.54830.1.S1_at
Os.24890.1.S2_at
Os.22731.1.S1_at
Os.40424.1.S1_at
Os.2243.1.S1_a_at
Os.11241.1.S1_at
OsAffx.32264.1.S1_x_at
Os.15426.1.S1_at
Os.17793.1.S1_at
Os.16271.1.S1_s_at
Os.18638.1.S1_at
Os.5201.1.S1_at
Os.37869.2.S1_a_at
Os.21803.1.S1_at
Os.28404.1.A1_at
Os.26761.2.S1_x_at
Os.51096.1.S1_x_at
Os.10166.1.S1_at
Os.40018.1.S1_at
Os.5201.2.S1_x_at
Os.38169.1.S1_a_at
Os.413.1.S1_at
Os.2426.1.A1_at
Os.4291.1.S1_at
Os.15815.2.S1_x_at
Os.19553.1.S1_at
Os.14205.1.S1_at
Os.13835.2.S2_at
Os.12528.1.S1_x_at
Os.27527.1.S1_at
Os.34466.1.S1_s_at
Os.6177.3.S1_at
Os.24545.2.S1_at
Os.46304.1.S1_a_at
Os.51883.1.S1_at
OsAffx.4983.2.S1_x_at
Os.16682.1.S1_at
OsAffx.30538.1.S1_x_at
OsAffx.14942.2.S1_at
OsAffx.25974.1.S1_at
OsAffx.28169.1.S1_at
Os.17997.2.S1_x_at
Os.57295.1.S1_at
Os.5615.1.S1_at
OsAffx.10845.1.S1_s_at
Os.27712.2.S1_x_at
Os.16582.1.S1_at
Os.56287.1.S1_at
Os.22796.1.S1_at
Os.13646.1.S1_at
Os.49648.1.S1_s_at
Os.13016.1.S1_a_at
Os.4518.1.S1_a_at
Os.56167.1.S1_at
Os.53275.1.S1_at
OsAffx.19515.1.S1_s_at
Os.12986.1.S1_at
Os.10619.1.S2_at
Os.23620.1.A1_a_at
Os.47706.2.A1_at
Os.26856.1.S1_at
Os.24092.1.S1_at
Os.19493.1.S1_at
Os.30886.1.S1_at
Os.10238.1.S1_at
Os.6165.1.S1_a_at
OsAffx.17948.1.S1_x_at
Os.47792.1.S1_at
Os.18397.1.S1_at
Os.11106.1.S1_at
Os.12252.1.S1_at
Os.37909.1.S1_at
Os.14384.1.S1_at
Os.7695.1.S1_at
Os.23221.1.A1_at
Os.11967.1.S1_at
Os.12244.1.S1_at
Os.4757.1.S2_at
Os.37876.1.S1_at
Os.35013.1.S1_at
Os.7362.1.S1_at
Os.47381.2.S1_at
Os.12843.1.S1_at
Os.47405.1.A1_s_at
OsAffx.4953.1.S1_at
Os.6575.1.S1_at
OsAffx.27597.1.S1_at
Os.27031.1.S1_at
Os.22563.1.S1_at
Os.32113.1.S1_at
Os.23950.1.A1_at
Os.38797.1.S1_at
Os.27629.1.S1_at
Os.53523.1.A1_at
Os.8428.1.S1_at
Os.24720.1.S1_at
Os.11043.2.S1_at
Os.11418.1.S1_at
Os.9612.1.S1_at
Os.27167.1.S1_at
Os.53738.1.S1_at
Os.9573.1.A1_at
OsAffx.7454.1.S1_at
Os.48846.1.S1_at
OsAffx.13437.1.S1_at
Os.9003.1.S1_at
Os.27024.1.S1_at
Os.38263.1.S1_at
Os.18512.1.S1_at
Os.54143.1.S1_at
OsAffx.12705.1.S1_at
Os.12819.1.S1_at
Os.46041.1.S1_at
Os.14456.1.S1_at
Os.15908.1.S1_s_at
Os.4690.1.S1_at
Os.4748.1.S1_at
Os.13862.1.S1_at
Os.40160.1.A1_at
Os.10700.1.S1_at
Os.27159.1.S1_at
Os.47352.1.S1_s_at
Os.33704.1.S1_at
Os.8519.1.S1_a_at
Os.15901.1.S1_at
Os.18966.1.S1_a_at
Os.27918.1.A1_at
OsAffx.17468.1.S1_s_at
Os.14423.1.S1_at
OsAffx.15160.1.S1_at
Os.46219.1.S1_at
Os.49874.2.S1_x_at
OsAffx.2398.1.S1_at
Os.20530.1.S1_at
Os.27439.2.S1_at
Os.51255.1.S1_at
OsAffx.23899.1.S1_at
Os.11520.1.S1_at
Os.9765.1.S1_a_at
Os.27616.1.S1_at
Os.8522.1.S1_at
Os.50384.1.S1_at
Os.11487.1.S1_s_at
Os.57400.1.S1_at
Os.9765.2.S1_at
Os.37247.1.S1_at
Os.47381.1.S1_x_at
Os.40035.1.A1_x_at
OsAffx.14412.2.S1_s_at
Os.22603.1.A1_a_at
OsAffx.27775.1.S1_s_at
Os.17623.1.S1_at
Os.2075.1.S1_at
Os.12309.1.S1_at
Os.18634.1.S1_at
Os.14565.1.S1_at
Os.11564.1.S1_at
Os.21886.1.S1_at
OsAffx.32232.1.A1_at
Os.4725.1.S1_at
Os.30049.1.S1_at
OsAffx.26826.1.S1_at
Os.52307.1.S1_at
Os.51145.1.S1_at
Os.7119.1.S1_at
Os.8865.2.S1_x_at
Os.36278.1.S1_x_at
Os.10246.3.S1_at
Os.10063.2.S1_at
OsAffx.3461.1.S1_at
Os.50984.1.S1_s_at
Os.35890.1.S1_at
Os.33741.2.S1_at
Os.8554.1.S1_at
Os.13812.1.S1_a_at
Os.18206.1.S1_at
Os.8117.1.S1_at
Os.24631.1.A1_s_at
Os.49726.1.S1_at
Os.49054.1.S1_at
Os.50410.1.S1_at
Os.32465.1.S1_at
Os.27129.1.S1_at
Os.7638.1.S1_at
Os.21858.1.S1_at
Os.18819.1.S1_at
Os.33704.3.S1_x_at
Os.37927.1.S1_at
Os.53492.1.S1_at
OsAffx.30120.3.S1_s_at
Os.10389.1.S1_at
Os.17449.1.A1_at
Os.21858.2.S1_x_at
Os.8554.2.S1_x_at
Os.57142.1.S1_at
Os.11065.1.A1_at
Os.6315.1.S1_at
Os.27627.1.S1_at
Os.9534.1.S1_at
Os.24631.1.A1_at
Os.6199.2.A1_at
Os.47918.1.S1_at
Os.20570.2.S1_at
OsAffx.28454.1.S1_s_at
Os.54967.1.S1_at
Os.12629.1.S1_at
Os.4653.1.S1_at
Os.48206.1.S1_at
Os.9273.1.S1_x_at
Os.40404.1.S1_s_at
Os.55273.1.S1_at
Os.9169.1.S1_x_at
Os.16879.1.S1_at
Os.170.1.S1_at
Os.20289.1.S1_at
OsAffx.18589.1.S1_s_at
Os.5031.1.S1_at
Os.37890.1.S1_at
Os.57519.1.S1_x_at
Os.12381.1.S1_s_at
Os.11510.1.S1_at
Os.38235.1.S1_at
Os.11510.1.S1_s_at
Os.46418.1.S1_at
OsAffx.14201.1.S1_at
Os.25556.1.S1_x_at
Os.9191.1.S1_s_at
OsAffx.25073.1.S1_x_at
Os.52796.2.S1_x_at
OsAffx.30680.1.S1_at
Os.43269.1.S1_x_at
Os.24041.1.A1_at
Os.50057.1.S1_at
Os.25734.2.S1_a_at
OsAffx.24703.1.S1_s_at
Os.11778.1.S1_a_at
Os.38235.1.S1_x_at
Os.23172.1.S1_x_at
Os.46084.1.S1_at
Os.2019.2.S1_x_at
Os.49607.1.S1_at
Os.3121.1.S1_at
Os.4766.1.S1_at
Os.12134.1.S1_at
Os.10099.1.S1_at
Os.37454.1.S1_at
Os.47946.1.S1_s_at
Os.1193.1.S1_at
Os.52261.1.S1_at
Os.1564.1.S1_at
Os.54420.1.S1_x_at
Os.1606.1.S1_at
Os.46160.2.S1_at
Os.323.1.S1_at
Os.54420.1.S1_at
Os.11798.1.S1_at
Os.15440.1.S1_at
Os.10401.1.S1_s_at
Os.57456.1.S1_x_at
Os.46471.1.S1_at
Os.54377.1.S1_at
Os.47914.1.S1_at
Os.26979.1.S1_x_at
Os.28649.1.S1_at
Os.15633.1.S2_at
Os.10583.1.S1_s_at
Os.2019.1.S1_at
Os.14978.1.S1_a_at
Os.4166.1.S1_at
Os.46725.1.S1_at
Os.6274.1.S1_at
Os.19283.1.S1_s_at
Os.52978.1.S1_at
Os.10872.1.S1_at
Os.5295.1.S1_at
Os.27520.1.S1_at
Os.18955.1.S1_at
Os.10583.1.S1_at
Os.26695.1.S1_at
Os.38235.2.S1_x_at
Os.17271.1.S1_at
OsAffx.2825.1.S1_x_at
Os.55595.1.S1_at
Os.14885.1.S1_at
Os.28394.2.S1_s_at
Os.11882.1.S1_at
Os.37717.1.A1_s_at
Os.2404.1.S1_at
Os.2347.1.S1_a_at
Os.11046.1.S1_at
OsAffx.26492.1.S1_at
Os.46840.1.S1_x_at
OsAffx.23983.1.S1_at
Os.8521.1.S1_at
Os.8888.1.S1_at
Os.31088.1.S1_at
Os.11897.1.S1_at
Os.27746.1.A1_at
Os.25230.2.A1_at
Os.38207.1.S1_x_at
OsAffx.11963.1.S1_at
Os.6219.1.S1_at
Os.8770.1.S1_at
Os.50790.1.S1_at
Os.24851.1.S1_at
OsAffx.26447.3.S1_at
Os.37620.1.S1_at
Os.11788.1.S1_at
Os.56267.1.S1_at
Os.36264.1.S1_at
Os.36264.1.S1_x_at
Os.57197.1.S1_at
Os.27379.1.S1_at
Os.52874.1.S1_at
Os.22908.1.S1_at
Os.23219.1.S1_at
Os.39764.1.S1_at
Os.4223.1.S1_s_at
Os.6976.1.S1_s_at
Os.54793.1.S1_at
Os.50938.1.S1_at
OsAffx.14326.1.S1_s_at
Os.53453.1.S1_at
Os.51184.1.S1_at
Os.12257.1.S1_at
Os.22651.1.S1_at
Os.48513.1.S1_a_at
Os.38581.1.S1_s_at
Os.47738.1.S1_at
Os.11851.1.S1_at
OsAffx.15339.1.S1_at
Os.28032.1.A1_at
Os.3417.1.S1_at
Os.19861.1.S1_at
Os.54353.1.S1_at
Os.7402.1.S1_at
Os.9401.1.S1_at
Os.51106.1.S1_at
Os.28769.1.S2_at
Os.5310.3.A1_at
Os.9448.1.A1_at
Os.48351.1.S1_at
Os.49664.1.S1_at
Os.54020.2.S1_x_at
Os.56322.1.S1_at
Os.49751.1.S1_at
Os.11335.3.S1_x_at
Os.28514.1.S1_at
Os.9950.1.S1_at
Os.16659.1.S2_at
Os.55224.1.S1_at
Os.19519.1.S1_s_at
Os.18607.1.S1_at
Os.48931.1.S1_at
Os.18922.2.S1_at
Os.53620.1.S1_at
Os.171.1.S1_at
Os.47322.1.A1_at
Os.32618.1.S1_at
Os.27580.1.S1_at
OsAffx.15339.1.S1_s_at
Os.48287.1.S1_at
Os.47815.1.A1_at
Os.6745.1.S1_at
Os.16605.1.S1_at
Os.12988.1.S1_at
Os.9900.1.S1_at
Os.33210.1.S1_at
Os.11193.1.S1_at
Os.45014.1.S1_at
OsAffx.19891.1.S1_at
Os.7665.1.S1_at
Os.57507.1.S1_x_at
OsAffx.13368.1.S1_at
Os.51049.1.S1_at
Os.7095.1.S1_at
OsAffx.32325.1.S1_at
Os.51541.1.S1_at
Os.27964.1.S1_at
OsAffx.32325.1.S1_x_at
Os.14411.1.S1_at
OsAffx.19878.1.S1_at
Os.1224.1.S1_at
OsAffx.24280.2.S1_at
Os.51226.1.S1_at
Os.12452.1.S1_s_at
Os.12633.1.S1_at
Os.28200.1.S1_x_at
Os.12551.1.S1_s_at
Os.22277.1.S1_at
Os.49245.1.S1_at
Os.54685.1.S1_at
Os.5242.1.S1_at
Os.51835.1.S1_a_at
Os.11260.1.S1_at
Os.19472.1.S1_at
OsAffx.3667.1.S1_at
Os.39652.1.S1_at
Os.36350.1.A1_at
Os.22820.1.A1_at
OsAffx.26739.1.S1_s_at
Os.6792.1.S1_at
Os.1310.1.S1_a_at
Os.44475.1.S1_at
Os.26687.1.S1_at
Os.48695.1.S1_s_at
Os.6542.1.S1_at
Os.39933.1.S1_at
Os.32115.1.S1_at
Os.51427.1.S1_at
Os.56154.1.S1_s_at
OsAffx.19104.1.S1_at
Os.39933.1.S1_x_at
Os.39066.2.S1_at
Os.50349.2.S1_at
Os.159.1.S1_s_at
Os.11800.1.S1_s_at
Os.15557.1.S1_at
Os.49410.1.A1_at
Os.28435.5.S1_x_at
Os.2544.1.S1_s_at
OsAffx.5948.1.S1_at
Os.15580.1.S1_at
Os.54467.1.S1_at
Os.23183.1.S1_at
Os.49787.1.S1_at
OsAffx.15233.1.S1_at
Os.17506.1.S1_at
Os.3927.2.S1_s_at
Os.20333.1.S1_at
Os.26807.1.S1_at
Os.22678.1.A1_s_at
Os.51406.1.S1_at
OsAffx.32221.1.A1_s_at
Os.11800.1.S1_at
Os.28409.20.A1_a_at
OsAffx.19418.1.S1_at
Os.39764.1.S1_x_at
Os.4416.1.S1_at
Os.34960.1.S1_at
Os.26816.1.A1_s_at
Os.2423.1.S1_at
Os.52648.1.S1_at
Os.2211.1.S1_at
Os.27098.2.A1_s_at
Os.44475.1.S1_x_at
Os.37818.1.A1_at
OsAffx.12954.1.S1_at
Os.21319.1.S1_at
Os.11920.1.S1_s_at
Os.20224.1.S1_at
Os.17338.1.S1_at
Os.25329.1.A1_at
Os.11262.1.S1_a_at
Os.29815.1.S1_at
Os.9820.1.S1_at
Os.13008.1.S1_at
Os.38309.1.S1_at
Os.27751.1.S1_at
Os.11164.1.S1_at
Os.25589.1.S1_at
Os.11608.1.S1_at
Os.11935.1.S1_at
Os.470.1.S1_s_at
Os.11262.2.S1_x_at
Os.18595.1.A1_at
Os.6114.1.S1_at
Os.8503.1.S1_at
Os.10930.1.S1_at
Os.53673.1.S1_at
Os.19105.1.S1_at
Os.28124.1.S1_at
Os.3927.1.S1_x_at
Os.50310.1.S1_at
OsAffx.32308.1.S1_at
Os.10214.1.S1_at
Os.23207.1.S1_at
Os.47660.1.S1_s_at
Os.16563.1.S1_at
OsAffx.17948.1.S1_at
OsAffx.19366.1.S1_at
Os.55944.1.S1_at
Os.55247.1.S1_at
Os.1503.1.S1_at
Os.5349.1.S1_at
Os.21893.3.A1_at
Os.11450.1.S2_a_at
Os.13965.1.S1_at
Os.15607.1.S1_at
Os.17020.1.S1_x_at
Os.6318.1.S1_at
Os.32890.1.S1_at
Os.38399.1.S1_at
Os.10623.2.S1_a_at
Os.14381.1.S1_a_at
Os.17158.1.S1_at
Os.53117.1.S1_x_at
Os.17174.1.S1_at
Os.38447.1.S1_s_at
Os.14381.2.S1_x_at
Os.30032.1.S1_at
Os.10861.1.S1_at
Os.52791.1.S1_at
Os.50366.1.S1_x_at
Os.51601.1.S1_at
Os.21629.1.S1_at
OsAffx.29933.1.S1_at
Os.52240.1.S1_at
Os.50198.1.S1_at
Os.12993.1.S1_at
Os.11961.1.S1_at
Os.14929.1.S1_at
OsAffx.27508.7.S1_s_at
Os.17890.1.S1_at
Os.12391.1.S1_a_at
OsAffx.18681.1.S1_s_at
Os.24545.2.S1_x_at
Os.17560.1.A1_at
Os.14381.1.S1_at
Os.23468.1.A1_at
Os.19480.1.S1_at
Os.4671.1.S1_a_at
Os.53660.1.S1_at
Os.25124.1.A1_at
OsAffx.7690.1.S1_at
Os.43236.1.S1_at
Os.6345.1.S1_at
Os.12111.1.S1_at
Os.36162.1.S1_s_at
OsAffx.27357.1.S1_at
OsAffx.14410.1.S1_s_at
Os.52435.1.S1_at
Os.19003.1.S1_a_at
Os.2210.1.S1_at
Os.10579.1.S1_at
Os.11552.1.S2_at
Os.49198.1.S1_at
OsAffx.32222.1.S1_s_at
Os.18952.1.S1_at
Os.11584.1.S1_at
Os.9107.2.S1_x_at
Os.49446.1.S1_at
Os.15026.1.S1_at
Os.51787.1.S1_at
Os.49582.1.S1_at
Os.25243.1.A1_at
Os.51606.1.S1_at
Os.5562.1.S1_at
Os.7612.1.S1_at
OsAffx.30833.1.S1_at
Os.1978.1.S1_at
Os.57506.1.S1_at
Os.5049.1.S1_at
Os.23518.1.A1_at
Os.9022.1.S1_at
Os.17356.1.A1_a_at
Os.3927.3.S1_x_at
Os.11775.1.S2_at
Os.50881.1.S1_x_at
Os.27069.1.A1_at
Os.6776.1.S1_at
Os.47310.1.S1_at
OsAffx.24953.1.S1_s_at
Os.12342.1.S1_at
Os.51741.1.S1_at
Os.16453.1.S1_at
Os.51747.1.S1_x_at
Os.11666.1.S1_at
Os.27808.1.S1_at
Os.17677.1.S1_at
Os.11450.1.S3_a_at
Os.44735.1.S1_at
Os.4770.1.S1_a_at
Os.11305.1.S1_at
Os.50995.1.S1_at
Os.47761.1.S1_at
Os.33184.1.S1_at
OsAffx.28731.1.S1_s_at
Os.16922.1.S1_at
Os.12038.1.S1_at
Os.49077.1.A1_at
Os.9279.1.S1_at
Os.17446.1.S1_at
Os.7535.1.S1_at
Os.18229.1.S1_at
Os.27875.1.S1_at
OsAffx.32222.1.S1_at
Os.26472.1.S1_at
Os.11907.1.S1_at
Os.11546.1.S1_at
Os.49648.1.S1_at
Os.12221.1.S1_at
OsAffx.7104.1.A1_s_at
Os.11816.1.S1_at
Os.27963.1.A1_at
Os.2321.1.S1_at
Os.15490.1.S1_at
Os.26968.1.S1_at
Os.12119.1.S1_at
OsAffx.12547.1.S1_at
Os.9086.1.S1_at
Os.50053.1.A1_at
Os.16037.1.S1_at
Os.53670.1.S1_at
Os.18299.1.S1_at
Os.12199.1.S1_at
Os.27701.1.A1_at
Os.25589.3.S1_x_at
Os.6125.1.S1_at
OsAffx.25846.1.S1_s_at
Os.4281.1.S1_x_at
Os.28399.1.S3_at
Os.55236.1.S1_at
OsAffx.13360.1.S1_at
Os.25117.1.A1_at
Os.1443.1.S1_a_at
Os.648.1.S1_at
Os.12048.1.S1_at
Os.6023.1.S1_s_at
Os.51747.1.S1_at
Os.6960.1.S1_at
Os.9975.1.S1_at
Os.25589.3.S1_at
Os.23143.1.S1_at
Os.26059.1.S1_at
OsAffx.2947.1.S1_at
Os.20863.2.S1_x_at
Os.27482.1.A1_at
OsAffx.23673.1.S1_at
Os.11450.1.S1_at
Os.38249.2.S1_at
OsAffx.27219.1.S1_at
Os.20292.1.S1_at
Os.11632.1.S1_at
Os.16187.1.S1_at
Os.15349.1.S1_a_at
Os.15171.1.S1_s_at
Os.1411.1.S1_at
Os.51369.1.S1_at
OsAffx.12799.1.S1_s_at
Os.50985.1.S1_at
OsAffx.11871.1.S1_s_at
Os.6116.1.S1_at
Os.16999.1.A1_at
Os.2881.1.S1_at
Os.855.1.S1_at
Os.28617.1.S1_at
Os.27738.1.S1_at
Os.50438.1.S1_at
OsAffx.11943.1.S1_s_at
Os.11773.1.S1_at
Os.11331.1.S1_at
Os.12342.1.S2_at
Os.2356.1.S1_a_at
Os.27224.2.A1_at
Os.1385.2.S1_x_at
Os.51916.1.S1_at
Os.51506.1.S1_at
Os.51791.1.S1_at
Os.7381.1.S1_at
Os.11194.1.S1_at
Os.12735.1.S1_s_at
Os.24599.1.A1_at
Os.4458.1.S1_at
Os.17177.1.S1_at
Os.11724.2.S1_s_at
Os.10654.1.S1_s_at
Os.19165.1.S1_at
Os.28399.1.S2_at
Os.46029.1.A1_at
Os.28305.1.S1_at
Os.14076.1.S1_s_at
OsAffx.24862.1.S1_at
Os.10135.1.S1_at
Os.9824.1.S1_at
Os.40417.1.A1_at
Os.9749.1.S1_at
Os.52654.1.S1_at
Os.11707.1.A1_at
OsAffx.27605.1.S1_s_at
Os.11534.1.S1_at
Os.8019.1.S1_at
Os.11657.1.S1_at
Os.46869.1.A1_at
Os.15152.2.S1_at
OsAffx.32166.1548.S1_s_at
Os.11183.1.S1_s_at
Os.17286.1.S1_at
Os.56891.1.S1_at
Os.11303.1.S1_at
Os.1385.1.S1_at
Os.52282.1.S1_at
Os.10131.1.S1_a_at
Os.9554.1.S1_at
Os.14762.3.S1_at
Os.14965.1.S1_at
Os.6824.1.S1_at
Os.11252.1.S1_at
Os.18981.1.S1_at
Os.15092.1.S1_at
Os.16011.1.A1_at
Os.14762.1.S1_x_at
Os.27632.1.S1_at
OsAffx.4077.1.S1_at
Os.54769.1.S1_at
OsAffx.26836.1.S1_at
Os.26768.1.S1_at
Os.4384.1.S1_at
Os.51018.1.S1_at
Os.32948.1.S1_at
Os.27906.1.S1_a_at
Os.39806.1.S1_at
Os.4671.2.S1_a_at
Os.53210.1.S1_at
Os.51273.1.S1_at
Os.15938.1.S1_at
Os.12268.1.S1_at
Os.316.1.S1_at
Os.72.1.S1_at
Os.53296.1.S1_at
Os.46838.1.S1_at
OsAffx.16067.1.S1_at
OsAffx.15952.1.S1_at
Os.11666.1.S1_s_at
OsAffx.30676.2.S1_x_at
Os.11290.1.S1_at
Os.9292.1.S1_at
OsAffx.14430.1.S1_s_at
Os.6393.1.S1_at
Os.27647.1.S1_at
Os.26059.1.S1_x_at
OsAffx.24671.1.S1_s_at
Os.31771.2.S1_x_at
Os.37717.1.A2_s_at
Os.15829.1.S1_at
Os.12645.1.S1_at
Os.13781.1.S2_at
Os.15039.1.S1_at
Os.27430.1.S1_at
Os.42305.1.S1_s_at
Os.52001.1.S2_at
Os.4974.1.S1_x_at
Os.6116.1.S1_x_at
Os.17741.1.S1_at
Os.20614.2.S1_at
Os.14762.2.S1_s_at
Os.25348.1.S1_at
OsAffx.15484.1.S1_at
Os.20572.1.A1_at
Os.10346.1.S1_at
Os.72.1.S1_x_at
Os.11094.1.A1_at
Os.49502.1.S1_at
Os.12106.1.S1_at
Os.51775.1.S1_at
Os.14901.1.A1_a_at
OsAffx.12797.1.S1_s_at
Os.37913.1.S1_at
Os.52689.1.S2_at
Os.26059.1.S1_s_at
Os.14139.1.S1_at
Os.7203.1.S1_at
Os.16139.1.S1_at
Os.46576.1.S1_x_at
Os.16119.1.S1_at
Os.9913.1.S1_at
Os.37773.1.S1_x_at
Os.2612.1.S1_at
Os.6961.1.S1_a_at
Os.55687.1.S1_at
Os.37668.1.S1_at
Os.52568.1.S1_at
Os.55339.1.S1_at
Os.8942.1.S1_at
Os.17424.1.S1_x_at
Os.6931.1.S1_at
Os.47474.1.S1_x_at
Os.9489.1.S1_x_at
Os.14998.1.S1_at
Os.37773.1.S1_at
Os.26932.1.S1_at
Os.6861.1.S1_at
Os.46823.1.S1_at
Os.12326.1.S1_s_at
Os.27807.1.S1_at
Os.26449.1.S1_at
Os.18814.1.S1_at
Os.8427.1.S1_s_at
Os.12167.1.S1_at
Os.4757.1.S1_at
Os.28385.2.S1_a_at
Os.10486.1.S1_at
Os.52665.1.S1_at
Os.15696.1.S1_a_at
Os.26517.1.S1_at
Os.38249.1.S1_at
Os.25142.1.A1_at
Os.17997.1.S1_at
Os.12286.1.S1_at
Os.26133.1.S1_at
Os.6683.1.S1_at
Os.6321.1.S1_at
Os.11820.1.S1_at
Os.55263.1.S1_at
Os.10765.1.S1_at
OsAffx.25169.1.S1_s_at
Os.57028.1.S1_at
Os.12312.1.S1_at
Os.17424.1.S1_at
Os.31975.1.S1_x_at
Os.55364.1.S1_at
Os.11125.1.S1_a_at
Os.19863.1.S1_a_at
Os.7246.1.S1_s_at
Os.26757.1.A1_at
Os.53728.1.S1_at
Os.14199.1.S1_at
Os.51809.1.S1_at
Os.5661.1.S1_s_at
Os.15171.1.S1_at
Os.22726.1.A1_at
Os.25496.1.S1_at
Os.2371.1.S1_at
OsAffx.12721.1.S1_at
Os.15914.1.S1_at
Os.2160.2.S1_x_at
Os.53705.1.S1_at
Os.9489.1.S1_s_at
Os.15175.1.S1_at
Os.33019.1.S1_at
Os.72.1.S1_s_at
Os.4974.1.S1_at
Os.15701.2.S1_at
OsAffx.24316.1.S1_at
Os.36496.1.S1_at
Os.52616.1.A1_at
Os.8936.1.S1_at
Os.11491.1.S1_at
Os.27802.1.S1_s_at
Os.28044.1.A1_at
OsAffx.1887.1.S1_x_at
Os.53852.1.S1_at
Os.6073.1.S1_at
Os.24403.1.A1_at
Os.27098.4.S1_x_at
OsAffx.3504.1.S1_at
Os.23405.1.S1_at
Os.23174.1.S1_at
Os.6098.1.A1_at
Os.3850.3.S1_at
Os.49042.1.A1_s_at
Os.18839.1.S1_at
OsAffx.17158.1.S1_s_at
Os.14427.1.S1_at
Os.10097.1.S1_at
Os.49755.1.S1_at
Os.5542.1.S1_at
OsAffx.11534.1.S1_x_at
Os.42812.1.A1_at
Os.27502.1.S1_s_at
Os.27290.1.A1_at
Os.12652.1.S1_at
Os.28320.1.S1_at
Os.9481.1.S1_at
Os.16994.1.S1_at
Os.46182.1.S1_at
Os.19628.1.S1_a_at
Os.14084.1.S1_at
Os.8803.1.S1_at
Os.27110.1.A1_at
Os.11724.2.S2_s_at
Os.4605.1.S1_at
Os.12699.1.S1_at
Os.9760.1.S1_at
Os.5582.2.S1_x_at
Os.11820.1.S2_at
Os.46160.2.S1_x_at
Os.8742.1.S1_at
Os.19052.1.S1_at
Os.49528.2.S1_at
Os.31975.1.S1_at
Os.50249.1.S1_x_at
Os.24927.1.S1_at
Os.10002.1.S1_at
Os.27916.1.S1_at
Os.11997.1.S1_at
OsAffx.22593.2.S1_s_at
Os.9764.1.S1_at
Os.51349.1.S1_at
Os.13708.2.A1_at
Os.17247.1.S1_at
Os.24493.1.A1_at
Os.11018.1.S1_at
Os.54900.1.S1_at
Os.57467.1.S1_x_at
Os.623.3.S1_x_at
OsAffx.6455.1.S1_at
Os.51009.1.S1_x_at
OsAffx.22504.1.S1_at
Os.35827.1.S1_at
Os.49619.1.S1_at
Os.16558.1.S1_at
Os.10078.1.S1_at
Os.49137.1.S1_at
Os.11501.1.S1_at
Os.17111.2.S1_x_at
Os.11675.1.A1_at
Os.11237.1.S1_at
Os.17130.1.S1_at
Os.9536.1.S1_at
Os.31992.1.S1_at
Os.52552.1.S1_at
Os.45887.1.S1_at
Os.33625.4.S1_at
Os.19587.1.S2_at
OsAffx.31611.1.S1_s_at
Os.14686.1.S1_at
Os.27861.1.S2_a_at
Os.338.1.S2_a_at
Os.11316.1.S1_at
Os.11803.1.A1_at
OsAffx.1083.1.S1_at
OsAffx.23754.1.S1_x_at
Os.12691.3.S1_x_at
Os.39583.1.A1_at
Os.26868.1.A1_at
Os.8570.4.S1_at
Os.38157.1.S1_s_at
Os.18981.1.S1_x_at
Os.15152.1.S1_a_at
Os.406.1.S1_a_at
Os.52129.1.S1_at
Os.10786.1.S1_at
Os.18948.1.S1_at
Os.11651.1.S1_at
Os.17479.1.S1_at
Os.55709.1.S1_at
Os.15701.1.S1_x_at
Os.49485.1.S1_at
Os.52652.1.S1_at
Os.9336.1.S1_at
Os.28433.4.A1_at
Os.17439.1.S1_at
Os.17718.1.S1_at
Os.14762.2.S1_x_at
Os.12980.1.S1_s_at
Os.12488.1.S1_at
Os.19366.3.A1_x_at
OsAffx.17942.1.S1_at
Os.52057.1.S1_at
Os.31151.2.S1_at
OsAffx.31257.1.S1_s_at
Os.32279.1.S1_at
Os.11421.1.S1_at
Os.20579.1.S1_at
Os.28192.1.S1_at
Os.2493.1.S2_at
Os.7731.1.S1_at
Os.33928.3.S1_x_at
Os.48020.1.S1_at
Os.55096.1.S1_at
Os.51950.1.S1_at
Os.27773.1.S1_at
Os.26755.1.S1_at
Os.17299.1.S1_at
Os.8971.1.S1_at
Os.37565.2.S1_at
Os.52355.1.S1_at
Os.14762.3.S1_x_at
Os.4159.1.S1_at
Os.27646.1.A1_at
Os.16954.1.S1_at
Os.11419.1.S1_at
Os.7989.1.S1_at
Os.27001.3.A1_a_at
Os.2938.1.S1_x_at
Os.27484.1.S1_at
Os.10423.1.S1_at
Os.315.1.S1_at
Os.55575.1.S1_at
Os.15894.1.A2_at
Os.338.1.S2_x_at
Os.57316.1.S1_at
Os.15516.1.S1_at
OsAffx.26050.13.S1_x_at
OsAffx.24249.1.S1_at
Os.17909.1.S1_a_at
Os.4385.1.S1_at
Os.13980.1.S1_at
Os.7826.2.A1_at
Os.18927.1.S1_at
Os.50903.1.S1_at
Os.27144.1.S1_at
Os.6217.1.S2_at
Os.8403.1.S1_s_at
Os.6618.1.S1_at
Os.338.4.S1_s_at
Os.20078.1.S1_at
Os.18226.1.S1_a_at
Os.11604.2.S1_at
Os.12092.2.S1_a_at
Os.18946.1.S1_at
Os.6825.1.S1_at
Os.8758.1.S1_s_at
OsAffx.20211.1.S1_at
Os.7116.1.S1_at
Os.23101.1.A1_at
Os.19335.1.S1_at
Os.18706.1.S1_x_at
Os.9901.1.S1_at
Os.5436.1.S1_at
Os.51521.1.S2_at
Os.6205.1.S1_a_at
Os.27446.1.S1_a_at
Os.9167.1.A1_at
Os.7029.1.S1_at
OsAffx.29543.1.S1_x_at
Os.49074.1.A1_at
Os.28142.1.S1_at
Os.33696.1.S1_at
Os.17542.1.S1_at
Os.8188.1.S1_s_at
Os.17282.1.S1_at
Os.5434.1.S1_at
OsAffx.5776.1.S1_x_at
Os.11355.1.S1_at
Os.50379.1.S1_at
Os.16540.1.S1_at
Os.6452.2.A1_a_at
Os.1440.1.S1_at
Os.17666.1.S1_at
Os.27799.1.S1_at
Os.9992.1.S1_a_at
OsAffx.24678.3.S1_at
Os.45229.1.S1_at
Os.17762.1.S1_at
Os.52058.1.S1_at
Os.8793.1.S1_at
Os.53627.1.S1_at
Os.8403.1.S1_a_at
Os.4875.1.S1_at
OsAffx.17875.1.S1_at
Os.21276.1.S1_at
Os.7678.1.S1_at
Os.1182.1.S1_x_at
OsAffx.8236.1.S1_x_at
Os.1637.1.S1_at
Os.19385.1.S1_at
Os.49783.1.S1_at
Os.2938.1.S1_at
Os.26982.1.A1_at
OsAffx.15014.1.S1_s_at
Os.26542.1.A1_at
Os.28385.1.S1_x_at
Os.11189.1.S1_at
Os.27502.1.S1_at
Os.7938.1.S1_at
Os.338.2.S1_x_at
Os.56098.1.S1_at
Os.7826.1.S1_a_at
OsAffx.27153.1.S1_at
Os.18559.1.S1_at
Os.33131.1.A1_at
OsAffx.29953.1.S1_at
Os.9473.1.S1_a_at
Os.10132.1.S1_at
Os.37285.1.S1_at
Os.52161.1.S1_x_at
Os.5469.1.S1_at
Os.12640.1.S1_at
Os.15641.1.S1_at
OsAffx.3615.1.S1_s_at
Os.623.2.S1_x_at
OsAffx.16825.1.S1_s_at
Os.12228.1.S1_at
Os.51762.1.S1_at
Os.8942.2.S1_at
Os.53801.1.S1_at
Os.6152.1.S1_at
Os.421.1.S1_a_at
OsAffx.28501.1.S1_x_at
Os.28385.3.S1_x_at
Os.7338.1.S1_at
Os.20364.1.S1_at
Os.9031.1.S1_a_at
Os.9908.1.S1_at
Os.27483.1.S1_at
Os.9824.1.S2_at
Os.9065.1.S1_at
Os.13781.1.S1_at
Os.16915.1.S1_at
Os.54677.1.S1_at
Os.7203.2.S1_x_at
Os.51287.1.S1_at
Os.23052.1.S1_at
Os.2362.1.S1_a_at
Os.32948.1.S1_s_at
OsAffx.14810.1.S1_at
Os.15619.1.S1_at
Os.52237.1.S1_at
Os.27176.1.S1_at
Os.8198.1.S1_at
Os.338.3.S1_x_at
Os.10174.1.S1_at
Os.27112.1.S1_at
Os.17420.1.S1_at
Os.20541.1.S1_at
Os.34523.1.S1_at
Os.15587.1.S1_x_at
Os.27685.1.S1_at
Os.37811.1.S1_at
Os.15993.1.S1_at
OsAffx.30872.1.S1_s_at
Os.13968.1.S1_a_at
Os.46563.1.S1_at
Os.9525.1.S1_a_at
Os.5594.1.S1_at
Os.20272.1.S1_a_at
Os.5409.1.S1_a_at
Os.47824.1.S1_at
Os.12688.1.S1_at
Os.56098.1.S1_x_at
Os.18678.1.S1_at
Os.51232.1.S1_at
OsAffx.32239.1.S1_at
Os.11969.1.S1_at
Os.11982.1.S1_at
Os.21243.1.S1_at
Os.22676.1.S1_at
OsAffx.24407.2.S1_s_at
Os.54351.1.S1_at
OsAffx.32255.1.S1_x_at
OsAffx.12508.1.S1_at
Os.10884.1.S1_at
Os.7513.1.S1_at
Os.33584.1.S1_x_at
Os.5356.1.S1_at
Os.18085.1.S1_at
OsAffx.29395.1.S1_at
Os.52309.1.S1_at
Os.23706.1.A1_x_at
Os.24611.1.S1_at
Os.38381.1.S1_at
Os.10578.1.A1_at
Os.49489.1.S1_at
Os.55040.1.S1_at
Os.11983.1.S1_at
Os.17273.1.S1_at
Os.1723.1.S1_at
Os.409.1.S1_at
Os.12206.1.S1_at
Os.11064.1.S1_a_at
Os.8109.1.S1_a_at
Os.5238.1.S1_at
Os.17316.1.S1_at
Os.27178.1.S1_s_at
Os.23028.1.S1_s_at
OsAffx.27242.1.S1_x_at
Os.51846.1.S1_x_at
Os.27756.1.S1_at
Os.5164.1.S1_at
Os.9592.1.S1_at
Os.53689.1.S1_at
Os.14088.1.S1_at
Os.5212.2.S1_at
Os.11186.1.S1_at
Os.15939.1.S2_at
Os.12691.1.A1_a_at
Os.15573.1.A1_s_at
Os.10316.1.S1_at
Os.24834.1.S1_at
Os.49238.1.S1_at
Os.10096.1.S1_a_at
Os.25130.1.S1_at
Os.3264.1.S1_at
Os.3749.1.S1_at
Os.11610.1.S1_at
Os.1880.2.S1_a_at
Os.16146.1.S1_s_at
Os.11972.1.S1_s_at
Os.52233.1.S1_at
Os.34789.1.S1_at
Os.49104.1.A1_at
Os.25128.1.S1_at
Os.7982.1.S1_at
Os.5491.1.A1_s_at
Os.8532.1.S1_at
Os.52568.1.S1_s_at
Os.1438.1.S1_at
Os.20079.1.S2_at
Os.12420.1.S1_at
Os.1440.2.S1_x_at
Os.52585.1.S1_at
Os.34741.1.S1_at
Os.55704.1.S1_at
Os.46540.1.S1_at
OsAffx.5257.1.S1_at
Os.35219.1.S2_at
Os.52520.1.S1_at
Os.11782.1.S1_at
Os.6157.1.S1_at
Os.50204.1.S1_at
Os.16786.1.S1_at
Os.21066.1.S1_at
Os.51746.1.S1_s_at
Os.23398.1.S1_at
Os.6139.1.S1_at
OsAffx.20062.1.S1_at
Os.51494.1.S1_at
OsAffx.16875.1.S1_x_at
Os.12002.1.S2_at
Os.20638.1.S2_at
Os.27395.1.S1_a_at
Os.2219.1.S1_at
Os.49225.1.S2_at
Os.7809.1.S1_at
Os.37576.1.S1_at
Os.11618.1.S1_at
Os.9823.1.S1_at
Os.20531.1.S1_at
Os.54416.1.S1_at
OsAffx.25718.1.S1_at
Os.17601.1.S1_at
Os.5028.1.S1_at
Os.21349.1.S1_at
Os.23229.1.S1_at
Os.20338.1.S1_at
Os.10378.2.A1_s_at
Os.10423.1.S1_s_at
Os.17759.1.A1_s_at
Os.49381.1.S1_at
Os.12201.1.S1_at
Os.4387.1.S1_at
Os.8136.1.A1_at
Os.23186.1.S1_at
Os.18177.1.S1_at
Os.5599.1.S1_at
Os.19952.1.S1_at
Os.22353.3.S1_x_at
Os.11946.1.S1_at
OsAffx.11993.1.S1_at
Os.5986.1.S1_at
Os.25619.1.S1_at
Os.6335.1.S1_at
Os.52944.1.A1_at
Os.25006.1.A1_at
Os.3048.2.S1_x_at
Os.1660.1.S1_at
Os.30597.1.S1_at
Os.19366.1.S2_at
Os.17131.1.S1_at
Os.5873.1.S1_at
Os.26965.1.S1_at
Os.20980.1.S1_at
Os.8454.1.S1_at
OsAffx.16152.1.S1_at
Os.5467.1.S1_at
Os.33762.1.S1_at
Os.28823.1.S1_at
Os.12778.1.S2_at
Os.11421.2.S1_x_at
Os.22928.2.S1_at
Os.14649.1.S1_at
Os.28176.1.S1_at
Os.19617.1.S1_at
Os.26553.1.S1_s_at
Os.7287.2.S1_x_at
Os.27092.1.S1_at
Os.7246.2.S1_s_at
Os.19141.1.S1_at
Os.28096.1.S1_at
Os.18706.1.S1_at
Os.12185.1.S1_at
Os.411.1.S1_at
Os.51127.1.S1_a_at
Os.3141.2.S1_at
OsAffx.14240.1.S1_at
Os.11580.1.S1_at
Os.6217.1.S1_at
Os.16682.2.S1_x_at
Os.6809.2.S1_x_at
Os.20638.1.S1_at
Os.20931.1.S1_s_at
Os.47959.1.S1_at
Os.10146.1.S1_at
Os.14849.1.S1_a_at
OsAffx.24153.1.S1_s_at
Os.26967.1.S1_a_at
Os.6844.1.S1_x_at
Os.19026.1.S1_at
Os.53027.1.S1_at
Os.19023.1.S1_x_at
Os.8149.1.S1_at
OsAffx.18575.1.S1_x_at
Os.52425.1.S1_x_at
Os.52682.1.S1_at
Os.27227.1.S1_at
OsAffx.24914.1.S1_at
Os.27517.1.A1_s_at
Os.46627.1.S1_at
Os.38152.1.S1_x_at
OsAffx.15138.1.S1_at
Os.13474.1.S1_at
Os.26437.1.A1_at
Os.38283.1.S2_a_at
Os.5010.1.S1_at
Os.27438.1.S1_a_at
Os.50245.1.S1_x_at
Os.26922.1.S1_at
Os.10754.1.S1_at
Os.48074.1.A1_at
Os.7711.1.S1_at
Os.8098.1.S1_at
Os.6764.2.S1_at
Os.41841.1.S1_at
Os.37184.1.S1_at
Os.5565.1.S1_at
Os.26488.1.S1_at
Os.28399.1.S1_at
OsAffx.12599.1.S1_s_at
Os.7314.1.S1_at
Os.41164.1.S1_at
Os.17131.1.S1_x_at
Os.11230.1.S1_s_at
Os.11468.1.S1_at
Os.52594.1.S1_at
Os.53228.1.S1_at
Os.22629.1.S1_at
Os.23936.1.S1_at
Os.12332.2.S1_x_at
Os.11781.1.S1_at
Os.12078.1.S1_at
OsAffx.4180.1.S1_at
Os.11940.1.S1_at
Os.17173.1.S1_at
Os.52347.1.S1_at
Os.50307.1.S1_at
Os.52602.1.S1_x_at
OsAffx.28387.1.S1_s_at
Os.55360.1.S1_at
Os.7132.1.S1_at
Os.5736.1.S1_s_at
Os.11265.1.S1_at
Os.9039.1.S1_at
Os.54469.1.S1_at
Os.15830.1.S1_at
Os.8195.1.S1_at
Os.9166.1.S1_a_at
Os.46617.1.S1_at
Os.46638.1.S1_at
Os.37783.1.S1_a_at
Os.18468.1.S1_at
Os.2436.1.S1_at
OsAffx.29832.2.S1_s_at
Os.33834.1.S1_x_at
Os.16406.2.S1_at
Os.27383.2.S1_at
Os.39168.1.S1_at
Os.49849.1.S1_at
Os.2884.1.S1_at
Os.17783.1.S1_at
Os.17334.1.S1_s_at
Os.36104.1.S1_at
Os.14921.1.S1_at
Os.18374.1.A1_at
Os.49563.4.S1_x_at
Os.5344.1.S1_at
Os.7825.1.S1_at
Os.53244.1.A1_at
Os.9624.1.S1_a_at
Os.39998.1.A1_x_at
OsAffx.12255.1.S1_at
Os.11432.1.S1_s_at
Os.12029.1.S1_a_at
Os.11702.1.S1_at
OsAffx.5923.1.S1_at
OsAffx.18809.1.S1_at
Os.11986.2.S1_x_at
Os.55625.1.S1_at
OsAffx.25172.1.S1_at
Os.411.1.S1_a_at
Os.53795.1.S1_at
Os.50721.1.S1_at
Os.41335.2.S1_x_at
Os.11682.1.S1_at
Os.53776.1.S1_at
Os.38157.1.S1_at
Os.12279.2.S1_a_at
Os.5817.1.S1_at
OsAffx.24166.1.S1_at
Os.57556.1.S1_x_at
Os.7929.2.S1_a_at
Os.11407.1.S1_at
Os.5622.2.S1_x_at
Os.19228.1.S1_at
OsAffx.26230.1.S1_at
Os.47743.1.S1_at
Os.27067.2.A1_at
Os.4327.1.S1_at
Os.50329.1.S1_s_at
Os.28433.5.S1_x_at
Os.4555.1.S1_at
Os.33110.1.S1_at
OsAffx.32262.1.S1_x_at
Os.55582.1.S1_at
Os.27177.1.S1_at
Os.34965.2.S1_s_at
Os.14992.1.S1_x_at
Os.14045.1.S1_s_at
Os.12094.1.S1_a_at
Os.18959.1.S1_at
Os.11730.1.S1_at
Os.26786.1.S1_at
OsAffx.2594.1.S1_at
Os.19134.1.S1_at
Os.7831.1.S1_at
Os.8044.1.S1_x_at
Os.3411.1.S1_s_at
Os.53614.1.S1_at
Os.14071.1.S1_at
Os.51823.1.S1_at
Os.26799.1.A1_at
Os.38230.1.S1_at
Os.8802.1.S1_at
Os.23802.1.A1_at
Os.27618.1.S1_at
OsAffx.24369.1.S2_at
Os.51152.1.S1_at
Os.26054.1.S1_s_at
Os.26706.1.S1_at
Os.10058.1.S1_at
Os.50548.2.S1_x_at
Os.10742.1.S1_at
Os.1000.1.S1_at
Os.8741.1.S1_at
Os.23033.1.S1_s_at
Os.38283.1.S3_a_at
Os.24876.1.S1_s_at
Os.12584.1.S1_x_at
Os.53177.1.S1_at
Os.4741.2.S1_x_at
Os.12069.1.S1_at
Os.28416.1.S1_at
Os.11045.1.S1_s_at
Os.7002.1.S1_at
Os.4775.2.S1_at
Os.38152.1.S1_at
Os.12352.1.S1_at
Os.48582.1.A1_at
Os.9752.2.S1_x_at
Os.46800.1.S2_a_at
Os.7932.1.S1_at
Os.19366.1.S1_a_at
Os.16659.1.S1_at
Os.7435.1.S1_at
Os.20756.1.S1_at
Os.9848.1.S1_at
Os.21461.1.S1_at
Os.46890.1.S1_x_at
Os.10392.1.S1_at
Os.25309.2.A1_a_at
Os.47558.1.S1_at
Os.11998.1.S1_at
OsAffx.26740.1.S1_at
Os.8454.1.S1_s_at
Os.7525.1.S1_at
Os.38764.1.S1_x_at
Os.4168.1.S1_s_at
Os.5599.1.S1_x_at
OsAffx.32279.1.S1_at
Os.19164.1.S1_at
Os.23297.1.S1_at
Os.8726.2.S1_at
Os.16435.1.S1_at
Os.31636.1.S1_at
OsAffx.4159.1.S1_x_at
Os.10505.1.S1_at
Os.27954.1.A1_at
Os.13973.3.S1_at
Os.17437.1.S1_at
Os.7987.1.S1_at
[truncated: 1,683 more rows]

## Sheet: 3,339
3,339 between different varieties (RH and TN1)
OsAffx.32348.1.S1_at
Os.7292.1.S1_at
Os.10969.1.S1_at
Os.27357.1.A1_at
Os.44418.1.S1_at
OsAffx.2054.2.S1_x_at
Os.52349.1.A1_at
OsAffx.2054.2.S1_at
Os.49320.1.S1_s_at
Os.51175.1.S1_x_at
Os.11685.1.S1_at
Os.26510.1.S1_at
Os.53336.1.S1_x_at
Os.54366.1.S1_at
Os.9540.1.S1_at
Os.8668.1.S1_x_at
Os.35523.1.S1_at
Os.6898.1.S1_at
Os.32425.1.S1_s_at
Os.16598.1.S1_at
Os.50508.1.S1_at
Os.54358.1.S1_at
Os.37384.1.S1_x_at
Os.4753.1.S1_at
Os.7582.1.S1_at
OsAffx.14773.1.S1_at
Os.27306.1.S1_at
Os.27650.1.S1_at
OsAffx.14635.1.S1_x_at
OsAffx.4161.1.S1_at
Os.46754.1.S1_at
Os.11220.1.S1_at
OsAffx.16798.1.S1_s_at
Os.35688.1.S1_at
Os.9859.2.S1_at
Os.14525.1.S1_at
Os.52501.1.S1_x_at
Os.8761.3.S1_x_at
Os.52302.2.S1_s_at
Os.27288.2.S1_at
Os.6863.1.S1_at
OsAffx.26320.1.S1_at
Os.6046.1.S1_at
OsAffx.27662.1.S1_at
OsAffx.18863.1.S1_at
Os.36597.1.S1_at
Os.27900.1.A1_x_at
Os.20102.1.S1_s_at
Os.17370.1.S1_x_at
Os.5809.1.S1_at
Os.52908.1.S1_at
Os.53336.1.S1_at
Os.14980.1.A1_at
Os.33601.1.S1_at
Os.53678.1.S1_at
Os.51096.1.S1_x_at
Os.11718.1.S1_at
Os.23224.1.S1_s_at
Os.5636.1.S1_at
OsAffx.26320.1.S1_x_at
Os.40028.1.A1_at
Os.27288.2.S1_x_at
Os.53124.1.S1_at
OsAffx.30844.1.S1_at
Os.49504.1.S1_at
Os.1151.2.S2_a_at
OsAffx.26173.1.S1_s_at
Os.50200.1.S1_at
Os.23721.1.S1_s_at
Os.39480.1.A1_at
Os.57079.1.S1_at
Os.27165.1.A1_at
Os.49879.1.S1_at
Os.49379.1.A1_at
Os.11837.1.S1_at
Os.27058.1.S1_at
Os.17370.3.S1_at
Os.44418.2.S1_at
Os.49309.1.S1_at
Os.35316.1.S1_at
Os.27306.2.S1_at
Os.38301.1.S1_s_at
Os.32551.2.S1_at
Os.17108.1.S1_at
Os.14362.1.S1_at
Os.25754.1.A1_at
Os.21562.1.S1_at
Os.17302.1.S1_at
Os.39800.1.S1_at
Os.8761.2.S1_at
Os.22427.1.S1_at
Os.27319.1.A1_at
Os.7507.1.S1_at
Os.34600.1.S1_at
OsAffx.28940.1.S1_at
Os.34006.1.S1_x_at
Os.51599.1.S1_at
Os.8044.1.S1_at
Os.26888.1.A1_at
Os.46330.1.S1_at
Os.51488.1.S1_at
Os.19138.1.S1_at
Os.38301.2.A1_at
Os.8668.1.S1_at
Os.11196.1.S1_at
Os.39720.1.A1_x_at
Os.34865.1.S1_s_at
Os.5291.1.S1_at
Os.27900.1.A1_at
Os.6325.1.A1_at
Os.52302.2.S1_x_at
Os.23224.1.S1_at
Os.40325.1.A1_at
Os.18034.1.S1_at
Os.27627.1.S1_at
Os.36647.1.S1_at
Os.15730.1.S1_x_at
Os.52854.1.S1_at
Os.10409.1.A1_at
Os.32877.1.S1_x_at
Os.9098.1.S1_at
OsAffx.2537.1.S1_at
Os.57133.1.S1_at
Os.6046.1.S2_at
OsAffx.23470.1.S1_at
Os.6626.1.S1_x_at
Os.51279.1.S1_at
Os.12062.1.S1_a_at
Os.15660.1.S1_at
Os.8044.2.S1_at
Os.53511.1.S1_at
OsAffx.18811.1.S1_at
Os.9611.1.S1_at
Os.9859.5.S1_x_at
OsAffx.16038.1.S1_s_at
Os.48064.1.S1_at
Os.38041.1.S1_at
Os.17370.2.S1_x_at
Os.27688.1.A1_at
Os.28065.1.S1_x_at
Os.38296.1.S1_at
Os.4618.1.S1_at
Os.6863.1.S1_s_at
Os.53269.1.S1_at
Os.30021.1.S1_at
Os.54067.1.S1_at
OsAffx.17389.1.S1_s_at
Os.9817.1.S1_at
Os.52381.1.S1_at
Os.35787.2.S1_at
Os.1151.2.S2_at
Os.36647.1.S1_x_at
Os.51811.1.S1_at
OsAffx.25720.1.S1_at
Os.49363.1.S1_x_at
Os.8016.1.S1_a_at
Os.40907.2.S1_at
OsAffx.26698.1.S1_at
Os.34865.3.S1_x_at
Os.19283.1.S1_s_at
Os.18219.1.S1_s_at
Os.50897.1.S1_at
OsAffx.23995.1.S1_at
Os.51075.1.S1_x_at
Os.27804.1.S1_at
Os.7388.1.S1_s_at
Os.12009.1.S1_at
Os.32913.1.S1_at
Os.9859.3.S1_x_at
Os.46561.1.S1_at
Os.26938.1.A1_at
Os.34373.1.S1_at
OsAffx.19598.1.S1_at
Os.27097.1.A1_at
Os.56286.1.S1_at
Os.27281.1.S1_at
Os.19268.1.S1_at
Os.28065.2.S1_at
Os.50504.1.S1_at
Os.9746.1.S1_at
Os.5410.1.S1_at
Os.9268.2.S1_at
OsAffx.25846.1.S1_s_at
OsAffx.24595.2.S1_at
Os.15829.1.S1_at
Os.4835.1.S1_at
Os.18016.1.S1_at
Os.27766.1.A1_at
Os.51989.1.S1_at
Os.52601.1.S1_at
Os.39488.1.A1_at
OsAffx.12160.1.S1_at
Os.54577.1.S1_at
Os.51134.1.S1_at
Os.53955.1.S1_at
OsAffx.14333.1.S1_at
Os.53145.1.S1_at
Os.32877.1.S1_at
Os.22898.1.S1_at
Os.25535.1.S1_at
Os.1853.1.S1_at
OsAffx.31583.1.S1_at
Os.38086.2.S1_x_at
Os.53491.1.S1_at
Os.12333.1.S1_at
Os.11563.1.S1_at
Os.54274.1.S1_at
Os.46848.1.S1_at
Os.50316.1.S1_at
Os.12288.1.S1_at
Os.7388.2.S1_x_at
Os.26897.1.S1_at
OsAffx.25974.1.S1_at
Os.10981.1.S1_at
Os.7514.1.S1_at
Os.53601.1.S1_at
Os.52852.1.S1_at
Os.18466.1.S1_at
Os.48715.1.A1_x_at
Os.55224.1.S1_at
Os.50782.1.S1_a_at
Os.6083.1.S1_at
Os.46184.1.A1_at
Os.32101.1.S1_at
Os.49482.1.S1_at
Os.50614.2.S1_x_at
Os.12159.1.S1_at
Os.47375.1.S1_s_at
Os.11510.1.S1_s_at
Os.38086.1.S1_at
Os.27456.1.S1_x_at
Os.49323.1.S1_at
Os.34006.2.S1_x_at
OsAffx.13338.1.S1_at
Os.12614.1.A1_at
Os.27715.1.S1_a_at
OsAffx.26199.1.S1_at
Os.12856.1.S1_x_at
OsAffx.19597.1.S1_x_at
OsAffx.28903.1.S1_x_at
Os.21345.1.S1_at
OsAffx.7520.1.S1_at
Os.47730.1.S1_x_at
OsAffx.24819.1.S1_at
Os.23222.1.S1_at
Os.19366.3.A1_x_at
Os.51184.1.S1_at
Os.52956.1.S1_at
Os.5540.1.A1_at
OsAffx.13526.1.S1_x_at
OsAffx.7376.1.S1_at
Os.27288.1.S1_at
Os.4766.1.S1_at
Os.11510.1.S1_at
OsAffx.30909.1.S1_at
Os.37717.1.A1_s_at
Os.52870.1.S1_at
Os.6165.1.S1_a_at
Os.48036.1.A1_at
Os.53984.1.S1_at
Os.51653.1.S1_at
Os.20171.1.S1_at
Os.19028.1.S1_at
Os.15298.1.S1_at
Os.27174.1.A1_at
Os.30993.1.S1_at
Os.53661.1.S1_at
Os.52495.1.S1_at
Os.51991.1.S1_at
Os.51977.1.S1_at
Os.25539.1.S1_at
Os.57337.1.S1_at
Os.31486.1.S1_at
Os.35772.3.S1_x_at
Os.9.1.S1_at
Os.27506.1.A1_at
OsAffx.13633.1.S1_at
Os.54037.1.S1_s_at
Os.10434.1.S1_at
Os.54765.1.S1_at
Os.12865.1.S1_at
OsAffx.19388.1.S1_s_at
Os.27696.1.S1_at
Os.21810.1.S1_at
Os.49396.1.S2_at
OsAffx.3427.1.S1_at
OsAffx.13633.1.S1_s_at
Os.57110.1.S1_at
Os.13965.1.S1_at
Os.23606.1.S1_at
OsAffx.31397.1.S1_at
Os.56124.1.S1_at
Os.20625.1.S1_x_at
Os.54952.1.S1_at
Os.54408.1.S1_at
OsAffx.18282.1.S1_s_at
Os.12356.1.S1_at
Os.51470.1.S1_at
Os.32188.1.S1_at
OsAffx.23371.1.S1_x_at
Os.29067.2.S1_at
Os.29992.1.S1_at
Os.52305.1.S1_at
Os.36597.1.S1_x_at
Os.12110.1.S1_at
Os.26767.1.A1_at
Os.26852.1.A1_at
Os.9708.1.S1_at
Os.52079.1.S1_at
Os.5126.1.S1_at
Os.30136.1.S1_at
Os.34161.1.S1_at
Os.51375.1.S1_at
Os.23875.1.S1_at
Os.21524.1.S1_at
Os.6862.2.A1_at
Os.53948.1.S1_at
Os.26888.1.A1_s_at
Os.12201.1.S1_at
OsAffx.32082.1.S1_at
Os.50289.1.S1_at
OsAffx.3569.1.S1_at
OsAffx.5737.3.S1_at
Os.53629.1.S1_x_at
OsAffx.3569.1.S1_x_at
OsAffx.25073.1.S1_x_at
Os.50232.2.S1_x_at
Os.52678.1.S1_at
Os.50806.1.A1_at
Os.26820.1.A1_s_at
Os.51535.1.S1_at
Os.47326.1.S1_at
Os.26946.1.S1_at
Os.54967.1.S1_at
OsAffx.7654.1.S1_at
Os.38793.1.S1_at
OsAffx.3262.1.S1_s_at
OsAffx.4171.1.S1_s_at
Os.27964.1.S1_at
Os.55304.1.S1_at
Os.7519.1.A1_at
Os.18504.1.S1_at
Os.27697.1.A1_x_at
OsAffx.24767.2.S1_at
Os.35677.1.S1_at
OsAffx.27273.1.S1_at
Os.54676.1.S1_at
Os.37600.1.S1_at
OsAffx.3768.1.S1_at
Os.7822.1.S1_at
OsAffx.28903.2.S1_x_at
Os.54487.1.S1_at
OsAffx.9156.1.S1_s_at
OsAffx.28637.1.S1_x_at
Os.11241.1.S1_at
Os.19380.1.S1_at
Os.5491.1.A1_s_at
Os.27697.1.A1_at
OsAffx.5019.1.S1_at
Os.18585.1.S1_at
Os.54509.1.S1_at
Os.26889.1.S1_at
Os.10314.1.S1_a_at
Os.46869.2.S1_x_at
Os.23398.1.S1_at
Os.22681.1.S1_at
Os.46892.2.S1_at
Os.27067.2.A1_at
Os.23434.1.S1_s_at
Os.27156.1.S1_at
OsAffx.1869.1.S1_at
Os.50232.1.S1_x_at
Os.12149.1.S1_at
Os.8570.3.S1_s_at
Os.23434.1.S1_at
Os.6822.1.S1_at
Os.18514.1.S1_at
Os.49449.1.S1_at
Os.28809.1.S1_at
Os.12713.1.S2_a_at
OsAffx.7280.1.S1_at
Os.22058.1.S1_at
Os.7463.1.S1_at
Os.57353.1.S1_at
Os.46523.3.S1_x_at
OsAffx.12547.1.S1_at
Os.22245.1.S1_at
Os.50472.2.S1_s_at
Os.51134.2.S1_x_at
OsAffx.32277.1.S1_x_at
Os.26803.1.S1_at
Os.54248.1.S1_at
OsAffx.7566.1.S1_at
OsAffx.28903.2.S1_at
Os.15704.1.S1_at
Os.11065.1.A1_at
Os.54388.1.S1_at
Os.18930.1.S1_at
Os.35590.3.S1_x_at
OsAffx.12287.1.S1_at
OsAffx.13763.1.S1_at
Os.52823.1.S1_at
Os.11153.1.S1_s_at
Os.11983.1.S1_at
Os.25329.1.A1_at
Os.47809.1.S1_s_at
Os.37860.1.S1_at
Os.12063.1.S1_at
Os.34161.1.S1_a_at
Os.47022.1.A1_at
Os.51199.1.S1_at
OsAffx.14783.1.S1_at
Os.50299.1.S1_at
Os.6325.1.A1_x_at
Os.11385.1.S1_a_at
Os.52208.1.S1_at
Os.52163.1.S1_at
Os.3415.1.S1_s_at
Os.5408.1.S1_at
Os.24178.1.A1_x_at
OsAffx.17104.1.S1_at
Os.3441.1.S1_at
Os.15856.1.S1_at
Os.50909.1.S1_at
Os.11313.1.S1_at
Os.24927.1.S1_at
Os.52493.1.A1_s_at
OsAffx.26812.3.S1_at
Os.9859.4.S1_x_at
Os.53556.1.S1_at
Os.55384.1.S1_s_at
Os.25142.1.A1_at
Os.8984.1.S1_at
Os.25222.1.S1_at
Os.26820.1.A1_at
OsAffx.7566.1.S1_s_at
Os.7658.2.S1_at
OsAffx.25764.1.S1_at
Os.49334.2.S1_at
Os.50807.1.S1_at
Os.54865.1.S1_at
OsAffx.31338.3.S1_at
Os.18363.1.S1_at
Os.23970.1.S1_at
Os.40189.1.S1_at
Os.19976.1.S1_at
Os.28618.1.S1_at
Os.51029.1.S1_at
Os.47892.1.S1_at
Os.16903.1.A1_at
Os.34851.1.S1_at
Os.54372.1.S1_at
Os.49524.1.S1_at
OsAffx.5285.1.S1_at
Os.17405.1.S1_a_at
Os.7630.1.S1_s_at
Os.41695.3.S1_x_at
Os.47445.1.S1_at
Os.11908.1.S1_s_at
Os.52823.1.S2_at
Os.34163.1.S1_at
Os.37239.1.S1_at
Os.15355.1.S1_x_at
Os.51066.1.S1_at
OsAffx.29770.1.S1_at
Os.28462.1.S1_s_at
Os.46450.1.S1_at
Os.5817.1.S1_at
Os.49782.1.S1_at
Os.7630.1.S1_at
Os.50015.1.S1_at
Os.6152.1.S1_at
Os.11818.1.S1_at
Os.32459.1.S1_at
Os.22884.1.A1_at
Os.46043.1.A1_s_at
Os.14860.1.S1_at
Os.6274.1.S1_at
Os.55571.1.S1_at
Os.7202.1.S1_at
OsAffx.28913.1.S1_at
Os.20998.1.S1_at
OsAffx.27273.1.S1_x_at
Os.14269.1.S1_x_at
Os.11557.1.S1_at
Os.56204.1.S1_at
Os.53724.1.S1_at
Os.10542.1.S1_s_at
Os.16037.1.S1_at
Os.2915.1.S1_at
OsAffx.2326.1.S1_x_at
Os.20572.2.S1_at
OsAffx.18906.1.S1_at
Os.21862.1.S1_at
Os.14411.1.S1_at
Os.15938.1.S1_at
OsAffx.17917.1.S1_at
Os.54776.1.S1_at
Os.10542.1.S1_at
Os.2426.1.A1_at
Os.28514.1.S1_at
Os.53968.1.S1_at
Os.7578.1.S1_at
Os.12733.1.S1_at
Os.27789.1.A1_at
OsAffx.19037.1.S1_s_at
Os.48846.1.S1_at
Os.54827.1.S1_at
Os.5862.1.S1_at
Os.49459.1.S1_at
Os.37415.1.S1_at
Os.14533.1.S1_a_at
Os.56130.1.S1_at
Os.48068.1.S1_at
Os.4531.1.S1_at
OsAffx.12645.1.S1_s_at
Os.53353.1.S1_at
Os.42067.1.S1_at
Os.41695.2.S1_x_at
OsAffx.32289.1.S1_at
Os.52654.1.S1_at
Os.9900.1.S1_at
Os.17271.1.S1_at
Os.10380.1.S1_at
Os.5250.1.S1_at
Os.28186.1.S1_s_at
Os.50472.2.S1_x_at
OsAffx.11534.1.S1_x_at
Os.4453.1.S1_at
OsAffx.31531.1.S1_s_at
Os.53214.1.S1_at
Os.27423.1.S1_x_at
Os.35273.1.S1_at
Os.52145.1.S1_at
Os.48215.1.A1_at
Os.24178.1.A1_at
Os.22619.1.S1_at
OsAffx.24662.1.S1_at
Os.9277.1.S1_at
Os.52493.1.A1_at
Os.26088.1.A1_x_at
Os.12119.1.S1_at
Os.16043.1.S1_at
OsAffx.19977.1.S1_at
Os.23364.2.S1_a_at
Os.51228.2.A1_at
Os.26592.1.S2_at
Os.23204.1.S1_at
Os.8761.1.S1_s_at
OsAffx.3994.1.S1_at
Os.57138.1.S1_at
Os.50877.1.S1_at
Os.12761.1.S1_at
OsAffx.12057.1.S1_at
Os.47575.1.S1_at
Os.51582.1.S1_at
Os.27621.1.S1_at
Os.1385.2.S1_x_at
Os.2233.1.S1_at
Os.10980.1.S1_at
Os.48068.1.S1_x_at
OsAffx.2326.1.S1_at
Os.52706.2.S1_at
Os.28964.1.S1_at
OsAffx.26673.1.S1_at
Os.3808.4.S1_x_at
Os.51225.1.S1_at
Os.11775.1.S2_at
Os.13587.1.S1_at
Os.20617.2.S1_x_at
OsAffx.30676.2.S1_x_at
Os.53660.1.S1_at
OsAffx.12803.1.S1_at
Os.55958.1.S1_at
Os.12988.1.S1_at
Os.20861.1.S1_at
Os.52305.2.S1_x_at
Os.38848.1.S1_at
Os.46689.1.S1_at
Os.37540.2.S1_at
Os.50406.1.S1_x_at
OsAffx.19628.1.S1_at
Os.55488.1.S1_at
Os.12046.1.S1_at
Os.52298.1.S1_at
Os.52770.2.S1_at
Os.52549.1.S1_s_at
Os.20233.1.S1_at
Os.5540.2.S1_at
Os.50498.1.S1_at
Os.28110.1.S1_x_at
Os.11154.2.S1_x_at
Os.55386.1.A1_at
Os.31358.1.S1_at
OsAffx.29505.1.S1_at
Os.10126.1.S1_at
OsAffx.11589.1.S1_x_at
Os.47351.1.S1_at
Os.18154.1.S1_at
Os.52849.1.S1_x_at
Os.7519.1.A1_x_at
Os.22675.1.S2_at
Os.1191.1.S1_at
Os.54000.1.S1_at
Os.48418.1.S1_at
Os.19803.4.S1_at
Os.41397.1.S1_x_at
Os.39998.1.A1_at
Os.37090.1.S1_x_at
Os.28649.1.S1_at
Os.7552.1.S1_at
Os.12925.1.S1_at
Os.55402.1.S1_at
Os.16030.1.S1_at
Os.48061.1.A1_x_at
Os.12693.3.S1_at
Os.10494.1.S1_at
OsAffx.18767.1.S1_at
Os.53467.1.S1_at
Os.47388.1.S1_s_at
Os.26511.1.S1_at
Os.57184.1.S1_at
Os.55252.1.S1_at
Os.16999.1.A1_at
Os.46533.1.S1_at
Os.20617.1.S1_at
Os.411.1.S1_a_at
Os.52752.1.S1_at
Os.39257.1.S1_at
Os.17284.1.A1_at
OsAffx.24238.1.S1_s_at
Os.34721.1.S1_at
Os.14959.1.S1_at
Os.23761.1.S1_at
OsAffx.19373.1.S1_at
Os.15459.1.S1_at
Os.10238.1.S1_at
Os.57519.1.S1_x_at
Os.9660.1.S1_at
Os.22469.1.S1_at
Os.4355.1.S1_at
Os.53383.1.S1_x_at
Os.15304.1.A1_at
Os.51057.1.S1_at
Os.39075.1.S1_at
Os.14160.1.S1_at
Os.9301.1.S1_at
Os.50522.1.S1_at
Os.41980.1.S1_at
Os.47763.1.A1_s_at
Os.46538.1.S1_at
Os.28139.1.S1_at
Os.50506.1.S1_at
Os.7935.1.S1_x_at
Os.26637.1.S1_at
Os.23979.1.S1_at
Os.8481.1.S3_a_at
Os.37797.1.A1_s_at
Os.25545.1.S1_at
Os.7044.1.S1_at
Os.46792.1.S1_at
OsAffx.32234.1.A1_x_at
Os.35110.1.S1_a_at
Os.11829.1.S2_at
OsAffx.14311.1.S1_s_at
Os.37773.1.S1_x_at
Os.11210.1.S1_at
Os.16964.2.S1_at
Os.20234.2.S1_at
OsAffx.26276.1.S1_at
Os.8637.1.S1_at
Os.48090.1.S1_at
Os.51757.1.S1_at
Os.38021.1.S1_at
OsAffx.13437.1.S1_at
Os.4175.1.S1_at
Os.49826.1.S1_at
Os.18524.2.S1_at
Os.35061.1.S1_at
Os.46444.1.S1_at
Os.39427.1.A1_at
Os.19070.1.S1_at
OsAffx.980.1.S1_at
Os.28394.2.S1_s_at
OsAffx.23061.1.S1_at
Os.4625.1.S1_at
Os.10510.1.S1_at
Os.54240.1.S1_at
Os.12242.1.S1_at
Os.14882.1.S1_at
Os.56959.1.S1_at
Os.35061.2.S1_x_at
Os.5374.1.S1_s_at
Os.27584.1.S1_at
Os.7061.1.S1_at
Os.7065.1.S1_at
Os.50129.1.S1_at
Os.51761.1.S1_at
Os.17131.1.S1_x_at
Os.14847.1.S1_at
Os.27745.1.A1_at
Os.26794.1.S2_at
Os.18503.1.S1_at
Os.52025.1.S1_at
Os.52876.1.S1_at
Os.34386.1.S2_at
Os.27057.1.A1_at
Os.50587.1.S1_at
Os.6423.1.S1_at
Os.35573.1.S1_at
Os.5960.1.S1_at
Os.24417.3.S1_at
Os.51874.1.S1_at
Os.49287.1.S1_at
Os.27421.3.S1_x_at
Os.15580.1.S1_at
Os.37594.1.S1_at
Os.39997.1.S1_x_at
Os.26869.1.A1_at
Os.39123.1.S1_at
Os.17695.1.S1_at
Os.53893.1.S1_at
Os.32537.2.S1_s_at
Os.12987.1.S1_at
Os.4808.1.S1_at
Os.32537.1.S1_at
Os.53383.1.S1_at
Os.49393.1.S1_at
Os.8101.1.S1_at
OsAffx.23396.1.S1_s_at
Os.8289.1.A1_at
Os.10202.1.S1_at
OsAffx.32255.1.S1_x_at
OsAffx.29121.1.S1_at
Os.51101.1.S1_at
Os.6618.1.S1_at
OsAffx.7483.1.S1_at
Os.55713.1.S1_at
Os.24637.1.S1_at
Os.53536.1.S1_at
Os.46451.1.S2_at
Os.45994.2.S1_at
Os.49287.1.S1_x_at
Os.22857.1.A1_at
Os.6191.1.S1_at
Os.52962.1.S1_at
Os.9932.2.S1_x_at
Os.49889.1.S1_at
OsAffx.26311.1.S1_at
Os.26902.1.S1_at
Os.56188.1.S1_at
Os.32042.1.S1_at
Os.32537.1.S1_s_at
OsAffx.32235.1.S1_x_at
Os.21017.2.S1_at
Os.23796.1.S1_at
Os.45994.1.S1_x_at
Os.33920.1.S1_at
Os.11219.1.S1_at
Os.52313.1.S1_x_at
Os.21895.1.S1_at
Os.17131.1.S1_at
OsAffx.3083.1.S1_at
OsAffx.2947.1.S1_at
OsAffx.7576.1.S1_at
Os.9668.1.S1_at
Os.11503.1.S1_at
Os.52528.1.S1_at
Os.17830.1.S1_at
Os.24698.1.S1_at
Os.52279.1.S1_at
Os.409.1.S1_at
OsAffx.24125.1.S1_at
Os.20871.1.S1_s_at
Os.6217.1.S1_at
Os.10148.1.S1_at
Os.17190.1.A1_x_at
OsAffx.7021.1.S1_at
Os.57080.1.S1_at
Os.26858.1.S1_at
Os.4653.1.S1_at
Os.24686.1.A1_at
Os.48582.1.A1_s_at
Os.24608.1.S1_at
Os.23228.1.A1_at
Os.51625.1.S1_at
Os.27053.3.A1_s_at
Os.28011.1.S1_at
Os.49204.1.S1_x_at
Os.18770.1.S1_at
OsAffx.14528.1.S1_x_at
OsAffx.32297.1.A1_at
Os.18503.1.S1_s_at
Os.45095.1.S1_at
Os.20272.1.S1_a_at
Os.15606.1.S2_at
Os.1151.1.S1_a_at
OsAffx.25907.1.S1_at
Os.40422.1.S1_at
OsAffx.15787.2.S1_s_at
Os.37717.1.A2_s_at
Os.9191.1.S1_s_at
Os.14762.1.S1_x_at
Os.51273.1.S1_at
OsAffx.5291.1.S1_s_at
Os.17458.1.S1_at
OsAffx.25272.1.S1_at
OsAffx.28375.1.S1_s_at
Os.53128.1.S1_at
Os.37718.1.S1_at
Os.27141.1.S1_at
Os.27427.1.S1_at
Os.27333.2.S1_x_at
Os.48761.1.S1_at
Os.27542.1.A1_at
Os.26857.1.S1_at
Os.23106.1.A1_at
Os.9932.1.S1_x_at
Os.11895.1.S1_at
Os.49078.1.S1_at
Os.48582.1.A1_at
Os.10597.1.S1_at
Os.37064.1.S1_at
Os.49448.1.S1_at
Os.49078.2.S1_x_at
OsAffx.2593.1.S1_s_at
Os.22731.1.S1_at
Os.55539.1.S1_at
Os.4548.1.S1_at
OsAffx.5737.1.S1_x_at
Os.55393.2.S1_at
OsAffx.19120.1.S1_x_at
Os.54426.1.S1_at
Os.31380.1.A1_x_at
Os.48040.1.A1_at
Os.14965.1.S1_at
Os.52393.1.S1_at
OsAffx.14929.1.S1_x_at
Os.46874.1.S1_at
Os.45751.1.A1_x_at
Os.33976.1.S1_s_at
Os.35614.1.S1_at
Os.50809.1.S1_at
Os.27144.1.S1_at
Os.38249.1.S1_at
Os.11916.1.S1_at
Os.50522.1.S2_at
Os.38444.1.S1_x_at
Os.47568.1.A1_s_at
Os.16743.1.S1_at
Os.45229.1.S1_at
Os.32272.1.S1_s_at
OsAffx.15484.1.S1_at
Os.20570.2.S1_at
OsAffx.28968.1.S1_at
Os.54513.1.S1_at
Os.27389.2.S2_a_at
Os.11205.1.S1_at
Os.53048.1.S1_at
Os.15521.1.A1_s_at
Os.28385.1.S1_x_at
Os.4194.1.S1_at
Os.32537.2.S1_at
Os.54839.1.A1_at
Os.14862.1.S1_s_at
Os.7935.1.S1_at
Os.21300.2.S1_at
Os.17396.1.S1_at
OsAffx.667.1.S1_at
Os.52605.1.S1_at
Os.9508.1.S1_at
Os.26675.1.S1_at
Os.52538.1.S1_s_at
Os.54230.1.S1_at
Os.16954.1.S1_at
Os.35440.1.S2_a_at
OsAffx.12078.1.A1_at
Os.50616.1.S1_x_at
OsAffx.27905.1.S1_at
OsAffx.27429.1.S1_at
Os.5446.2.A1_at
Os.14913.2.S1_x_at
Os.50130.1.S1_at
Os.9770.1.S1_at
Os.48723.1.A1_at
Os.27389.2.S1_a_at
Os.27718.1.A1_at
Os.49059.1.A1_at
Os.49868.1.S1_at
Os.53117.1.S1_x_at
OsAffx.17471.2.S1_at
Os.18323.1.S1_at
Os.52715.1.S1_at
Os.14285.2.S1_at
Os.11754.1.A1_at
OsAffx.29978.1.S1_s_at
Os.22968.1.A1_at
OsAffx.24125.1.S1_s_at
Os.36566.2.S1_at
Os.54895.1.S1_x_at
OsAffx.6701.1.S1_s_at
Os.46604.1.S1_s_at
OsAffx.25714.2.S1_s_at
Os.56161.1.S1_at
Os.14862.1.S1_a_at
OsAffx.2750.1.S1_at
OsAffx.28968.1.S1_s_at
Os.30021.2.S1_at
Os.21778.1.S1_at
Os.27148.1.A1_at
Os.52912.1.S1_at
Os.54385.1.S1_at
Os.37773.1.S1_at
Os.51195.1.S1_at
OsAffx.29134.1.S1_at
Os.53699.1.S1_at
OsAffx.7682.1.S1_s_at
Os.18581.1.S1_at
Os.17705.1.A1_at
Os.27231.1.S1_at
Os.8846.1.S1_at
Os.54895.1.S1_at
Os.14894.2.S1_at
Os.56346.1.S1_at
Os.30101.1.S1_at
OsAffx.25907.1.S1_x_at
Os.23555.1.A1_at
Os.49562.1.A1_at
Os.24325.1.A1_at
OsAffx.4970.1.S1_at
Os.23381.1.A1_at
Os.32977.1.S1_x_at
Os.51179.1.S1_at
Os.18288.1.S1_at
OsAffx.29541.1.S1_at
Os.4614.1.S1_a_at
Os.10093.4.S1_s_at
Os.49395.1.S1_at
Os.56924.1.S1_at
Os.48257.1.A1_at
Os.51964.1.S1_at
OsAffx.27508.7.S1_s_at
Os.25250.1.S1_at
Os.25109.1.S1_at
Os.11411.2.S1_a_at
Os.18149.2.S1_at
OsAffx.28375.1.S1_at
OsAffx.6701.1.S1_at
Os.53400.1.S1_at
OsAffx.23266.1.S1_s_at
Os.25251.1.A1_at
Os.50616.1.S2_x_at
Os.15513.2.S1_x_at
Os.38207.1.S1_x_at
Os.9456.1.S1_at
Os.47452.1.A1_at
Os.52461.1.S1_at
Os.33852.1.S1_at
OsAffx.5446.1.S1_s_at
OsAffx.18673.2.S1_at
Os.17439.1.S1_at
Os.10767.2.S1_x_at
Os.14561.1.S1_at
Os.48153.2.A1_s_at
Os.3985.1.S1_at
Os.53263.1.S1_at
Os.23712.1.S1_at
OsAffx.13771.1.S1_x_at
Os.46268.1.S1_at
Os.50205.1.S1_x_at
Os.8971.1.S1_at
Os.11659.1.S1_at
Os.52386.2.S1_x_at
Os.7776.1.S1_at
OsAffx.25288.1.S1_s_at
Os.11575.4.S1_x_at
Os.8199.1.S1_at
Os.45405.1.A1_at
Os.23809.1.S1_at
Os.9563.1.S1_at
Os.12924.1.S1_s_at
Os.6268.1.S1_at
Os.55324.1.S1_at
OsAffx.24102.2.S1_s_at
Os.6182.1.S1_at
Os.54124.1.S2_at
Os.55085.1.S1_at
Os.681.1.S1_x_at
Os.36767.1.S1_at
Os.52728.1.S1_at
Os.52154.1.S1_at
Os.26977.1.A1_at
Os.6723.1.S1_at
Os.51371.1.S1_at
Os.26918.1.A1_at
Os.37971.1.A1_at
Os.47940.1.S1_at
Os.49252.1.S1_x_at
Os.51115.1.S1_x_at
Os.14866.1.S1_at
Os.52856.1.S1_at
Os.50786.1.S1_at
Os.49258.1.S1_at
Os.26719.1.S1_at
Os.10295.1.S1_at
Os.14762.3.S1_x_at
Os.34199.2.S1_s_at
Os.15299.1.S1_x_at
Os.7585.1.S1_at
Os.27609.1.A1_x_at
Os.51366.1.S1_at
OsAffx.32010.1.S1_at
OsAffx.12229.1.S1_at
Os.6259.1.S1_at
Os.11257.1.S1_at
Os.37652.1.S1_a_at
Os.50860.1.S1_at
Os.39511.1.A1_at
Os.54140.1.S1_at
Os.1433.1.S1_at
Os.9606.1.A1_s_at
Os.36350.1.A1_at
Os.6714.1.S1_a_at
OsAffx.19629.1.S1_at
Os.36434.1.S1_at
Os.7743.2.S1_x_at
Os.46056.1.S1_at
OsAffx.12462.1.S1_s_at
Os.15171.1.S1_s_at
Os.26958.1.S1_at
Os.54285.1.S1_at
Os.20086.1.S1_at
Os.19597.1.S1_at
Os.15633.1.S2_at
Os.38444.2.S1_at
Os.6723.1.S1_s_at
Os.5834.1.S1_at
Os.5376.1.S1_at
Os.38444.2.S1_x_at
Os.10247.1.S1_a_at
Os.1151.2.S1_a_at
Os.53286.1.S1_s_at
Os.10990.1.S1_at
Os.8905.2.S1_x_at
Os.27007.1.A1_at
Os.26986.1.A1_at
Os.49221.1.S1_at
Os.7279.2.S1_at
Os.27099.1.S1_at
Os.35710.1.S1_at
Os.21390.1.S1_at
Os.54496.1.S1_x_at
OsAffx.12312.1.S1_at
Os.10899.1.S1_at
Os.12327.1.S1_at
Os.49286.1.S1_x_at
Os.27035.2.S1_s_at
OsAffx.18297.1.S1_at
Os.9343.1.S1_a_at
Os.24021.1.S1_x_at
Os.55113.1.S1_at
Os.9028.1.S1_at
Os.10767.1.S1_at
Os.50288.1.S1_at
Os.34785.1.S1_a_at
OsAffx.31449.1.S1_at
Os.49982.1.S1_at
OsAffx.14528.1.S1_at
Os.53889.1.S1_at
Os.50340.1.S1_at
Os.33341.2.S1_at
Os.7743.2.S1_at
Os.27005.1.A1_at
Os.53326.1.S1_at
Os.31338.1.S1_at
Os.50702.1.S1_at
Os.10246.3.S1_at
OsAffx.19366.1.S1_at
Os.8521.1.S1_at
OsAffx.12897.1.S1_at
Os.10878.1.S1_at
Os.20802.1.S1_at
Os.57536.1.S1_at
Os.54218.1.S1_at
Os.14324.1.S1_s_at
Os.49957.1.S1_at
Os.25230.2.A1_at
Os.8905.1.S1_at
Os.2010.1.S1_at
Os.15299.1.S1_at
Os.1741.4.S1_x_at
OsAffx.25546.1.S1_s_at
OsAffx.15239.1.S1_at
Os.50814.2.S1_at
Os.38164.1.S1_at
OsAffx.1887.1.S1_x_at
Os.9739.1.S1_at
Os.54107.2.S1_at
Os.52198.1.S1_at
Os.7813.1.S1_at
Os.27305.1.S1_at
Os.17012.1.S1_at
Os.47316.1.S1_at
Os.53305.1.S1_at
Os.39427.1.A1_s_at
Os.32714.1.S1_at
Os.28406.1.S1_at
OsAffx.21879.1.S1_x_at
Os.52634.2.S1_x_at
Os.7279.2.S1_x_at
Os.50412.1.S1_at
Os.48531.1.A1_at
OsAffx.30966.4.S1_x_at
Os.10358.1.A1_at
Os.54725.1.S1_at
Os.34199.1.S1_at
Os.18989.1.S1_at
Os.55600.1.S1_at
Os.681.1.S1_at
Os.53954.1.S1_at
Os.53478.1.S1_at
Os.16898.2.S1_at
Os.51264.1.S1_at
Os.54295.1.S1_at
Os.18126.1.S1_at
Os.11575.3.S1_x_at
Os.50616.1.S2_at
Os.18164.1.S1_at
Os.17322.1.S1_at
OsAffx.27428.1.S1_at
Os.25222.1.S2_at
Os.18124.1.S1_x_at
Os.25651.1.S1_at
Os.38402.1.S1_at
OsAffx.10967.4.S1_at
Os.49801.1.S1_s_at
Os.17392.1.S1_at
Os.14762.3.S1_at
OsAffx.12042.1.S1_s_at
Os.23186.1.S1_at
Os.52356.1.S1_at
Os.52292.1.S1_at
Os.26924.1.A1_at
OsAffx.92.1.S1_at
OsAffx.26617.2.S1_x_at
Os.54172.1.S1_at
OsAffx.28030.1.S1_x_at
Os.54496.1.S1_at
Os.11380.1.S1_x_at
Os.52869.1.S1_at
Os.57049.1.S1_at
Os.15507.1.S1_at
Os.52384.1.A1_at
Os.18985.1.S1_at
Os.51030.1.S1_at
Os.16914.1.S2_at
OsAffx.5976.1.S1_at
Os.15171.1.S1_at
Os.3141.1.S1_at
Os.14750.1.S1_at
Os.51264.1.S1_x_at
Os.52240.1.S1_at
Os.49948.1.S2_at
Os.27589.1.S1_at
Os.14861.1.S1_s_at
Os.51366.1.S2_at
Os.27350.1.A1_at
Os.11239.1.S2_at
Os.14913.1.S1_at
Os.11380.1.S1_s_at
Os.10477.2.S1_x_at
Os.11239.1.S1_at
Os.52165.1.S1_at
Os.23097.1.A1_at
Os.18665.1.S1_at
Os.16414.1.S1_x_at
Os.49805.1.S1_at
Os.23944.1.A1_at
OsAffx.25067.1.S1_at
Os.51813.1.S1_at
Os.52470.1.S1_at
Os.48652.1.A1_at
Os.9778.1.S2_at
Os.22698.1.S1_at
Os.51191.1.S1_x_at
Os.39151.1.S1_at
OsAffx.24492.1.S1_at
Os.10816.1.S1_at
Os.56066.1.S1_at
Os.27078.2.S1_x_at
Os.11190.1.S1_at
Os.10709.1.S1_at
Os.52245.1.S1_at
Os.12269.3.S1_x_at
Os.8395.1.S1_at
Os.51968.1.S1_a_at
Os.25470.1.S1_at
Os.27327.1.S1_at
Os.7774.1.S1_x_at
Os.14894.1.A1_at
Os.39806.1.S1_at
Os.13560.1.S1_at
Os.52300.1.S1_at
Os.50984.1.S1_s_at
Os.17140.1.S1_at
Os.46699.1.S1_at
Os.15896.1.S1_at
Os.56098.1.S1_at
Os.9776.1.S1_a_at
Os.12201.2.S1_at
OsAffx.14375.1.S1_at
Os.56098.1.S1_x_at
Os.51253.1.S1_at
Os.14731.1.S1_at
Os.53740.1.S1_s_at
Os.14491.1.S1_a_at
Os.27087.1.A1_at
Os.10477.1.S1_a_at
Os.1995.1.S1_at
Os.27305.1.S2_at
Os.47846.1.S1_at
Os.37024.1.S1_s_at
Os.25955.1.S1_at
Os.10310.1.S1_at
Os.27794.1.S1_at
Os.18594.1.S2_at
Os.51651.1.A1_at
Os.24041.1.A1_at
Os.12269.3.S1_at
Os.7163.1.S1_at
Os.17052.1.S1_s_at
OsAffx.17460.1.S1_at
Os.11190.1.S1_s_at
Os.17140.1.S1_x_at
Os.54486.1.S1_at
Os.47942.1.A1_at
Os.14385.1.S1_at
Os.7732.1.S1_at
Os.6163.1.S1_at
Os.39305.1.A1_at
Os.8448.1.S1_at
Os.48711.1.A1_at
Os.52587.1.S1_at
Os.53072.1.S1_at
OsAffx.17471.1.S1_at
Os.5846.1.S1_at
Os.34459.1.S1_at
Os.39305.1.A1_x_at
Os.9382.1.S1_at
Os.27601.1.A1_at
Os.51437.1.S1_at
Os.49931.1.S1_at
Os.53944.1.A1_s_at
Os.27078.1.S1_s_at
OsAffx.30906.1.S1_at
Os.10477.1.S1_at
Os.23089.1.S1_at
Os.27746.1.A1_at
Os.48986.1.S1_s_at
OsAffx.20641.1.S1_at
Os.14214.1.S1_at
Os.28080.1.A1_at
Os.25553.1.A1_at
Os.27078.1.S1_x_at
Os.7244.1.S1_at
Os.6747.1.S1_a_at
Os.47732.1.S1_at
Os.27078.1.S1_at
OsAffx.27710.1.S1_at
Os.49320.1.S1_at
OsAffx.9156.2.S1_at
Os.25168.2.A1_at
OsAffx.25825.1.S1_at
Os.51138.1.S1_at
OsAffx.9156.1.S1_at
OsAffx.24595.2.S1_x_at
Os.47318.1.A1_at
OsAffx.12089.1.S1_at
Os.17076.1.S1_at
Os.9417.1.S1_at
OsAffx.10840.1.S1_at
Os.30608.3.S1_x_at
Os.51165.1.S1_at
Os.50472.1.S1_at
Os.51541.1.S1_at
OsAffx.5876.1.S1_at
Os.32459.2.S1_x_at
OsAffx.30784.1.S1_s_at
Os.15854.1.S1_at
Os.26891.1.A1_x_at
Os.47730.2.S1_x_at
OsAffx.27752.1.S1_s_at
Os.35787.1.S1_x_at
Os.20244.1.S1_at
Os.49856.1.S1_at
Os.5390.1.S1_at
Os.19366.4.A1_a_at
Os.456.3.S1_s_at
Os.5188.1.S1_at
Os.18980.1.A1_at
OsAffx.29866.1.S1_at
Os.27638.1.S1_at
OsAffx.26492.1.S1_at
Os.51382.1.S1_at
OsAffx.28771.1.S1_at
Os.17812.1.S1_at
Os.36283.1.S1_at
Os.5438.1.S1_at
Os.55266.1.S1_at
Os.46864.1.S1_at
Os.22312.3.A1_a_at
Os.8888.1.S1_at
Os.49479.1.S1_at
Os.11169.1.S1_a_at
Os.9443.1.S1_at
Os.53164.1.S1_at
Os.26822.1.S1_at
Os.27402.1.S1_at
Os.18519.1.S1_at
Os.14684.1.S1_at
Os.46848.2.S1_x_at
Os.54255.1.S1_at
Os.31644.1.S1_at
Os.49275.1.S1_at
Os.55281.1.S1_at
Os.8753.4.S1_x_at
OsAffx.25340.1.S1_at
Os.7527.1.S1_at
OsAffx.22469.1.S1_x_at
Os.10763.2.S1_x_at
Os.12018.1.S1_at
Os.27120.1.S2_at
Os.19586.1.S1_at
Os.24876.1.S1_s_at
OsAffx.10060.1.S1_at
OsAffx.18005.1.S1_at
Os.46892.2.S1_x_at
Os.36396.1.S1_at
Os.21854.2.S1_x_at
Os.428.1.S1_at
Os.16030.1.S1_x_at
Os.11840.1.S1_at
Os.25255.1.S1_at
Os.51876.1.S1_at
Os.53824.1.S1_x_at
Os.20289.1.S1_at
OsAffx.20681.1.S1_at
OsAffx.4677.1.S1_s_at
Os.52767.1.A1_at
Os.34902.1.S1_at
Os.53871.1.S1_at
Os.10055.1.S1_at
Os.51807.1.S1_at
Os.11296.1.S1_a_at
OsAffx.7826.1.S1_at
Os.38120.1.S1_at
Os.2957.1.S1_at
Os.17762.1.S1_at
Os.3769.1.S1_a_at
Os.51903.1.S1_at
Os.21290.1.S1_at
Os.7694.1.S1_at
Os.53727.1.S1_x_at
Os.53169.1.A1_at
OsAffx.23054.1.S1_at
Os.6645.1.S1_s_at
Os.17844.1.S1_x_at
Os.11722.3.S1_x_at
Os.10346.1.S1_at
OsAffx.19878.1.S1_at
Os.2019.1.S1_at
Os.15696.1.S1_a_at
Os.10093.1.A1_at
Os.39997.1.S1_at
Os.8653.1.S1_at
Os.55360.1.S1_at
Os.17722.1.S1_at
Os.8136.1.A1_at
Os.52431.1.S1_at
Os.47918.1.S1_at
Os.37215.1.S1_at
Os.32042.2.S1_x_at
Os.52293.1.S1_at
OsAffx.26230.2.S1_at
Os.50881.1.S1_x_at
Os.24640.1.A1_at
Os.11914.1.S1_at
Os.17844.1.S1_at
Os.33796.1.S1_x_at
Os.27110.1.A1_at
Os.12106.1.S1_at
Os.55898.1.S1_at
Os.34496.1.S1_at
Os.16596.1.S1_at
Os.7603.1.S1_at
Os.49536.1.S1_at
Os.27159.1.S1_at
Os.12430.1.S1_at
Os.50155.1.S1_at
Os.6864.1.S1_at
Os.2019.2.S1_x_at
Os.46505.2.S1_at
Os.17037.1.S2_a_at
OsAffx.32071.1.S1_at
Os.22374.1.S2_a_at
Os.9836.1.S1_at
Os.1606.1.S1_at
Os.34013.2.S1_x_at
OsAffx.19166.1.S1_at
Os.36913.1.S1_at
OsAffx.22827.1.S1_x_at
Os.27175.1.S1_a_at
Os.8582.1.S1_at
Os.37617.1.S1_at
Os.47914.1.S1_at
Os.53926.1.S1_at
Os.55103.1.S1_at
Os.28429.3.S1_x_at
Os.23471.2.S1_at
Os.47342.1.S1_at
Os.55687.1.S1_at
OsAffx.18589.1.S1_s_at
Os.10748.1.S1_at
Os.681.2.S1_x_at
Os.8269.1.A1_at
OsAffx.24102.2.S1_at
OsAffx.28452.1.S1_x_at
Os.21798.1.S1_at
Os.52503.1.S1_at
Os.26226.1.S1_at
Os.37729.1.S1_s_at
Os.57197.1.S1_at
OsAffx.2516.1.S1_s_at
Os.12535.1.S1_at
Os.4641.1.S1_at
Os.27035.1.S1_s_at
Os.9169.1.S1_x_at
Os.54464.1.S1_at
Os.52261.1.S1_at
Os.30032.1.S1_at
Os.25556.1.S1_x_at
OsAffx.13902.1.S1_at
Os.40404.1.S1_s_at
Os.9273.1.S1_x_at
Os.40398.1.S1_s_at
Os.323.1.S1_at
Os.48206.1.S1_at
Os.6389.1.S1_at
Os.12856.2.S1_at
Os.54232.1.S1_at
Os.418.1.S1_at
Os.46700.1.S1_at
OsAffx.30784.1.S1_at
Os.7736.1.S1_at
Os.15281.1.S1_at
Os.46872.1.S1_at
Os.15281.1.S1_x_at
Os.50180.1.S1_at
Os.51149.1.S1_at
Os.165.1.S1_at
Os.49917.1.S1_at
Os.54936.1.S1_at
OsAffx.21790.1.S1_at
Os.10356.1.S1_at
Os.6037.2.S1_x_at
Os.45928.1.S1_at
Os.11039.1.S1_s_at
Os.8088.1.S1_at
Os.11039.3.S1_at
Os.467.1.S1_a_at
Os.52344.1.S1_at
Os.21280.1.S1_at
Os.6037.1.S1_at
Os.55597.1.S1_at
Os.49627.1.S1_at
Os.51929.1.S1_at
OsAffx.5156.1.S1_at
OsAffx.14888.1.S1_at
Os.57103.1.S1_at
OsAffx.27815.1.S1_s_at
Os.30866.1.S1_at
Os.49453.1.S1_at
Os.12703.1.S1_at
Os.15917.1.S1_at
Os.51753.1.A1_at
OsAffx.31611.1.S1_s_at
Os.55033.1.A1_at
Os.52460.1.S1_at
Os.11330.1.S2_at
Os.20810.4.S1_at
Os.36055.1.S1_at
Os.53254.1.S1_at
Os.51546.1.S1_at
Os.57506.1.S1_at
OsAffx.6015.1.S1_at
Os.21932.1.S1_at
Os.11471.1.S1_at
Os.487.1.S1_at
Os.37745.1.S1_at
Os.15815.1.S1_at
Os.4198.1.S1_at
Os.43896.1.S1_at
Os.4573.1.S1_at
Os.37457.1.S1_at
Os.23482.1.S1_at
Os.10305.1.S1_at
Os.24471.1.S1_at
Os.33673.1.A1_at
Os.5809.1.S1_s_at
Os.28186.2.S1_s_at
Os.46861.1.A1_at
Os.20860.1.S1_at
Os.46849.1.S1_at
Os.49646.1.S1_at
Os.11812.1.S1_at
Os.46475.1.S1_at
Os.48082.1.S1_at
OsAffx.27816.1.S1_at
Os.54075.1.S1_at
Os.6125.1.S1_at
Os.55314.1.S1_at
Os.21957.1.S1_x_at
Os.7770.1.S1_at
Os.50857.1.S2_at
Os.40388.2.S1_x_at
Os.6450.1.S1_at
Os.6118.1.S1_at
Os.4198.1.S1_x_at
Os.11361.1.S1_at
Os.5622.1.S1_at
Os.8114.1.A1_x_at
Os.53489.1.S1_at
OsAffx.12570.1.S1_at
Os.46844.1.S1_at
Os.4079.1.S1_a_at
Os.6998.1.S1_at
Os.6089.1.S1_at
Os.3729.1.S1_at
Os.8112.1.S1_at
Os.38017.1.S1_s_at
Os.5943.1.S1_at
Os.34161.2.S1_x_at
Os.6654.1.S1_at
Os.49157.1.S1_s_at
Os.23800.2.S1_x_at
OsAffx.26738.1.S1_at
Os.56903.1.S1_at
Os.21364.1.S1_at
Os.15026.1.S1_at
OsAffx.32309.1.A1_at
Os.51335.1.S1_at
Os.46589.1.S1_at
Os.51092.1.S1_at
Os.6764.1.S1_at
OsAffx.29152.1.S1_s_at
Os.11920.1.S1_s_at
Os.14355.1.S1_at
Os.27389.3.S1_x_at
Os.16882.2.S1_at
Os.1411.1.S1_at
Os.27807.2.S1_a_at
Os.52239.1.S1_at
Os.17242.1.S1_at
Os.12629.1.S2_at
Os.27759.1.S1_at
OsAffx.26496.1.S1_at
OsAffx.28022.1.S1_x_at
Os.28207.1.S1_at
Os.16494.1.S1_at
OsAffx.3970.1.S1_at
Os.11450.1.S3_a_at
Os.19632.1.S1_at
Os.1147.1.A1_at
Os.14955.1.S1_at
OsAffx.19206.1.S1_x_at
Os.6315.1.S1_at
Os.50285.2.S1_x_at
OsAffx.12988.1.S1_x_at
OsAffx.32222.1.S1_s_at
Os.49525.1.S1_at
Os.47745.1.S1_at
Os.49130.1.S1_x_at
OsAffx.10805.1.S1_at
Os.50316.1.S1_s_at
Os.54272.1.S1_at
Os.10521.1.S1_at
Os.23257.1.A1_at
Os.50776.1.S1_at
Os.56267.1.S1_at
Os.15573.1.A1_s_at
OsAffx.25914.1.S1_at
Os.18338.1.S1_at
Os.53403.1.S1_s_at
Os.14205.1.S1_at
Os.50366.1.S1_x_at
Os.27439.2.S1_at
Os.11975.2.A1_at
Os.28385.2.S1_a_at
Os.53186.1.S1_x_at
Os.31151.2.S1_at
Os.7473.1.S1_at
Os.17449.1.A1_at
Os.15478.1.S1_x_at
Os.24098.1.S1_a_at
Os.8770.1.S1_at
Os.46310.1.S1_at
Os.54612.1.A1_at
Os.14762.2.S1_s_at
Os.23219.1.S1_at
Os.27555.1.S1_at
Os.53663.1.S1_at
Os.27047.1.A1_at
Os.7557.2.S1_at
Os.27875.1.S1_at
OsAffx.32343.1.S1_at
Os.4174.1.S1_at
Os.47877.1.S1_at
Os.9216.1.S1_at
Os.51928.1.S1_at
Os.12327.1.S1_x_at
Os.49399.1.S1_at
OsAffx.32236.1.A1_at
Os.9301.1.S1_x_at
Os.52392.1.S1_at
OsAffx.20211.1.S1_at
OsAffx.18947.1.S1_x_at
Os.27968.1.S1_at
Os.51731.1.S1_at
OsAffx.20681.1.S1_s_at
OsAffx.18809.1.S1_at
OsAffx.30136.2.S1_at
Os.12606.1.S1_at
Os.12234.2.S1_s_at
Os.38467.1.S1_s_at
Os.56026.1.A1_at
Os.33351.1.S1_at
Os.11798.1.S1_at
OsAffx.29395.1.S1_at
OsAffx.4953.1.S1_at
Os.49553.1.S1_at
Os.16682.1.S1_at
Os.54313.1.S1_at
Os.5210.1.S1_at
OsAffx.26230.2.S1_x_at
Os.26455.2.S1_s_at
Os.52627.1.S1_at
Os.23654.1.S1_at
Os.52552.1.S1_at
Os.32272.1.S1_x_at
OsAffx.23844.1.S1_at
Os.23654.2.S1_x_at
Os.16334.1.S1_at
Os.28435.1.S1_a_at
OsAffx.26447.3.S1_at
OsAffx.15447.1.S1_at
OsAffx.26736.1.S1_at
Os.12629.1.S1_at
Os.51855.1.S1_at
Os.53836.1.S1_at
Os.22580.1.S1_s_at
Os.15901.1.S1_at
OsAffx.31153.1.S1_x_at
Os.1120.1.S1_at
Os.18595.1.A1_at
Os.6093.3.S1_at
OsAffx.32221.1.A1_s_at
Os.37620.1.S1_at
Os.27755.1.S1_at
Os.51813.1.S2_at
OsAffx.23673.1.S1_at
Os.20531.1.S1_at
Os.23327.2.S1_a_at
OsAffx.25759.1.S1_at
OsAffx.31985.1.S1_at
OsAffx.29174.1.S1_at
Os.27920.1.A1_at
Os.26063.1.S1_at
OsAffx.11963.1.S1_at
OsAffx.15178.1.S1_s_at
Os.16327.1.S1_at
Os.6976.1.S1_s_at
Os.7774.1.S1_at
OsAffx.19331.1.S1_at
Os.57569.2.A1_s_at
OsAffx.2924.1.S1_at
Os.27497.1.S1_at
Os.15792.1.S1_at
Os.21893.3.A1_at
OsAffx.27614.1.S1_at
Os.11286.1.A1_at
OsAffx.16737.1.S1_at
Os.50660.1.S1_at
Os.6776.1.S1_at
Os.49446.1.S1_at
Os.11327.1.S1_at
Os.46941.1.S1_s_at
Os.51574.1.S1_at
Os.20614.2.S1_at
Os.10884.1.S1_at
Os.11923.1.S1_x_at
Os.17542.1.S1_at
Os.49997.1.S1_at
Os.1310.1.S1_a_at
Os.17228.1.S1_at
Os.7612.1.S1_at
Os.21957.2.S1_x_at
Os.24902.1.S1_at
Os.51791.1.S1_at
Os.21858.2.S1_x_at
Os.11991.1.S1_at
Os.47955.1.S1_at
Os.37707.1.S1_at
Os.37707.2.S1_x_at
Os.6824.1.S1_at
Os.21957.2.S1_at
Os.51245.1.S1_at
Os.37907.1.S1_at
Os.16615.1.S1_at
Os.1475.1.S1_at
OsAffx.32166.1548.S1_s_at
Os.19021.1.S1_at
Os.10959.1.S2_at
Os.7690.1.S1_at
OsAffx.13818.1.S1_at
Os.40424.1.S1_at
Os.10784.1.S1_at
Os.11939.1.S1_at
Os.31147.1.S1_at
OsAffx.22999.1.S1_at
Os.21803.1.S1_at
Os.1000.1.S1_at
OsAffx.17576.1.S1_s_at
Os.17390.1.S1_at
Os.49397.1.S1_at
Os.50234.1.S1_at
Os.19366.1.S1_a_at
OsAffx.18126.1.S1_at
Os.456.1.S1_a_at
Os.49694.1.S1_at
Os.48485.1.S1_at
Os.36278.1.S1_x_at
Os.49397.1.S1_x_at
Os.6849.1.S2_at
Os.9727.1.S1_at
Os.24545.2.S1_x_at
OsAffx.15314.1.S1_at
Os.17058.1.S1_at
Os.23712.2.S1_at
Os.21858.1.S1_at
Os.47959.1.S1_at
Os.23101.1.A1_at
Os.24093.2.S1_x_at
Os.17983.1.S1_at
Os.7756.2.S1_at
Os.30516.1.S1_at
OsAffx.12889.1.S1_s_at
Os.49396.2.S1_x_at
Os.17179.1.A1_at
Os.9815.1.S1_at
Os.7029.1.S1_at
Os.41695.15.S1_s_at
Os.7756.2.S1_x_at
Os.27742.2.S1_a_at
Os.30537.1.S1_at
Os.24895.1.S1_at
Os.51311.1.S1_at
Os.28427.2.S1_x_at
Os.10166.1.S1_at
Os.20541.1.S1_at
OsAffx.12324.1.S1_at
Os.25621.2.S1_at
OsAffx.26533.1.S1_at
OsAffx.2171.1.S1_at
Os.53661.1.S1_s_at
Os.49837.1.S1_a_at
OsAffx.22100.1.S1_x_at
Os.4918.1.S1_at
OsAffx.23145.1.S1_s_at
Os.27386.1.S1_at
OsAffx.32292.1.S1_x_at
Os.47732.1.S1_s_at
Os.6043.1.S1_at
OsAffx.24369.2.S2_at
Os.24906.1.S1_at
Os.22788.1.S1_at
Os.46800.1.S2_a_at
Os.55174.1.S1_at
Os.50727.1.S1_x_at
Os.53096.1.S1_at
Os.38169.1.S1_at
Os.8550.1.S1_x_at
Os.7365.2.S1_x_at
OsAffx.29875.1.S1_s_at
Os.33309.1.S1_at
Os.38169.1.S1_a_at
Os.24092.1.S1_at
Os.51497.1.A1_s_at
Os.47946.1.S1_s_at
Os.53868.1.S1_s_at
Os.53348.1.S1_at
Os.57176.1.S1_at
OsAffx.193.1.S1_x_at
Os.56126.1.S1_at
Os.55098.1.S1_at
Os.47722.1.S1_at
Os.51672.2.S1_at
Os.20387.1.S1_at
Os.26784.1.S1_a_at
OsAffx.14373.1.S1_s_at
Os.27238.1.S1_at
Os.8148.1.S1_a_at
Os.19861.1.S1_at
Os.7711.1.S1_at
Os.51402.1.S1_at
Os.38164.1.S2_at
OsAffx.7458.1.S1_x_at
Os.28124.1.S1_at
Os.45997.1.S1_x_at
Os.1818.1.S1_at
Os.6381.1.S1_at
Os.18070.1.S1_at
Os.50340.2.S1_x_at
Os.54648.1.S1_at
Os.53255.1.S1_at
Os.5549.1.S1_at
OsAffx.3755.1.S1_at
Os.7902.1.S1_at
OsAffx.24280.2.S1_at
Os.27838.1.S1_at
Os.7121.1.S1_at
Os.16365.1.S1_at
Os.52221.1.S1_at
Os.48597.1.A1_x_at
Os.57519.1.A1_at
Os.3399.1.S1_at
Os.9608.1.S1_at
Os.15516.1.S1_at
Os.51226.1.S1_at
Os.22086.1.S1_at
Os.27438.1.S1_a_at
Os.50222.1.S1_at
OsAffx.28017.1.S1_at
Os.52722.1.S1_at
OsAffx.23064.2.S1_x_at
OsAffx.32238.1.S1_x_at
Os.27036.1.S1_at
OsAffx.32190.1.S1_at
Os.20608.1.S1_at
OsAffx.32190.1.S1_x_at
OsAffx.32190.1.A1_at
Os.46658.1.S1_at
Os.2901.1.S1_at
OsAffx.32312.1.A1_at
Os.142.2.A1_a_at
Os.43415.1.A1_at
OsAffx.3724.1.S1_at
Os.27207.1.S1_at
Os.20572.1.A1_at
OsAffx.30475.3.S1_s_at
OsAffx.32313.1.S1_at
Os.30886.1.S1_at
OsAffx.10837.1.S1_at
OsAffx.6397.1.S1_at
Os.51380.1.S1_at
Os.53843.1.S1_at
Os.20206.1.S1_at
Os.52536.1.S1_at
Os.26984.1.A1_at
Os.46574.1.S1_at
Os.34474.1.S1_at
OsAffx.12141.1.S1_at
Os.56287.1.S1_at
OsAffx.32312.1.S1_at
Os.6596.1.S1_at
Os.6849.1.S1_at
OsAffx.32190.1.A1_x_at
Os.11002.1.S1_at
Os.32021.1.S1_at
Os.23620.1.A1_a_at
Os.28301.1.S2_at
OsAffx.25390.1.S1_x_at
Os.17736.1.S1_at
Os.56320.1.S1_at
Os.12429.1.S1_at
Os.38090.1.S1_at
Os.47136.1.A1_x_at
Os.34563.1.S1_at
OsAffx.19979.1.S1_at
Os.15062.1.S1_a_at
Os.31112.2.S1_at
Os.50783.1.S1_x_at
Os.6206.2.S1_x_at
Os.38090.2.S1_x_at
Os.23550.1.S2_at
OsAffx.24671.1.S1_s_at
Os.9812.1.S1_at
Os.9209.1.S1_s_at
OsAffx.29066.1.S1_at
Os.33341.2.S1_x_at
Os.56171.1.S1_a_at
Os.8871.1.S1_at
Os.49226.1.S1_at
Os.37797.1.A1_at
Os.27385.2.S1_x_at
Os.2416.1.S1_a_at
Os.28531.1.S1_at
OsAffx.4159.1.S1_x_at
Os.52255.1.S1_x_at
OsAffx.3920.1.S1_s_at
OsAffx.18738.1.S1_x_at
Os.44598.1.S1_x_at
Os.15219.1.S1_at
Os.9585.1.S1_s_at
Os.46615.1.S1_at
Os.33670.2.S1_at
Os.53395.1.S1_at
OsAffx.26826.1.S1_at
Os.10623.2.S1_a_at
OsAffx.24316.1.S1_at
OsAffx.26230.1.S1_at
Os.52821.1.S1_at
Os.53864.1.S1_at
OsAffx.6114.1.S1_at
Os.46511.1.S1_at
Os.25587.2.S1_at
Os.18572.1.S1_at
Os.5045.1.S1_at
Os.35648.1.S1_at
Os.46511.2.S1_x_at
Os.12922.1.S1_at
OsAffx.16709.2.S1_s_at
Os.36969.1.S1_at
Os.5109.1.S1_at
Os.11347.1.S1_at
Os.12915.1.S1_at
Os.11015.1.S1_at
OsAffx.21384.2.S1_x_at
Os.2693.1.S1_x_at
Os.49177.1.S1_at
Os.51068.1.S1_at
Os.2693.2.S1_at
OsAffx.12379.1.S1_at
Os.33661.1.S1_at
Os.32592.1.S1_at
Os.613.1.S1_a_at
Os.10652.1.S1_at
Os.20261.1.S1_at
Os.33042.1.S1_at
Os.48054.1.S1_at
Os.47972.1.S1_at
Os.9246.1.S1_at
Os.5770.1.S1_at
Os.51145.1.S1_at
Os.10171.1.S1_at
Os.2243.1.S1_a_at
Os.27031.1.S1_at
Os.26082.1.S1_s_at
Os.554.1.S1_at
Os.18664.2.S1_x_at
Os.54141.1.S1_at
Os.12381.1.S1_s_at
Os.49874.2.S1_x_at
Os.24881.1.A1_at
Os.50790.1.S1_at
Os.49209.1.S1_at
Os.10535.1.S1_at
Os.5060.1.S1_at
Os.8379.1.S1_at
Os.50857.1.S1_at
Os.47981.1.S1_at
Os.7967.1.S1_at
Os.6427.1.S1_at
Os.10255.1.S1_s_at
Os.53664.1.S1_at
OsAffx.26199.1.S1_x_at
Os.20329.1.S1_at
Os.4320.1.S1_at
Os.18664.1.S1_a_at
Os.31950.1.S1_at
OsAffx.12711.1.S1_x_at
Os.13991.1.A1_at
Os.56892.1.S1_at
OsAffx.4142.1.S1_at
Os.33786.1.S1_at
Os.51650.1.S1_at
Os.26849.1.S1_at
Os.11538.1.S1_at
Os.24778.1.S1_at
Os.10317.1.S1_at
Os.7638.1.S1_at
Os.22373.1.S1_at
Os.54167.1.S1_at
Os.54003.1.S1_at
OsAffx.27633.1.S1_at
Os.51105.1.S1_s_at
Os.34358.1.S1_at
Os.50896.1.S1_at
OsAffx.29964.2.S1_at
OsAffx.3586.1.S1_s_at
[truncated: 1,340 more rows]

## Sheet: 5,757
5,757 between different sampling times
Os.10901.1.S1_a_at
Os.57519.1.S1_x_at
Os.9191.1.S1_s_at
Os.12112.1.S1_at
Os.39966.1.A1_at
OsAffx.25073.1.S1_x_at
Os.2019.2.S1_x_at
Os.10280.1.A1_at
Os.2019.1.S1_at
Os.22374.1.S2_a_at
Os.32177.1.S1_at
Os.14921.1.S1_at
Os.1193.1.S1_at
Os.9212.1.S1_at
Os.27346.1.S1_at
Os.19141.1.S1_at
Os.11707.1.A1_at
Os.16997.1.S1_at
Os.10556.1.S1_at
Os.11786.2.S1_at
Os.57569.2.A1_s_at
Os.2915.1.S1_at
Os.26820.1.A1_s_at
Os.56275.1.S1_x_at
Os.11786.2.S1_x_at
Os.46081.1.S1_at
Os.34841.1.S1_at
Os.28217.1.S1_at
Os.57417.1.S1_s_at
OsAffx.28017.1.S1_at
Os.21280.1.S1_at
Os.11253.1.S1_at
Os.7366.1.S1_at
Os.18955.1.S1_at
Os.38812.1.S1_at
Os.7711.1.S1_at
Os.19861.1.S1_at
Os.15281.1.S1_at
OsAffx.7294.1.S1_at
Os.40021.1.S1_a_at
Os.15281.1.S1_x_at
Os.11788.1.S1_at
Os.27387.1.S1_x_at
Os.12134.1.S1_at
Os.12535.1.S1_at
Os.3399.1.S1_at
Os.16044.1.S1_at
Os.57519.1.A1_at
Os.11812.1.S1_at
Os.6450.1.S1_at
Os.14885.1.S1_at
Os.10410.1.S1_at
OsAffx.24280.2.S1_at
Os.11046.1.S1_at
Os.10146.1.S1_at
Os.17393.1.S1_at
Os.4717.1.S1_at
Os.37955.2.S1_at
Os.26732.1.S1_at
Os.11112.1.S1_s_at
Os.7985.1.S1_at
OsAffx.13348.1.S1_s_at
Os.26820.1.A1_at
Os.51226.1.S1_at
Os.26393.1.S1_at
OsAffx.16129.1.S1_at
Os.15692.1.S1_at
Os.14145.1.A1_at
Os.27836.3.A1_at
Os.11250.1.S1_at
Os.11132.1.S1_s_at
Os.2914.1.S1_at
Os.165.1.S1_at
Os.25606.1.S1_at
OsAffx.3504.1.S1_x_at
Os.11804.1.S1_at
Os.27836.1.A1_s_at
Os.1411.1.S1_at
Os.50222.1.S1_at
Os.17652.1.S1_s_at
Os.28394.2.S1_s_at
Os.17652.1.S2_s_at
Os.17136.1.S1_at
Os.3454.1.S1_at
Os.11830.1.S1_at
Os.10672.1.S1_at
Os.12257.1.S1_at
Os.28098.1.S1_at
Os.23518.1.A1_at
Os.25639.1.S1_at
Os.27387.2.S1_x_at
Os.3808.4.S1_x_at
Os.11946.1.S1_at
Os.11602.1.S1_at
Os.53358.1.S1_at
OsAffx.24157.1.S1_s_at
Os.11335.3.S1_x_at
Os.20853.1.S1_at
Os.49593.1.S1_x_at
Os.11941.2.S1_at
Os.11365.1.S1_at
OsAffx.3100.1.S1_at
OsAffx.14766.1.S1_at
Os.26852.1.A1_at
Os.11619.1.A1_at
Os.5725.1.S1_at
Os.17536.1.S1_at
Os.38045.1.S1_at
Os.48082.1.S1_at
Os.16325.1.S1_at
OsAffx.10756.1.S1_x_at
Os.22651.1.S1_at
Os.27613.1.A1_at
Os.9222.1.S1_at
Os.12046.1.S1_at
Os.27836.2.S1_at
Os.171.1.S1_at
Os.11394.1.S1_at
Os.37215.1.S1_at
OsAffx.28637.1.S1_x_at
Os.37376.2.S1_x_at
Os.19539.1.S1_at
Os.49287.1.S1_x_at
Os.56964.1.S1_at
Os.49287.1.S1_at
Os.10975.1.S1_at
Os.37376.1.S1_at
Os.11929.1.S1_at
Os.11566.1.S1_at
Os.27836.2.S1_s_at
Os.49648.1.S1_s_at
Os.11786.1.S1_at
Os.5495.1.S1_at
Os.2759.1.S1_s_at
Os.54341.1.S1_at
Os.11673.2.S1_x_at
Os.37955.1.S1_a_at
Os.34373.1.S1_at
Os.37955.1.S1_at
Os.11860.1.S1_at
Os.36651.1.S1_at
Os.27724.2.A1_a_at
Os.9385.1.S1_at
Os.12025.1.S1_a_at
Os.2373.1.S1_at
Os.25449.1.S1_at
Os.38581.1.S1_s_at
Os.8785.1.S1_at
Os.22731.1.S1_at
Os.5160.1.S1_at
Os.5357.1.S1_at
Os.9105.1.S1_at
Os.1191.1.S1_at
Os.2423.1.S1_at
Os.46633.1.A1_at
Os.9996.1.S1_at
Os.54548.1.S1_at
Os.175.1.S1_at
Os.14938.1.S1_at
OsAffx.15014.1.S1_s_at
Os.57103.1.S1_at
Os.37955.1.S2_at
Os.26695.1.S1_at
Os.29003.1.S1_at
Os.10025.1.S1_a_at
Os.18305.1.S1_at
Os.11841.1.S1_at
Os.27805.1.S1_at
Os.26827.1.A1_at
Os.7600.1.S1_at
Os.35020.1.S1_at
Os.54548.1.S1_x_at
OsAffx.14373.1.S1_s_at
Os.11947.1.S1_a_at
Os.8569.1.S1_at
Os.37217.1.S1_at
Os.6089.1.S1_at
Os.19474.1.S1_a_at
Os.46800.1.S2_a_at
OsAffx.4677.1.S1_s_at
Os.9950.1.S1_at
Os.12161.1.S1_at
Os.55338.1.S1_at
Os.38169.1.S1_at
Os.39063.1.A1_s_at
Os.17762.1.S1_at
Os.18305.1.S2_at
Os.16025.1.S1_s_at
Os.5066.1.S1_at
Os.3408.1.A2_a_at
Os.15092.1.S1_at
Os.6118.1.S1_at
Os.15152.2.S1_at
Os.39876.1.S1_at
Os.5031.1.S1_at
Os.6976.1.S1_s_at
Os.21230.1.S1_at
Os.17797.1.A1_at
Os.19401.1.S1_at
Os.51460.1.S1_at
Os.3663.1.S1_at
Os.11802.1.S1_at
Os.9900.1.S1_at
Os.9885.2.S1_at
Os.47706.1.S1_at
Os.20387.1.S1_at
Os.38169.1.S1_a_at
Os.46024.1.S1_at
Os.8117.2.S1_at
Os.27659.1.S1_x_at
Os.11616.1.S1_at
Os.37745.1.S1_at
Os.10126.1.S1_at
OsAffx.5561.1.S1_s_at
Os.9885.2.S1_x_at
Os.23163.1.S1_at
Os.15830.1.S1_at
Os.35463.1.S1_at
Os.52261.1.S1_at
Os.9885.1.S1_x_at
Os.26441.2.S1_at
Os.39000.1.S1_at
Os.17299.1.S1_at
Os.11969.1.S1_at
OsAffx.29770.1.S1_at
Os.25311.1.A1_at
Os.9312.1.S1_at
Os.5195.1.S1_at
Os.48498.1.S1_at
Os.29003.1.S1_x_at
Os.11851.1.S1_at
Os.16164.1.S1_at
Os.12492.1.S1_at
Os.18374.1.A1_at
Os.46725.1.S1_at
Os.48535.1.A1_at
Os.19519.1.S1_s_at
Os.34459.1.S1_at
Os.9417.1.S1_at
Os.7665.1.S1_at
Os.5178.1.A1_s_at
Os.24906.1.S1_at
Os.27628.2.S1_a_at
Os.11962.1.S1_at
Os.6142.1.S1_s_at
Os.1150.1.S1_at
Os.43896.1.S1_at
Os.3397.1.S1_at
Os.12230.1.S1_a_at
OsAffx.27339.1.S1_s_at
Os.10524.2.S1_at
Os.55386.1.A1_at
Os.47717.1.A1_s_at
Os.2371.1.S1_at
Os.50175.2.S1_at
OsAffx.26590.1.S1_at
Os.12805.1.S1_at
Os.7028.1.S1_at
Os.1503.1.S1_at
Os.15641.1.S1_at
Os.8481.2.S1_at
Os.27794.1.S1_at
Os.8481.2.S1_x_at
OsAffx.32309.1.S1_at
Os.20283.1.S1_at
Os.15142.1.S1_at
Os.36648.1.S1_x_at
Os.10164.1.S1_at
Os.7902.1.S1_at
Os.12703.1.S1_at
Os.52259.1.S1_at
Os.5047.1.S1_at
Os.49406.1.S1_at
Os.24611.1.S1_at
Os.26088.1.A1_x_at
Os.29051.1.S1_at
Os.10121.1.S1_at
OsAffx.15770.1.S1_at
Os.55249.1.S1_at
Os.4530.1.S1_at
Os.22579.1.S1_at
Os.8481.4.S1_x_at
Os.28124.1.S1_at
Os.7664.1.S1_at
OsAffx.30548.1.S1_at
Os.10583.1.S1_s_at
Os.7475.1.S1_at
Os.12484.1.S1_at
Os.54707.1.S1_x_at
Os.40404.1.S1_s_at
Os.47946.1.S1_s_at
Os.12165.1.S1_at
OsAffx.28932.1.S1_at
Os.55252.1.S1_at
Os.10583.1.S1_at
OsAffx.24921.1.S1_s_at
Os.46551.1.S1_at
Os.40398.1.S1_s_at
Os.50642.1.S1_at
Os.8012.1.S1_at
Os.4324.1.S1_at
Os.11778.1.S1_a_at
Os.12092.1.S1_at
Os.16317.1.S1_at
Os.50883.1.S1_at
Os.3408.2.S1_at
Os.26965.1.S1_at
Os.27615.1.S1_at
Os.7868.1.S1_at
Os.3407.1.S1_a_at
Os.46383.1.S1_at
OsAffx.2971.1.S1_at
Os.27159.1.S1_at
Os.34564.1.S1_at
Os.39764.1.S1_at
OsAffx.14318.1.A1_at
Os.7144.2.S1_a_at
Os.12615.1.A1_at
Os.27838.1.S1_at
OsAffx.15339.1.S1_at
Os.27821.1.S1_s_at
OsAffx.32232.1.A1_at
Os.49627.1.S1_at
Os.37718.1.S1_at
Os.16435.1.S1_at
Os.5186.1.S1_at
Os.14974.1.S1_at
Os.6965.1.S1_at
Os.49658.1.S1_at
Os.56080.1.S1_at
Os.7947.1.S1_x_at
Os.7694.1.S1_at
Os.10754.1.S1_at
Os.36369.1.S1_at
Os.10937.1.S1_at
Os.6418.1.S1_at
Os.26441.1.S1_s_at
Os.4166.1.S1_at
Os.5388.1.S1_at
Os.5385.1.S1_at
Os.7912.1.S1_at
Os.3408.1.A1_x_at
Os.14181.1.S1_at
Os.11675.1.A1_at
Os.8045.1.S1_at
Os.9708.1.S1_at
Os.2404.1.S1_at
Os.8088.1.S1_at
Os.49576.1.S1_at
Os.10524.1.S1_x_at
Os.27569.1.S2_at
Os.9887.1.S1_at
Os.8221.1.S1_a_at
OsAffx.15007.1.S1_at
Os.15152.1.S1_a_at
Os.50587.1.S1_at
Os.7989.1.S1_at
Os.47907.1.S1_at
Os.26827.2.A1_x_at
Os.7861.1.S1_at
Os.12297.1.S1_at
Os.21123.1.S1_at
Os.10097.1.S1_at
Os.9291.1.S1_at
Os.50950.1.S1_x_at
Os.51876.1.S1_at
Os.23978.1.A1_at
Os.11129.1.S1_at
OsAffx.18601.1.S1_at
Os.17002.1.S1_at
Os.22029.1.S1_a_at
Os.12623.1.S1_at
Os.11573.2.A1_a_at
Os.14935.1.S1_at
OsAffx.16902.1.S1_at
Os.14381.2.S1_x_at
Os.5698.1.S1_s_at
OsAffx.22181.1.S1_s_at
OsAffx.5257.1.S1_at
Os.5179.1.A1_at
Os.53870.1.A1_at
Os.11143.1.S1_at
Os.52536.1.S1_at
Os.7947.1.S1_a_at
Os.52796.2.S1_x_at
Os.5651.1.S1_a_at
Os.57327.1.S1_at
Os.51593.1.S1_at
Os.24911.1.S1_at
Os.47814.1.A1_s_at
Os.12150.1.S1_s_at
Os.38834.1.S1_at
Os.21364.1.S1_at
Os.19035.1.S1_at
Os.23550.1.S2_at
Os.21228.1.S1_at
Os.53365.1.S1_at
Os.7676.1.S1_at
Os.13467.1.S1_x_at
Os.39764.1.S1_x_at
Os.22086.1.S1_at
Os.8571.1.S1_s_at
Os.11029.1.S1_at
Os.54080.1.S1_at
Os.11185.1.S1_a_at
Os.54449.1.S1_at
Os.34873.1.S1_at
Os.21635.1.S1_at
Os.19755.2.S1_a_at
Os.11941.1.S1_at
Os.12986.1.S1_at
Os.12371.1.S1_at
Os.5012.1.S1_at
Os.14381.1.S1_at
Os.55272.1.S1_at
Os.48597.1.A1_x_at
Os.14395.1.S1_at
Os.8118.1.S1_at
Os.26922.1.S1_at
Os.17487.1.S1_at
Os.5574.1.S1_s_at
Os.6125.1.S1_at
Os.5101.1.S1_at
Os.45924.1.S1_x_at
Os.48102.1.A1_s_at
Os.27682.1.S1_at
Os.53266.1.S1_at
Os.47617.1.S1_at
Os.322.1.S1_at
Os.50813.1.S1_at
Os.38234.1.S1_at
Os.7972.1.S1_at
Os.11753.1.S1_at
Os.32072.1.S1_at
Os.49139.1.S1_at
Os.17491.1.S1_at
Os.7496.1.S1_a_at
Os.10117.1.S1_at
Os.9506.1.S1_a_at
OsAffx.23005.1.S1_at
Os.36913.1.S1_at
Os.11573.2.A2_a_at
Os.2422.1.S1_a_at
Os.52960.1.S1_x_at
OsAffx.23005.1.S1_x_at
Os.24995.1.S1_a_at
Os.12044.1.S1_at
Os.6423.1.S1_at
Os.6362.1.S1_at
Os.50890.1.S1_at
OsAffx.13902.1.S1_at
Os.5549.1.S1_at
Os.49628.1.S1_at
Os.27322.3.S1_x_at
Os.22713.1.S1_at
Os.53188.1.S1_at
Os.8648.1.S1_s_at
Os.14381.1.S1_a_at
OsAffx.16825.1.S1_s_at
Os.16279.1.S1_at
Os.57456.1.S1_x_at
Os.25651.1.S1_at
Os.4385.1.S1_at
Os.5817.1.S1_at
Os.9608.1.S1_at
Os.15799.1.S1_at
Os.16659.1.S1_at
OsAffx.5019.1.S1_at
Os.11854.1.S1_at
Os.11573.5.A1_x_at
Os.8593.1.S1_at
Os.5457.1.S1_at
Os.17959.1.S1_a_at
OsAffx.24957.1.S1_at
Os.26968.1.S1_at
Os.26448.1.A1_at
Os.37713.1.S1_at
Os.19608.1.S1_at
Os.39973.1.S1_s_at
Os.45894.1.S1_x_at
Os.37773.1.S1_at
Os.10942.1.S1_a_at
Os.29003.2.S1_x_at
Os.2292.3.S1_x_at
Os.15283.1.S1_at
Os.25236.1.S1_x_at
Os.26927.1.S1_at
Os.7836.1.S1_s_at
Os.9880.1.S1_a_at
OsAffx.6372.1.S1_s_at
Os.48131.1.S1_s_at
Os.46598.1.S1_a_at
Os.6594.1.S1_at
Os.50438.1.S1_at
OsAffx.32258.1.A1_at
Os.50398.1.S1_at
Os.17315.1.S1_at
Os.50470.1.S1_at
Os.5830.1.S1_at
Os.6595.1.S1_a_at
Os.32314.1.S1_at
Os.18683.1.S1_at
Os.53702.1.S1_x_at
OsAffx.29486.5.S1_s_at
Os.11106.1.S1_at
Os.23405.1.S1_at
Os.27322.2.S1_at
Os.7253.1.S1_at
Os.16659.1.S2_at
Os.11666.1.S1_at
Os.2488.1.S1_at
Os.54420.1.S1_at
Os.10155.1.S1_at
OsAffx.21790.1.S1_at
Os.12150.1.S1_at
Os.8052.1.S1_at
Os.52938.1.S1_a_at
Os.8564.1.S1_at
OsAffx.15339.1.S1_s_at
Os.4671.1.S1_a_at
Os.15304.1.A1_at
Os.5648.1.S1_at
Os.17609.1.S1_at
Os.27322.1.S1_x_at
Os.55263.1.S1_at
Os.20936.1.S1_a_at
Os.7972.1.S2_at
Os.16245.1.S1_at
OsAffx.12962.1.S1_at
Os.38283.1.S2_a_at
Os.49266.1.A1_at
Os.47778.1.A1_s_at
Os.6723.1.S1_s_at
Os.33696.1.S1_at
Os.47958.1.A1_x_at
Os.37699.2.S1_at
Os.12922.1.S1_at
Os.52619.1.S1_at
Os.6162.1.S1_at
Os.17722.1.S1_at
Os.7974.2.S1_at
Os.52420.1.A1_at
Os.4741.2.S1_x_at
Os.9108.1.S1_a_at
Os.12145.1.S1_at
Os.10162.1.S1_at
OsAffx.30042.1.S1_at
Os.6043.1.S1_at
Os.30537.1.S1_at
OsAffx.14377.1.S1_at
Os.11717.1.S1_a_at
Os.37773.1.S1_x_at
Os.38152.1.S1_x_at
Os.13708.2.A1_at
Os.53622.1.S1_at
OsAffx.32230.1.A1_at
Os.3386.1.S1_x_at
OsAffx.24128.1.S1_s_at
Os.6567.1.S1_at
Os.51212.1.S1_at
Os.12012.1.S1_at
Os.15607.1.S1_at
Os.9996.2.S1_at
OsAffx.24099.1.S1_x_at
Os.11717.1.S1_at
Os.20461.1.S2_s_at
Os.6723.1.S1_at
Os.36104.1.S1_at
Os.28255.1.S1_at
Os.49275.1.S1_at
Os.10003.1.S1_at
Os.11970.2.S1_x_at
Os.15490.1.S1_at
Os.20672.1.S1_s_at
Os.27858.1.S1_at
Os.18957.1.S1_at
OsAffx.12721.1.S1_at
OsAffx.18589.1.S1_s_at
Os.46628.1.S1_x_at
Os.11573.7.A1_x_at
Os.16365.1.S1_at
Os.7877.1.S1_at
Os.18327.1.S1_at
Os.33110.1.S1_at
Os.14444.1.S1_at
Os.5299.2.S1_a_at
Os.11682.1.S1_at
Os.8507.1.S1_at
Os.48563.1.S1_x_at
Os.1314.1.S1_at
OsAffx.3755.1.S1_at
Os.5377.1.S1_at
Os.27451.1.S1_at
Os.11654.1.S1_at
Os.7986.1.S1_at
Os.27969.1.S1_at
OsAffx.12799.1.S1_s_at
Os.54064.1.S1_at
Os.17226.1.S1_x_at
Os.11639.1.S1_at
Os.56880.1.S1_at
Os.47388.1.S1_s_at
Os.5351.1.S1_at
Os.17501.1.A1_at
Os.9166.1.S1_a_at
Os.9685.1.S1_a_at
Os.50251.1.S1_at
Os.9904.1.S1_x_at
Os.10779.1.S1_at
Os.55575.1.S1_at
Os.11666.1.S1_s_at
Os.54420.1.S1_x_at
Os.30664.1.S1_at
Os.11972.1.S1_s_at
Os.11327.1.S1_at
Os.24327.1.A1_at
Os.32153.1.S1_at
Os.9534.1.S1_at
Os.36960.1.S1_at
Os.49795.1.S1_at
OsAffx.32287.1.A1_at
Os.648.1.S1_at
Os.5351.2.S1_s_at
Os.27817.1.A1_at
Os.16615.1.S1_at
Os.10352.1.S1_at
Os.52191.1.A1_at
Os.3053.1.A1_at
Os.32721.1.S1_at
Os.53457.1.S1_at
Os.9238.2.S1_at
Os.54648.1.S1_at
Os.53020.1.S1_at
OsAffx.14888.1.S1_at
OsAffx.32204.1.A1_x_at
Os.50340.2.S1_x_at
Os.51962.1.S1_at
Os.51635.1.A1_at
Os.48833.1.A1_s_at
Os.6156.1.S1_a_at
Os.17994.1.S1_at
OsAffx.26617.2.S1_x_at
Os.53542.1.S1_x_at
OsAffx.23912.1.S1_at
OsAffx.12491.1.S1_x_at
Os.10842.2.S1_at
Os.9216.1.S1_at
Os.25065.1.S1_a_at
Os.10204.1.S1_at
Os.52579.1.S1_at
Os.42681.1.S1_at
Os.38207.1.S1_x_at
Os.6849.1.S1_at
Os.12427.1.S1_a_at
Os.24579.1.S1_at
Os.14150.1.S1_at
Os.51865.2.S1_at
Os.30747.1.S1_at
OsAffx.23056.1.S1_at
Os.15175.1.S1_at
Os.52287.2.S1_at
Os.23548.1.S1_at
Os.17090.1.S1_at
Os.53688.1.S1_at
Os.37707.2.S1_x_at
Os.17424.1.S1_x_at
Os.7813.1.S1_at
Os.28420.1.S1_at
Os.6728.1.S1_a_at
Os.24868.1.S1_at
Os.21863.1.S1_at
Os.15191.1.S1_s_at
Os.14762.2.S1_s_at
Os.49076.1.S1_at
Os.6489.1.S1_at
Os.54185.1.S1_at
Os.49352.1.S1_at
Os.50942.1.S1_at
Os.28071.1.S1_at
Os.21957.2.S1_at
Os.22455.1.A1_at
Os.18211.1.S1_at
Os.7770.1.S1_at
Os.17834.1.S1_at
Os.50762.1.S1_at
Os.7686.1.S1_at
Os.27221.1.A1_at
Os.50454.2.S1_at
Os.24887.1.S1_at
Os.5524.1.S1_at
Os.17424.1.S1_at
Os.23217.1.S1_s_at
Os.28404.1.A1_at
Os.50396.1.S1_at
Os.18677.1.S1_at
Os.51712.1.S1_at
Os.56959.1.S1_at
Os.9760.1.S1_at
Os.51814.1.S1_at
Os.49732.1.S1_at
Os.50272.1.S1_s_at
Os.5890.1.S1_at
OsAffx.2489.1.S1_s_at
Os.23290.2.S1_x_at
Os.34174.1.S1_at
Os.4898.1.S1_at
Os.17174.1.S1_at
Os.31088.1.S1_at
Os.53751.1.S1_at
Os.6180.1.S1_at
Os.24883.1.S1_s_at
OsAffx.32238.1.S1_x_at
OsAffx.30437.1.S1_x_at
Os.5395.1.S1_at
Os.15854.1.S1_at
Os.46660.1.S1_x_at
OsAffx.983.1.S1_at
Os.8261.2.S1_at
Os.49082.1.S1_at
Os.52927.1.S1_at
Os.27564.1.S1_a_at
Os.47036.1.S1_s_at
Os.48046.1.S1_at
Os.27987.1.S1_at
Os.47343.2.S1_x_at
Os.9465.1.S1_s_at
Os.49372.1.S1_at
Os.48018.1.S1_at
Os.52644.1.S1_at
Os.21088.1.S1_at
OsAffx.31574.2.S1_at
Os.50294.1.S1_at
Os.15007.1.S1_at
Os.15260.1.S1_s_at
Os.9559.1.S1_at
Os.54126.1.S1_at
Os.23276.1.S2_at
Os.34757.1.S1_at
Os.32034.1.A1_s_at
Os.21957.1.S1_x_at
Os.11916.1.S1_at
Os.6009.3.S1_a_at
Os.11453.1.S1_x_at
OsAffx.2970.1.S1_x_at
Os.18020.1.S1_at
Os.52185.1.A1_at
Os.54471.1.S1_at
Os.23696.1.S1_at
Os.7935.1.S1_x_at
Os.22914.1.A1_at
Os.17446.1.S1_at
Os.19493.1.S1_at
OsAffx.32239.1.S1_at
Os.3264.1.S1_at
Os.17746.1.S1_s_at
Os.36218.1.S1_at
OsAffx.2808.1.S1_s_at
OsAffx.25715.1.S1_at
Os.6961.1.S1_a_at
Os.9622.1.S1_at
Os.46268.1.S1_at
Os.20292.1.S1_at
Os.8178.1.S1_at
Os.14111.1.S1_s_at
OsAffx.14800.1.S1_at
Os.44098.1.S1_at
Os.12977.1.S1_at
Os.16214.1.S1_at
Os.52666.1.S1_at
Os.353.1.S1_at
OsAffx.24074.1.S1_at
OsAffx.31338.3.S1_at
OsAffx.7325.1.S1_at
Os.21784.1.S1_at
Os.7286.1.S1_at
Os.12629.1.S1_at
Os.50234.1.S1_at
Os.27371.1.A1_at
Os.26698.4.S1_s_at
Os.49502.1.S1_at
OsAffx.32255.1.S1_x_at
Os.15004.1.S1_at
Os.46902.1.S1_x_at
Os.18706.1.S1_x_at
Os.8786.4.S1_x_at
Os.23630.1.A1_s_at
Os.50024.1.S1_at
OsAffx.32312.1.S1_at
Os.49528.2.S1_at
Os.8039.1.S1_at
Os.32279.1.S1_at
Os.47354.1.A1_at
OsAffx.23976.1.S1_at
OsAffx.28504.1.S1_at
Os.36961.1.S1_x_at
Os.49362.1.S1_at
Os.7112.1.S1_at
Os.27087.1.A1_at
OsAffx.16877.1.S1_at
Os.9257.1.S1_at
Os.53966.1.S1_at
Os.7927.1.S1_at
Os.14757.1.S1_at
Os.10900.1.S1_at
Os.33730.1.S1_a_at
Os.27730.1.S1_at
Os.51683.1.S1_at
Os.25062.2.S1_a_at
Os.8786.3.S1_x_at
Os.17184.1.S1_at
Os.18453.1.S1_at
Os.52384.1.A1_at
OsAffx.3422.1.S1_s_at
Os.27098.4.S1_x_at
OsAffx.5279.1.S1_x_at
Os.24307.1.S1_at
Os.24954.1.A1_s_at
Os.22913.1.S1_at
Os.15789.1.S1_x_at
OsAffx.18022.1.S1_at
Os.10305.1.S1_at
Os.11998.1.S1_at
Os.36426.1.S1_at
Os.15690.1.S1_at
Os.8744.1.S1_a_at
OsAffx.26311.1.S1_at
Os.11930.1.S1_at
Os.35897.1.A1_at
OsAffx.11943.1.S1_s_at
Os.17708.1.S1_at
Os.17446.2.S1_at
Os.5026.1.S1_at
Os.16128.2.S1_at
Os.11443.1.S1_a_at
Os.18657.1.S1_at
Os.23567.1.S1_at
Os.24554.1.A1_at
Os.51529.1.S1_at
OsAffx.32311.1.S1_x_at
Os.27254.1.S1_s_at
Os.53043.1.S1_at
Os.24041.1.A1_at
Os.15914.1.S1_at
Os.23226.1.S1_at
Os.54636.1.S1_at
Os.55416.1.S1_at
Os.27064.1.S2_at
Os.13605.1.S1_at
OsAffx.4527.1.S1_s_at
Os.48189.1.S1_at
Os.5690.1.S1_at
Os.8786.1.S1_a_at
Os.9859.1.S1_at
Os.50609.1.S1_at
Os.19114.1.S1_at
Os.8606.1.S1_at
Os.6393.1.S1_at
Os.53203.1.S1_at
OsAffx.12738.1.S1_x_at
Os.17642.1.S1_a_at
Os.53961.1.S1_at
Os.17796.1.S1_s_at
Os.4468.1.S1_at
Os.50316.1.S1_s_at
Os.11318.1.S1_at
Os.54490.1.S1_at
OsAffx.18992.1.S1_at
Os.15212.1.A1_a_at
Os.26397.1.S1_at
Os.23290.1.S1_at
OsAffx.23573.1.S1_s_at
Os.23507.1.A1_at
Os.24040.1.S1_at
Os.53774.1.S1_at
Os.47461.1.S2_at
Os.9930.1.S1_at
Os.3818.1.S1_a_at
Os.15606.1.S1_at
Os.10295.1.S1_at
Os.27318.1.A1_at
Os.9172.1.S1_x_at
Os.21957.2.S1_x_at
Os.51305.1.S1_at
Os.42812.1.A1_at
Os.55236.1.S1_at
Os.50880.2.S1_x_at
Os.15305.1.S1_at
Os.51791.1.S1_at
Os.53777.1.S1_at
Os.37710.1.S1_at
Os.17772.1.S1_at
Os.14369.1.A1_a_at
Os.18786.1.S1_at
OsAffx.14993.1.S1_x_at
Os.17809.1.S1_at
Os.54510.1.S1_at
Os.51701.1.S1_at
Os.12129.1.S1_a_at
Os.53238.1.S1_at
Os.47375.1.S1_s_at
Os.11216.1.S1_at
Os.24789.1.A1_at
Os.21282.1.S1_at
OsAffx.27916.1.S1_at
Os.6981.1.S1_at
Os.53494.1.S1_x_at
Os.6259.1.S1_at
Os.19964.1.S1_at
Os.9025.1.A1_s_at
Os.10628.1.S1_at
Os.11493.1.A1_at
Os.48217.1.A1_at
Os.18706.1.S1_at
Os.1465.1.S1_at
Os.19114.1.S2_at
OsAffx.32234.1.A1_x_at
Os.42422.1.S1_at
OsAffx.26304.1.S1_s_at
Os.48582.1.A1_s_at
OsAffx.24050.1.S1_at
OsAffx.32234.1.S1_x_at
Os.11191.1.S1_at
Os.15299.1.S1_x_at
Os.27688.1.A1_at
Os.27624.1.S1_at
Os.49162.1.S1_at
Os.54332.1.S1_at
Os.52059.1.S1_at
OsAffx.5446.1.S1_s_at
OsAffx.6520.1.S1_x_at
Os.52912.1.S1_at
Os.2447.1.S1_at
OsAffx.28133.1.S1_at
OsAffx.27508.82.S1_x_at
Os.20066.1.S1_at
Os.32222.1.S1_at
Os.7334.1.A1_at
Os.9144.1.S1_a_at
Os.49596.1.S1_at
Os.25062.1.A1_a_at
Os.6873.1.S1_at
Os.20351.1.S1_at
Os.32620.1.S1_at
Os.49996.1.S1_at
Os.32925.2.S1_at
Os.57149.1.S1_at
Os.56121.1.S1_x_at
Os.11184.1.S1_at
Os.48582.1.A1_at
Os.7860.1.S1_at
Os.3195.2.S1_x_at
Os.17125.1.S1_at
Os.50776.1.S1_at
Os.6584.1.S1_at
OsAffx.23907.1.S1_at
OsAffx.29348.1.S1_s_at
Os.35573.1.S1_at
Os.6629.1.S1_at
Os.20940.1.S1_at
Os.52201.1.S1_at
Os.22353.3.S1_x_at
Os.55319.1.S1_at
Os.37723.1.S1_at
Os.51675.1.S1_at
Os.315.1.S1_at
Os.18089.1.S1_at
Os.27979.1.S1_at
Os.24887.3.S1_x_at
OsAffx.26585.1.S1_s_at
Os.12286.1.S1_at
Os.56867.1.S1_at
Os.24765.1.A1_at
Os.55251.1.A1_at
Os.27759.1.S1_at
Os.33898.1.S1_at
Os.33629.1.S1_a_at
Os.31151.2.S1_at
Os.11316.1.S1_at
Os.14079.1.S1_at
Os.51136.1.S1_at
Os.54926.1.S1_at
Os.7927.1.S1_a_at
Os.5577.1.S1_at
Os.27288.1.S1_at
Os.11997.1.S1_at
Os.10842.1.S1_at
Os.35284.1.S1_s_at
Os.48238.1.S1_x_at
Os.53977.1.S1_at
Os.54477.1.S1_at
Os.48730.1.S1_s_at
Os.7733.1.S2_at
Os.54574.1.S1_at
Os.9172.2.S1_x_at
Os.23819.1.S1_s_at
Os.46325.1.A1_at
Os.26786.1.S1_at
OsAffx.17687.1.S1_at
Os.26586.1.A1_at
Os.54262.1.S1_at
Os.38256.1.S1_at
Os.46552.1.S1_at
Os.33966.1.S1_at
OsAffx.980.1.S1_at
OsAffx.3006.1.S1_at
Os.49142.1.S1_at
Os.49146.1.S1_at
Os.16649.1.S1_at
Os.15789.1.S1_at
Os.52491.1.A1_at
Os.5486.1.S1_at
Os.8837.1.S1_at
Os.9786.1.S1_at
Os.24860.1.S1_at
OsAffx.11715.1.S1_at
Os.51245.1.S1_at
Os.26698.1.S1_a_at
OsAffx.23064.2.S1_x_at
Os.7927.2.S1_x_at
Os.55098.1.S1_at
Os.51285.1.S1_at
Os.55314.1.S1_at
Os.12303.1.S1_at
Os.38421.1.S1_at
Os.54107.2.S1_at
Os.7067.1.S1_at
Os.10560.1.S1_at
Os.18033.1.S1_at
Os.20364.1.S1_at
Os.47974.1.A1_at
Os.52705.1.S1_at
Os.5254.1.S1_x_at
Os.20614.2.S1_at
Os.50246.2.S1_x_at
Os.54837.1.S1_at
Os.21024.1.S1_at
OsAffx.15977.1.S1_s_at
Os.50702.1.S1_at
Os.53400.1.S1_at
Os.52527.1.S1_s_at
Os.55596.1.S1_at
Os.13245.1.S1_x_at
Os.5087.1.S1_at
Os.12007.1.S1_at
Os.26952.1.S1_at
Os.53545.1.S1_at
Os.23808.3.S1_x_at
Os.31679.1.S1_at
Os.13743.1.S1_at
Os.7443.1.S1_s_at
Os.11341.1.S1_a_at
Os.37909.1.S1_at
Os.54360.1.S1_at
Os.51916.1.S1_at
Os.6868.1.S1_at
Os.21073.1.S1_at
Os.53613.1.S1_at
Os.57181.1.S1_at
Os.46574.1.S1_at
Os.11303.1.S1_at
Os.57556.1.S1_x_at
Os.51444.1.S1_at
Os.48761.1.S1_at
Os.18572.1.S1_at
Os.27755.1.S1_at
OsAffx.17460.1.S1_at
Os.24065.1.A1_x_at
Os.34273.2.S1_x_at
Os.17804.2.S1_x_at
Os.8557.1.S1_at
Os.11820.1.S1_at
Os.8372.1.S1_at
Os.37362.1.S1_at
Os.25532.1.S1_a_at
Os.38848.1.S1_at
Os.27064.1.S1_at
Os.12048.1.S1_at
Os.56528.1.S1_at
Os.1000.1.S1_at
Os.47343.2.S1_at
Os.7176.3.S1_at
Os.5034.1.S1_at
Os.27828.1.S1_a_at
Os.41257.1.S1_at
Os.7176.3.S1_x_at
OsAffx.3850.1.S1_at
Os.49930.1.S1_at
Os.27788.1.S1_at
Os.23606.1.S1_at
Os.21803.1.S1_at
Os.4631.1.S1_at
OsAffx.12954.1.S1_at
Os.12430.1.S1_at
Os.17804.2.S1_at
Os.15944.2.S1_x_at
Os.46029.1.A1_at
Os.54124.1.S2_at
Os.51023.1.S1_at
Os.55402.1.S1_at
Os.52460.1.S1_at
Os.25159.1.S1_at
Os.24545.2.S1_x_at
Os.3241.1.S1_at
Os.12308.1.S1_at
Os.46638.1.S1_at
Os.6849.1.S2_at
Os.25231.1.S1_x_at
Os.33222.1.S1_at
Os.38044.1.S1_at
OsAffx.22995.1.S1_at
Os.46540.1.S1_at
Os.8774.1.S1_at
Os.7731.1.S1_at
Os.27094.1.S1_at
Os.11820.1.S2_at
Os.10617.1.S1_at
Os.14139.1.S1_at
Os.9108.2.A1_a_at
Os.52883.1.S1_at
Os.7153.1.S1_at
Os.52221.1.S1_at
Os.28435.1.S1_a_at
OsAffx.16322.1.S1_at
Os.10360.1.S1_at
Os.7101.1.S1_at
Os.9489.1.S1_s_at
Os.25309.2.A1_a_at
Os.30086.1.S1_at
Os.17542.1.S1_at
Os.18323.1.S1_at
Os.12192.1.S1_a_at
Os.2219.1.S1_at
Os.12640.1.S1_at
Os.27770.1.A1_a_at
Os.27770.3.A1_a_at
Os.23778.1.S1_at
OsAffx.24550.1.S1_at
Os.53645.1.S1_at
Os.27830.1.S1_at
Os.14380.1.S1_at
Os.15037.1.S2_at
Os.32471.1.S1_at
Os.2820.1.A1_at
Os.14380.1.S1_s_at
Os.12787.1.S1_at
Os.54931.1.S2_at
Os.32925.1.S1_at
Os.54696.1.S1_at
Os.52419.1.S1_at
Os.9462.1.A1_at
Os.26151.1.S1_s_at
Os.52593.1.S1_s_at
Os.55583.1.S1_at
Os.10128.1.S1_at
Os.51161.2.S1_x_at
Os.54222.1.S1_at
Os.7935.1.S1_at
Os.31838.1.S1_at
Os.56237.1.S1_at
Os.12192.1.S2_a_at
Os.52515.1.S1_at
Os.27035.2.S1_s_at
Os.2010.1.S1_at
Os.20239.1.S1_at
Os.3400.1.S1_s_at
Os.46520.1.S1_at
Os.46902.1.S1_at
Os.53579.1.S1_at
Os.35889.1.S1_at
Os.48522.1.A1_s_at
Os.9462.2.S1_at
Os.15944.1.S1_a_at
Os.26581.1.S1_at
Os.27798.1.S1_a_at
Os.52234.1.S1_at
Os.45885.1.S1_s_at
Os.38408.1.S1_a_at
Os.50204.1.S1_at
Os.55427.1.S1_at
Os.17502.1.S1_at
Os.9473.2.S2_at
Os.46426.1.S1_at
Os.18927.1.S1_at
Os.51391.1.S1_at
Os.51774.1.S1_at
Os.6262.1.S1_at
Os.2431.1.S1_at
Os.18205.1.S1_at
Os.8148.1.S1_a_at
Os.51992.1.S1_at
Os.8139.1.S1_at
Os.49803.1.S1_at
Os.27746.1.A1_at
Os.37834.1.S1_a_at
Os.23979.1.S1_at
Os.421.1.S1_a_at
Os.23635.1.S1_at
Os.49228.1.S1_at
Os.51821.1.S1_at
Os.51161.2.S1_at
Os.4639.1.S1_at
Os.4762.1.S1_at
Os.17294.1.S1_a_at
Os.9481.1.S1_at
Os.49233.1.S1_at
Os.10880.1.S1_at
OsAffx.31408.1.S1_x_at
Os.5238.1.S1_at
Os.52538.1.S1_s_at
Os.38381.1.S1_at
Os.50951.1.S1_at
Os.12795.1.S1_at
Os.18952.1.S1_at
Os.27003.1.S1_a_at
Os.32653.1.S1_at
Os.54308.1.S1_at
Os.36969.1.S1_at
Os.27765.1.S1_at
Os.27003.1.S2_a_at
Os.50366.1.S1_x_at
Os.16446.1.S1_at
Os.47438.1.A1_at
Os.12735.1.S1_s_at
Os.53707.1.S1_x_at
Os.53475.1.A1_at
Os.409.1.S1_at
Os.50978.1.S1_at
OsAffx.12078.1.A1_at
Os.18958.1.S1_at
Os.10502.1.S1_at
Os.53074.1.S1_at
Os.7756.1.S1_at
OsAffx.26738.1.S1_at
OsAffx.3569.1.S1_x_at
Os.1475.1.S1_at
Os.49453.1.S1_at
Os.8142.1.S1_a_at
Os.18125.1.S1_at
OsAffx.3569.1.S1_at
Os.1316.1.S1_a_at
OsAffx.25285.1.S1_at
Os.9767.1.S1_at
OsAffx.30538.1.S1_x_at
Os.52682.1.S1_at
Os.10464.1.S1_at
Os.51299.1.S1_at
Os.3623.1.S1_at
Os.52647.1.S1_at
Os.9039.1.S1_at
Os.25153.1.S1_at
Os.52224.1.S1_at
Os.3414.1.A1_at
Os.38378.1.S1_a_at
Os.46840.1.S1_x_at
Os.15985.1.S1_at
Os.38249.1.S1_at
Os.24103.1.A1_at
OsAffx.20051.1.S1_at
Os.9489.1.S1_x_at
Os.21318.1.S1_at
Os.2685.1.S1_at
Os.16037.1.S1_at
OsAffx.3560.1.S1_at
Os.53236.1.S1_at
Os.12454.1.S1_a_at
Os.37668.1.S1_at
Os.52240.1.S1_at
Os.13866.2.S1_at
OsAffx.20496.1.S1_s_at
Os.38249.2.S1_at
Os.12111.1.S1_at
Os.46941.1.S1_s_at
Os.28983.1.S1_at
OsAffx.12379.1.S1_at
Os.11991.1.S1_at
Os.14115.1.S1_at
Os.33604.1.S1_a_at
Os.42796.1.S1_at
Os.14820.1.S2_s_at
Os.10293.1.S1_at
Os.9566.1.S1_x_at
Os.855.1.S1_at
OsAffx.2947.1.S1_at
Os.27709.1.S1_a_at
Os.2216.1.S1_at
Os.27833.1.S1_at
Os.49226.1.S1_at
Os.21893.3.A1_at
Os.8888.1.S1_at
OsAffx.11499.1.S1_at
Os.15355.1.S1_x_at
Os.53954.1.S1_at
Os.17890.1.S1_at
Os.9473.1.S1_a_at
Os.55757.1.S1_s_at
Os.7987.1.S1_at
Os.14820.1.S1_s_at
Os.33341.1.S1_at
Os.8044.1.S1_x_at
Os.14849.1.S1_a_at
Os.8760.1.S1_a_at
Os.8700.1.S1_at
Os.7339.1.S1_at
OsAffx.15190.1.S1_at
Os.6318.1.S1_at
Os.52414.1.S1_at
Os.52588.1.S1_at
Os.52627.1.S1_at
Os.11122.1.S1_at
Os.33019.1.S1_at
Os.49849.1.S1_at
Os.15580.1.S1_at
Os.26572.1.S1_at
Os.19061.1.S1_s_at
Os.25599.1.A1_at
Os.46544.2.S1_x_at
Os.5687.1.S1_at
Os.15198.1.S1_at
Os.428.1.S1_at
Os.9172.2.S1_at
Os.5661.1.S1_s_at
Os.25230.2.A1_at
Os.35681.1.S1_at
Os.35524.1.S1_at
Os.7756.2.S1_at
Os.34273.1.S1_at
Os.22703.1.S1_at
Os.17058.1.S1_at
Os.11770.1.S1_at
Os.15792.1.S1_at
Os.27632.1.S1_at
Os.8095.1.S4_at
Os.8095.1.S1_at
Os.34624.1.S1_at
Os.34624.2.S1_s_at
OsAffx.23277.1.S1_at
Os.8095.1.S2_at
Os.7756.2.S1_x_at
Os.9393.1.S1_a_at
Os.12735.1.S1_at
Os.16327.1.S1_at
Os.8095.1.S3_at
Os.11300.2.S1_at
Os.35524.1.S2_at
Os.10388.1.S1_at
Os.18490.1.S1_x_at
Os.17494.2.S1_at
Os.49294.1.S1_at
OsAffx.3970.1.S1_at
Os.28406.1.S1_at
Os.24834.1.S1_at
Os.35921.1.S1_at
Os.13016.1.S1_a_at
Os.46544.1.A1_at
Os.7944.1.S1_at
Os.9473.2.S1_at
OsAffx.30109.1.S1_at
Os.15247.1.S1_s_at
Os.8850.1.S1_x_at
OsAffx.23277.2.S1_x_at
Os.18490.3.S1_at
Os.5615.1.S1_at
Os.33675.1.S1_at
Os.32964.1.S1_at
Os.53714.1.S1_at
OsAffx.23983.1.S1_at
Os.50352.1.S1_at
OsAffx.23277.2.S1_at
OsAffx.3056.1.S1_at
OsAffx.26649.1.S1_x_at
Os.11897.1.S1_at
Os.5248.1.S1_s_at
Os.52157.1.S1_x_at
Os.27638.1.S1_at
Os.12767.1.S1_a_at
Os.12946.1.S1_at
Os.35808.1.S1_at
Os.15428.1.S1_at
Os.21260.1.S1_at
Os.22312.3.A1_a_at
Os.49746.1.S1_at
Os.50395.1.S1_at
Os.17228.1.S1_at
OsAffx.3504.1.S1_at
Os.46872.1.S1_at
Os.5390.1.S1_at
Os.14616.1.S1_at
Os.20572.2.S1_at
Os.23145.1.S1_at
OsAffx.24678.3.S1_at
Os.53395.1.S1_at
Os.8521.1.S1_at
Os.10373.1.S1_at
Os.10623.2.S1_a_at
Os.8043.1.S1_at
OsAffx.2900.1.S1_at
Os.11450.1.S2_a_at
Os.11450.1.S3_a_at
OsAffx.3920.1.S1_s_at
Os.5438.1.S1_at
Os.17195.1.A1_at
Os.14882.1.S1_at
Os.50340.1.S1_at
Os.7095.1.S1_at
OsAffx.18836.1.S1_at
Os.9775.1.S1_at
Os.15829.1.S1_at
Os.10522.2.S1_at
Os.33341.2.S1_at
Os.5436.1.S1_at
Os.37213.1.S1_at
OsAffx.7273.1.S1_s_at
Os.11450.1.S1_at
Os.35154.1.S1_x_at
Os.1224.1.S1_at
Os.10522.2.S1_x_at
Os.40035.1.A1_x_at
Os.13478.1.S1_at
OsAffx.2505.1.S1_at
Os.19204.1.S1_at
Os.49648.1.S1_at
Os.12363.1.S1_at
Os.28421.1.S1_at
Os.49770.1.S1_s_at
Os.26799.1.A1_at
Os.34851.1.S1_at
Os.54865.1.S1_at
Os.53103.1.S1_x_at
Os.12110.1.S1_at
Os.7931.1.S1_a_at
OsAffx.32308.1.S1_at
Os.53103.1.S1_at
Os.11364.1.S1_at
OsAffx.24908.1.S1_at
Os.53570.1.S1_at
OsAffx.3106.1.S1_x_at
Os.12106.1.S1_at
OsAffx.15178.1.S1_s_at
Os.27417.1.S1_at
Os.7994.1.S1_at
Os.1215.1.S1_at
Os.25590.1.S1_at
Os.27592.1.A1_at
Os.26904.1.A1_at
Os.48711.1.A1_at
Os.38240.1.S1_a_at
Os.37837.1.A1_at
Os.31358.1.S1_at
Os.11874.1.S1_s_at
Os.31191.1.S1_at
OsAffx.13633.1.S1_at
OsAffx.6538.1.S1_x_at
Os.6791.1.S1_at
Os.23458.1.A1_x_at
Os.20531.1.S1_at
Os.49527.1.S1_at
Os.9778.1.S2_at
Os.6791.1.S1_x_at
Os.8514.1.S1_at
Os.9808.1.S1_at
Os.11981.1.S1_x_at
OsAffx.24671.1.S1_s_at
Os.14456.1.S1_at
Os.7044.1.S1_at
Os.17906.1.S1_at
Os.4573.1.S1_at
OsAffx.3262.1.S1_s_at
Os.2807.1.S1_a_at
OsAffx.4286.1.S1_at
Os.11072.1.S1_at
Os.17405.1.S1_a_at
Os.17566.1.S1_at
Os.5809.1.S1_s_at
Os.14101.3.S1_at
Os.6654.1.S1_at
OsAffx.26492.1.S1_at
Os.8003.1.S1_at
Os.45948.1.A1_at
Os.20980.1.S1_at
Os.10959.1.S2_at
Os.19229.1.S1_a_at
Os.49552.1.S1_at
Os.50880.1.S1_a_at
OsAffx.31339.1.S1_s_at
Os.16010.1.S1_at
Os.49276.1.S1_at
Os.53980.1.S1_at
Os.53940.1.S1_at
Os.3381.1.S1_a_at
Os.53388.1.S1_x_at
Os.48723.1.A1_at
Os.28409.2.S1_at
Os.6840.1.S1_at
Os.50805.1.S1_at
Os.26728.2.S1_at
Os.1564.1.S1_at
Os.34012.1.S1_at
OsAffx.3110.1.A1_at
OsAffx.28902.1.S1_s_at
Os.12427.2.S1_x_at
Os.15197.1.S1_at
Os.51104.2.S1_at
Os.4685.1.S1_at
OsAffx.31529.1.S1_at
Os.52309.1.S1_at
Os.51914.1.A1_at
Os.11882.1.S1_at
Os.13835.2.S2_at
Os.23665.1.A1_at
Os.32970.1.S1_at
OsAffx.28339.1.S1_at
Os.53997.1.S1_at
Os.11307.1.S1_at
Os.18622.1.S1_at
Os.11262.2.S1_x_at
Os.18433.1.S1_at
OsAffx.27815.1.S1_s_at
Os.13464.1.S1_at
Os.8992.1.S1_at
Os.9713.1.S1_at
Os.56322.1.S1_at
Os.54421.1.S1_at
Os.11546.1.S1_at
Os.28427.1.S2_a_at
Os.46782.1.S1_at
Os.37872.1.S1_at
Os.8762.1.S1_at
OsAffx.28200.1.S1_at
Os.5030.1.S1_at
Os.8840.1.S1_at
Os.35897.2.S1_x_at
Os.54123.1.S1_at
Os.46418.1.S1_at
OsAffx.4143.1.S1_x_at
Os.26381.3.S1_x_at
Os.9748.1.S1_at
Os.23712.2.S1_at
Os.23150.1.S1_at
Os.1606.1.S1_at
Os.470.1.S1_s_at
OsAffx.17788.1.S1_at
Os.50250.1.S2_at
Os.54041.1.S1_at
Os.49940.1.S1_at
Os.316.1.S1_at
Os.4890.1.S1_at
Os.57450.1.S1_x_at
OsAffx.5502.1.S1_x_at
Os.53626.1.S1_at
OsAffx.16697.1.S1_at
Os.24334.1.A1_at
Os.8856.1.S1_at
Os.9025.2.S1_at
Os.36264.1.S1_at
Os.6261.1.S1_at
Os.54394.1.S1_at
Os.17022.1.S1_at
OsAffx.14480.1.S1_at
OsAffx.6932.1.S1_at
Os.54092.1.S1_at
Os.4899.1.S1_a_at
OsAffx.12938.1.S1_at
Os.27692.1.S1_at
Os.28012.1.S1_at
Os.23173.1.S1_at
Os.5315.1.S1_at
Os.14151.1.S1_at
Os.27242.1.S1_at
Os.52875.1.S1_at
Os.54247.1.S1_at
Os.18549.1.S1_at
Os.49125.1.S1_s_at
Os.22796.1.S1_at
Os.6999.1.S1_at
Os.55224.1.S1_at
Os.55587.1.S1_at
Os.23694.1.S1_at
Os.53453.1.S1_at
Os.3582.1.S1_at
Os.33212.1.S1_at
OsAffx.11907.1.S1_at
OsAffx.23796.2.S1_at
OsAffx.31618.1.S1_at
OsAffx.7862.1.S1_s_at
Os.51296.1.S1_at
Os.19283.1.S1_s_at
Os.7567.1.S1_at
Os.14949.1.S1_at
Os.49794.1.S1_at
Os.9713.2.S1_at
Os.52833.1.S1_at
Os.54600.1.S1_x_at
Os.46652.1.S1_at
Os.27954.1.A1_at
Os.50375.1.S1_at
Os.37454.1.S1_at
Os.55444.1.S1_at
Os.3964.1.S1_at
Os.50546.1.S1_at
Os.3075.1.S1_s_at
Os.9812.1.S1_at
Os.54927.1.S1_at
Os.49751.1.S1_at
Os.47738.1.S1_at
Os.23289.1.S1_at
OsAffx.26803.1.S1_at
Os.1408.1.S1_at
Os.46891.1.S1_at
OsAffx.2134.1.S1_at
Os.55235.1.S1_at
OsAffx.4180.1.S1_at
Os.1625.1.S1_at
Os.5310.3.A1_at
Os.23221.1.A1_at
Os.47395.1.S1_at
OsAffx.31805.1.S1_at
Os.14155.1.S1_at
Os.51415.1.S1_at
OsAffx.24728.1.S1_at
Os.32563.1.S1_at
Os.18559.1.S1_at
OsAffx.13543.1.S1_s_at
Os.9201.2.S1_x_at
Os.25734.2.S1_a_at
Os.9401.1.S1_at
Os.31724.1.S1_at
Os.35191.2.S1_x_at
Os.29404.2.S1_x_at
OsAffx.16037.1.S1_at
Os.55387.1.S1_at
Os.19112.2.S1_x_at
Os.46783.1.S1_a_at
Os.36264.1.S1_x_at
Os.48553.2.S1_x_at
Os.7530.1.S1_at
Os.15461.1.S1_at
Os.18195.1.S1_at
Os.9220.2.S1_x_at
Os.33440.1.S1_at
Os.52269.1.S1_at
Os.3738.1.S1_s_at
Os.49443.1.S1_at
OsAffx.14157.1.S1_at
Os.51102.1.S1_at
Os.33244.1.S1_at
OsAffx.15214.1.S1_x_at
Os.52754.1.S1_x_at
Os.10356.1.S1_at
Os.11510.1.S1_at
Os.51697.1.S1_at
Os.53620.1.S1_at
OsAffx.16037.2.S1_s_at
OsAffx.3776.1.S1_at
Os.10098.1.S1_at
Os.24268.1.S1_x_at
Os.18091.1.S1_at
Os.53660.1.S1_at
Os.46597.2.S1_at
Os.9971.1.S1_s_at
Os.52678.1.S1_at
Os.50763.1.S1_at
Os.3042.1.S1_at
Os.18019.1.S1_at
Os.37438.1.S1_at
Os.49157.1.S1_s_at
Os.7938.1.S1_at
Os.52097.1.S1_at
Os.30512.1.S1_at
Os.34438.1.S1_x_at
Os.33892.2.S1_x_at
Os.18463.1.S1_at
Os.27967.1.A1_at
Os.2617.2.S1_a_at
Os.37890.1.S1_at
Os.52761.1.A1_at
Os.8199.1.S1_at
OsAffx.23054.1.S1_at
Os.27251.1.S1_at
Os.5117.1.S1_at
OsAffx.16037.2.S1_at
Os.18514.1.S1_at
Os.9010.3.S1_x_at
Os.51900.1.S1_at
Os.30976.1.S1_at
Os.48931.1.S1_at
Os.46084.1.S1_at
Os.13010.1.S1_a_at
OsAffx.14759.1.S1_s_at
OsAffx.30162.1.S1_at
Os.26857.1.S1_at
Os.5318.1.S1_a_at
OsAffx.18767.1.S1_at
Os.55143.1.S1_at
Os.7466.1.S1_at
OsAffx.11050.2.S1_x_at
Os.50952.1.S1_at
Os.26979.1.S1_x_at
Os.32459.1.S1_at
Os.10401.1.S1_s_at
Os.7771.1.S1_at
Os.52874.1.S1_at
Os.48695.1.S1_x_at
Os.54293.1.S1_at
Os.2347.1.S1_a_at
Os.14971.1.S1_at
Os.23172.1.S1_x_at
OsAffx.30394.1.S1_at
Os.8940.1.S1_at
Os.53305.1.S1_at
Os.264.1.S1_at
Os.51574.1.S1_at
Os.27943.1.S1_a_at
Os.33175.1.S1_at
Os.51671.1.S1_at
Os.43682.1.S1_at
Os.22968.1.A1_at
Os.11510.1.S1_s_at
OsAffx.14027.1.S1_at
Os.170.1.S1_at
Os.19593.1.S1_s_at
Os.4995.1.S1_at
Os.18085.1.S1_at
Os.51127.1.S1_a_at
Os.51733.1.S1_x_at
Os.54353.1.S1_at
Os.47914.1.S1_at
Os.46471.1.S1_at
Os.54377.1.S1_at
Os.31908.1.S1_at
Os.28769.1.S2_at
OsAffx.30680.1.S1_at
Os.50342.1.S1_at
Os.7402.1.S1_at
Os.52570.1.S1_at
Os.31147.1.S1_at
Os.37890.1.S1_s_at
OsAffx.15125.1.S1_at
Os.16879.1.S1_at
Os.17108.1.S1_at
Os.22910.1.S1_at
Os.27035.1.S1_s_at
Os.8984.1.S1_at
OsAffx.14201.1.S1_at
Os.47342.1.S1_at
Os.34496.1.S1_at
Os.51929.1.S1_at
OsAffx.14080.1.S1_at
Os.49726.1.S1_at
Os.6838.1.S1_at
Os.11549.1.S1_at
Os.323.1.S1_at
Os.27943.1.S1_s_at
Os.26918.1.A1_at
Os.50790.1.S1_at
OsAffx.26317.1.S2_at
Os.54545.1.S1_at
Os.55273.1.S1_at
Os.10319.1.S1_at
Os.50057.1.S1_at
Os.54464.1.S1_at
Os.23471.2.S1_at
Os.5295.1.S1_at
Os.9169.1.S1_x_at
Os.9273.1.S1_x_at
Os.55918.1.S1_at
Os.2237.1.S1_at
Os.12713.1.S2_a_at
Os.9836.1.S1_at
Os.4653.1.S1_at
Os.48206.1.S1_at
Os.37729.1.S1_s_at
Os.12633.1.S1_s_at
Os.12633.1.S1_at
OsAffx.3920.1.S1_at
Os.12551.1.S1_s_at
Os.28200.1.S1_x_at
Os.49245.1.S1_at
Os.11831.1.S1_at
Os.12415.1.S1_at
Os.5242.1.S1_at
Os.20206.1.S1_at
Os.6792.1.S1_at
Os.22277.1.S1_at
Os.10150.1.S1_at
Os.39066.1.S1_at
Os.19105.1.S1_at
Os.19472.1.S1_at
Os.47792.1.S1_at
Os.26511.1.S1_at
Os.12452.1.S1_s_at
Os.10933.1.S1_at
Os.54232.1.S1_at
OsAffx.14410.1.S1_s_at
Os.487.1.S1_at
OsAffx.13994.1.S1_at
Os.22594.1.S1_at
Os.2544.1.S1_s_at
Os.51427.1.S1_at
Os.39066.2.S1_at
Os.51835.1.S1_a_at
Os.55270.1.S1_s_at
OsAffx.26739.1.S1_s_at
Os.55595.1.S1_at
Os.26687.1.S1_at
Os.26807.1.S1_at
Os.11260.1.S1_at
Os.54685.1.S1_at
Os.55961.1.S1_at
Os.26868.1.A1_at
Os.459.1.S1_at
Os.27751.1.S1_at
OsAffx.19104.1.S1_at
Os.16218.1.S1_at
Os.11789.1.S1_at
Os.11039.3.S1_at
Os.6683.1.S1_at
Os.2416.1.S1_a_at
Os.34960.1.S1_at
Os.53137.1.S1_at
Os.6345.1.S1_at
Os.26849.1.S1_at
Os.467.1.S1_a_at
Os.11286.1.A1_at
Os.11039.1.S1_s_at
Os.51406.1.S1_at
Os.9820.1.S1_at
OsAffx.3667.1.S1_at
Os.11164.1.S1_at
Os.39652.1.S1_at
Os.9022.1.S1_at
Os.49787.1.S1_at
Os.44475.1.S1_at
Os.36283.1.S1_at
OsAffx.32203.1.S1_x_at
Os.6542.1.S1_at
Os.37818.1.A1_at
Os.22820.1.A1_at
Os.2211.1.S1_at
OsAffx.26788.1.S1_at
Os.6620.1.S1_at
Os.13646.1.S1_at
Os.56154.1.S1_s_at
Os.32115.1.S1_at
Os.46444.1.S1_at
Os.39933.1.S1_at
Os.14929.1.S1_at
Os.11287.1.S1_at
Os.1310.1.S1_a_at
Os.39933.1.S1_x_at
OsAffx.6397.1.S1_at
Os.50349.2.S1_at
Os.12993.1.S1_at
Os.9543.1.S1_at
OsAffx.4511.1.S1_s_at
Os.16532.1.S1_at
Os.11313.1.S1_at
Os.57506.1.S1_at
OsAffx.15233.1.S1_at
Os.43236.1.S1_at
Os.20224.1.S1_at
Os.20289.1.S1_at
Os.14978.1.S1_a_at
Os.55247.1.S1_at
Os.27482.1.A1_at
Os.50180.1.S1_at
Os.18257.1.S1_at
Os.15557.1.S1_at
Os.49582.1.S1_at
Os.56016.1.S1_at
Os.11193.1.S1_at
Os.55944.1.S1_at
Os.16563.1.S1_at
Os.53237.1.S1_at
OsAffx.32221.1.A1_s_at
Os.159.1.S1_s_at
Os.47310.1.S1_at
Os.12528.1.S1_x_at
Os.28011.1.S1_at
Os.4999.1.S1_at
Os.20333.1.S1_at
Os.40424.1.S1_at
Os.12063.1.S1_at
Os.50995.1.S1_at
Os.9913.1.S1_at
Os.28409.20.A1_a_at
Os.17560.1.A1_at
Os.52493.1.A1_s_at
Os.46444.1.S1_x_at
Os.3406.1.S1_at
Os.2677.1.S1_at
Os.26816.1.A1_s_at
Os.52722.1.S1_at
Os.47327.1.S1_at
Os.8503.1.S1_at
Os.12244.1.S1_at
Os.5147.1.S1_at
Os.25589.1.S1_at
Os.11584.1.S1_at
Os.11584.1.S1_s_at
OsAffx.31611.1.S1_s_at
Os.17158.1.S1_at
Os.50198.1.S1_at
OsAffx.7690.1.S1_at
Os.51369.1.S1_at
OsAffx.24953.1.S1_s_at
Os.4159.1.S1_at
Os.51787.1.S1_at
Os.32890.1.S1_at
Os.11920.1.S1_s_at
Os.25124.1.A1_at
Os.48695.1.S1_s_at
Os.21629.1.S1_at
Os.16453.1.S1_at
OsAffx.11993.1.S1_at
Os.28435.5.S1_x_at
Os.46618.1.S1_at
Os.37051.1.S1_at
Os.19553.1.S1_at
Os.10654.1.S1_s_at
Os.57142.1.S1_at
Os.23207.1.S1_at
Os.7362.1.S1_at
Os.18595.1.A1_at
Os.4866.1.S1_at
Os.9107.2.S1_x_at
Os.54467.1.S1_at
Os.10930.1.S1_at
Os.17506.1.S1_at
Os.15606.1.S2_at
Os.20230.1.S1_at
Os.11330.1.S2_at
Os.11552.1.S2_at
Os.25243.1.A1_at
Os.27224.2.A1_at
Os.22678.1.A1_s_at
Os.35704.1.S1_at
Os.36350.1.A1_at
OsAffx.11534.1.S1_x_at
Os.21319.1.S1_at
Os.27906.1.S1_a_at
Os.13008.1.S1_at
Os.46450.1.S1_at
Os.8149.1.S1_at
Os.6023.1.S1_s_at
Os.11608.1.S1_at
Os.12793.1.S1_x_at
Os.44735.1.S1_at
Os.2867.1.A1_at
Os.17918.1.S1_at
Os.9279.1.S1_at
Os.11816.1.S1_at
Os.40139.1.A1_x_at
Os.22571.1.S1_at
Os.19385.1.S1_at
Os.26768.1.S1_at
Os.47327.1.S1_x_at
Os.26059.1.S1_at
Os.4770.1.S1_a_at
Os.25109.1.S1_at
Os.170.3.S1_at
Os.19375.1.S1_at
Os.16011.1.A1_at
OsAffx.30833.1.S1_at
Os.10131.1.S1_a_at
Os.17479.1.S1_at
Os.52435.1.S1_at
Os.51848.1.S1_x_at
Os.52493.1.A1_at
Os.15349.1.S1_a_at
Os.413.1.S1_at
Os.16891.1.S1_at
Os.6776.1.S1_at
Os.5583.1.S1_at
OsAffx.18681.1.S1_s_at
Os.52147.1.S1_at
Os.17112.1.S1_at
Os.15426.1.S1_at
Os.50053.1.A1_at
OsAffx.5948.1.S1_at
Os.17316.1.S1_at
Os.23454.1.A1_at
Os.11724.2.S1_s_at
OsAffx.25169.1.S1_s_at
Os.38152.1.S1_at
Os.28617.1.S1_at
Os.25348.1.S1_at
Os.5940.1.S1_at
Os.26059.1.S1_x_at
Os.27205.1.S1_at
OsAffx.19418.1.S1_at
Os.47660.1.S1_s_at
OsAffx.30784.1.S1_s_at
Os.20482.1.S1_at
OsAffx.31409.1.S1_s_at
Os.6861.1.S1_at
Os.5622.1.S1_at
Os.27808.1.S1_s_at
OsAffx.7104.1.A1_s_at
Os.5349.1.S1_at
[truncated: 3,758 more rows]
