# Supplementary material for: Gene expression and plant hormone levels in two contrasting rice genotypes responding to brown planthopper infestation
Source: BMC Plant Biol. 2017 Feb 28;17:57. doi: 10.1186/s12870-017-1005-7 (PMC5331639; doi:10.1186/s12870-017-1005-7)
Supplement: Additional file 3: — Information on 192 RH-specific and BPH-inducible differentially-expressed probe sets. (XLSX 12 kb) [file 12870_2017_1005_MOESM3_ESM.xlsx]

## Sheet: Sheet1
40 probesets only induced in R6P			34 probestes induced in both R6P and R24P			118 probesets only induced in R24P
Os.165.1.S1_at			Os.6389.1.S1_at			Os.46511.1.S1_at
Os.12112.1.S1_at			Os.50587.1.S1_at			Os.7507.1.S1_at
Os.2915.1.S1_at			Os.8088.1.S1_at			Os.22086.1.S1_at
Os.35061.1.S1_at			Os.46849.1.S1_at			Os.5045.1.S1_at
Os.12535.1.S1_at			Os.21300.2.S1_at			Os.17108.1.S1_at
Os.35061.2.S1_x_at			Os.37051.1.S1_at			Os.46658.1.S1_at
Os.418.1.S1_at			Os.52344.1.S1_at			Os.46511.2.S1_x_at
Os.9212.1.S1_at			Os.9923.1.S1_s_at			OsAffx.29770.1.S1_at
Os.34438.1.S1_x_at			Os.21932.1.S1_at			Os.18572.1.S1_at
Os.27569.1.S2_at			Os.56018.1.S1_at			Os.46582.1.S1_at
Os.25606.1.S1_at			Os.12012.1.S1_at			Os.5109.1.S1_at
Os.34496.1.S1_at			OsAffx.13543.1.S1_s_at			Os.23224.1.S1_at
Os.5809.1.S1_at			Os.10556.1.S1_at			Os.23224.1.S1_s_at
OsAffx.6372.1.S1_s_at			Os.46551.1.S1_at			Os.31171.1.S1_at
Os.5809.1.S1_s_at			Os.26820.1.A1_s_at			Os.35648.1.S1_at
Os.46700.1.S1_at			Os.52536.1.S1_at			Os.27794.1.S1_at
Os.11195.1.S1_at			OsAffx.30784.1.S1_at			Os.13596.1.S1_at
OsAffx.7294.1.S1_at			Os.33309.1.S1_at			Os.2694.1.S1_at
Os.5160.1.S1_at			Os.6089.1.S1_at			Os.49917.1.S1_at
OsAffx.18404.1.S1_at			Os.20261.1.S1_at			Os.56959.1.S1_at
OsAffx.14373.1.S1_s_at			OsAffx.13348.1.S1_s_at			Os.11471.1.S1_at
Os.38169.1.S1_at			Os.8043.1.S1_at			Os.55033.1.A1_at
Os.9923.1.S1_at			Os.26282.1.S1_at			Os.8178.1.S1_at
Os.3122.1.S1_at			Os.52147.1.S1_at			Os.20230.1.S1_at
Os.47331.1.S1_at			Os.33339.2.S1_at			Os.55402.1.S1_at
Os.23145.1.S1_at			Os.37603.1.S1_at			Os.34358.1.S1_at
Os.28197.1.S2_at			Os.4573.1.S1_at			Os.33244.1.S1_at
OsAffx.13902.1.S1_at			Os.47745.1.S1_at			Os.54109.1.S1_at
Os.36913.1.S1_at			Os.6764.1.S1_at			Os.4152.1.S1_at
OsAffx.28133.1.S1_at			Os.53663.1.S1_at			Os.10255.1.S1_s_at
Os.2617.2.S1_a_at			Os.52678.1.S1_at			OsAffx.7795.1.S1_at
Os.40398.1.S1_s_at			Os.22427.1.S1_at			Os.12032.1.S1_at
Os.53074.1.S1_at			Os.5390.1.S1_at			Os.9836.1.S1_at
OsAffx.4286.1.S1_at			OsAffx.15178.1.S1_s_at			Os.51479.1.S1_at
Os.27638.1.S1_at						Os.10305.1.S1_at
OsAffx.3970.1.S1_at						Os.51134.2.S1_x_at
Os.27688.1.A1_at						Os.18406.1.S1_at
Os.16327.1.S1_at						Os.7935.1.S1_at
Os.27789.1.A1_at						Os.30439.1.S1_at
Os.23327.2.S1_a_at						Os.48485.1.S1_at
						Os.46475.1.S1_at
						Os.11166.1.S1_s_at
						Os.16683.1.S1_at
						Os.17228.1.S1_at
						Os.27506.1.A1_at
						OsAffx.23247.1.S1_x_at
						Os.4453.1.S1_at
						Os.40045.1.S1_at
						Os.7348.1.S1_at
						Os.12475.1.S1_s_at
						OsAffx.6015.1.S1_at
						Os.26871.1.S1_at
						Os.15355.1.S1_x_at
						OsAffx.1891.1.S1_x_at
						Os.11844.1.S1_at
						Os.7736.1.S1_at
						Os.34624.1.S1_at
						Os.27735.1.A1_at
						Os.49116.1.S1_at
						OsAffx.23247.1.S1_at
						Os.11197.2.S1_x_at
						Os.46941.1.S1_s_at
						Os.14830.1.S1_a_at
						OsAffx.32171.3.S1_at
						Os.24103.1.A1_at
						Os.43344.1.S1_at
						Os.52493.1.A1_s_at
						OsAffx.25398.1.S1_x_at
						Os.15801.1.S1_at
						Os.44937.1.S1_at
						Os.53955.1.S1_at
						Os.53830.1.S1_at
						Os.52493.1.A1_at
						Os.52728.1.S1_at
						Os.40139.1.A1_x_at
						OsAffx.4669.1.S1_at
						Os.53714.1.S1_at
						Os.53115.1.S2_at
						Os.27520.2.S1_x_at
						Os.20572.2.S1_at
						OsAffx.32263.1.A1_at
						Os.24515.1.S1_at
						Os.24363.1.A1_at
						Os.10171.1.S1_at
						Os.9739.1.S1_at
						Os.7892.1.S1_a_at
						Os.54830.1.S1_at
						Os.2243.1.S1_a_at
						Os.11241.1.S1_at
						Os.51096.1.S1_x_at
						Os.10166.1.S1_at
						Os.5201.2.S1_x_at
						Os.38169.1.S1_a_at
						Os.15815.2.S1_x_at
						Os.13835.2.S2_at
						Os.27527.1.S1_at
						Os.24545.2.S1_at
						OsAffx.14942.2.S1_at
						OsAffx.25974.1.S1_at
						Os.57295.1.S1_at
						Os.56287.1.S1_at
						Os.22796.1.S1_at
						Os.4518.1.S1_a_at
						OsAffx.19515.1.S1_s_at
						Os.23620.1.A1_a_at
						Os.24092.1.S1_at
						Os.10238.1.S1_at
						OsAffx.4953.1.S1_at
						Os.40160.1.A1_at
						Os.27918.1.A1_at
						OsAffx.17468.1.S1_s_at
						Os.49726.1.S1_at
						Os.21858.1.S1_at
						Os.17449.1.A1_at
						Os.27627.1.S1_at
						OsAffx.28454.1.S1_s_at
						Os.54967.1.S1_at
						Os.12629.1.S1_at
