# Supplementary material for: Gene expression and plant hormone levels in two contrasting rice genotypes responding to brown planthopper infestation
Source: BMC Plant Biol. 2017 Feb 28;17:57. doi: 10.1186/s12870-017-1005-7 (PMC5331639; doi:10.1186/s12870-017-1005-7)
Supplement: Additional file 4: — GO analysis of differential probe sets between RH and TN1 under needling puncturing and BPH infestation conditions. (XLSX 183 kb) [file 12870_2017_1005_MOESM4_ESM.xlsx]

## Sheet: R24P-R24C
GOID	Ontology	Term	Level	q	m	t	k	probesets	log_odds_ratio	p
GO:0008152	biological_process	metabolic process	1	176	8092	57381	614	Os.46872.1.S1_at // Os.26849.1.S1_at // Os.2237.1.S1_at // Os.57103.1.S1_at // Os.22086.1.S1_at // Os.54545.1.S1_at // Os.35154.1.S1_x_at // Os.17195.1.A1_at // Os.46658.1.S1_at // OsAffx.21790.1.S1_at // OsAffx.29770.1.S1_at // Os.14079.1.S1_at // Os.6450.1.S1_at // Os.20261.1.S1_at // Os.27794.1.S1_at // Os.2416.1.S1_a_at // Os.1191.1.S1_at // Os.39066.1.S1_at // Os.15917.1.S1_at // Os.26852.1.…	1.02334	5.85e-18
GO:0044710	biological_process	single-organism metabolic process	2	72	2639	57381	614	Os.46872.1.S1_at // Os.2237.1.S1_at // Os.22086.1.S1_at // OsAffx.29770.1.S1_at // Os.14079.1.S1_at // Os.6450.1.S1_at // Os.20261.1.S1_at // Os.15917.1.S1_at // Os.17112.1.S1_at // Os.52833.1.S1_at // Os.49453.1.S1_at // Os.313.1.S1_a_at // Os.55402.1.S1_at // Os.34358.1.S1_at // Os.33244.1.S1_at // Os.3406.1.S1_at // OsAffx.7795.1.S1_at // Os.52536.1.S1_at // Os.33309.1.S1_at // Os.7935.1.S1_x_…	1.35034	6.01e-10
GO:0055114	biological_process	oxidation-reduction process	3	48	1463	57381	614	Os.46872.1.S1_at // Os.2237.1.S1_at // Os.22086.1.S1_at // OsAffx.29770.1.S1_at // Os.20261.1.S1_at // Os.15917.1.S1_at // Os.17112.1.S1_at // Os.52833.1.S1_at // Os.313.1.S1_a_at // Os.55402.1.S1_at // Os.34358.1.S1_at // Os.33244.1.S1_at // Os.3406.1.S1_at // OsAffx.7795.1.S1_at // Os.33309.1.S1_at // Os.7935.1.S1_x_at // Os.6089.1.S1_at // Os.8112.1.S1_at // Os.16891.1.S1_at // Os.7935.1.S1_at…	1.61644	5.69e-09
GO:0071704	biological_process	organic substance metabolic process	2	113	6073	57381	614	Os.35154.1.S1_x_at // Os.17195.1.A1_at // OsAffx.29770.1.S1_at // Os.14079.1.S1_at // Os.6450.1.S1_at // Os.2416.1.S1_a_at // Os.1191.1.S1_at // Os.39066.1.S1_at // OsAffx.27815.1.S1_s_at // Os.20817.5.A1_at // Os.49453.1.S1_at // Os.8178.1.S1_at // Os.20230.1.S1_at // Os.33244.1.S1_at // Os.52536.1.S1_at // Os.17491.1.S1_at // Os.7947.1.S1_a_at // Os.33309.1.S1_at // Os.12032.1.S1_at // Os.6089.…	0.798176	1.57e-06
GO:0006026	biological_process	aminoglycan catabolic process	5	7	27	57381	614	Os.1191.1.S1_at // Os.8178.1.S1_at // Os.20230.1.S1_at // Os.22058.1.S1_at // Os.3415.1.S1_s_at // Os.22000.1.S1_at // Os.10166.1.S1_at	4.59866	2.95e-06
GO:0006030	biological_process	chitin metabolic process	6	7	27	57381	614	Os.1191.1.S1_at // Os.8178.1.S1_at // Os.20230.1.S1_at // Os.22058.1.S1_at // Os.3415.1.S1_s_at // Os.22000.1.S1_at // Os.10166.1.S1_at	4.59866	2.95e-06
GO:0006032	biological_process	chitin catabolic process	7	7	27	57381	614	Os.1191.1.S1_at // Os.8178.1.S1_at // Os.20230.1.S1_at // Os.22058.1.S1_at // Os.3415.1.S1_s_at // Os.22000.1.S1_at // Os.10166.1.S1_at	4.59866	2.95e-06
GO:0006040	biological_process	amino sugar metabolic process	4	7	27	57381	614	Os.1191.1.S1_at // Os.8178.1.S1_at // Os.20230.1.S1_at // Os.22058.1.S1_at // Os.3415.1.S1_s_at // Os.22000.1.S1_at // Os.10166.1.S1_at	4.59866	2.95e-06
GO:0046348	biological_process	amino sugar catabolic process	5	7	27	57381	614	Os.1191.1.S1_at // Os.8178.1.S1_at // Os.20230.1.S1_at // Os.22058.1.S1_at // Os.3415.1.S1_s_at // Os.22000.1.S1_at // Os.10166.1.S1_at	4.59866	2.95e-06
GO:1901071	biological_process	glucosamine-containing compound metabolic process	5	7	27	57381	614	Os.1191.1.S1_at // Os.8178.1.S1_at // Os.20230.1.S1_at // Os.22058.1.S1_at // Os.3415.1.S1_s_at // Os.22000.1.S1_at // Os.10166.1.S1_at	4.59866	2.95e-06
GO:1901072	biological_process	glucosamine-containing compound catabolic process	6	7	27	57381	614	Os.1191.1.S1_at // Os.8178.1.S1_at // Os.20230.1.S1_at // Os.22058.1.S1_at // Os.3415.1.S1_s_at // Os.22000.1.S1_at // Os.10166.1.S1_at	4.59866	2.95e-06
GO:1901136	biological_process	carbohydrate derivative catabolic process	4	8	40	57381	614	Os.1191.1.S1_at // Os.8178.1.S1_at // Os.20230.1.S1_at // Os.22058.1.S1_at // Os.3415.1.S1_s_at // Os.22000.1.S1_at // Os.10166.1.S1_at // Os.19493.1.S1_at	4.22426	2.95e-06
GO:0050896	biological_process	response to stimulus	1	43	1562	57381	614	Os.2237.1.S1_at // Os.22086.1.S1_at // Os.22312.3.A1_a_at // Os.23224.1.S1_at // Os.23224.1.S1_s_at // Os.15606.1.S2_at // Os.10652.1.S1_at // Os.36283.1.S1_at // Os.9222.1.S1_at // Os.52833.1.S1_at // Os.38812.1.S1_at // Os.55033.1.A1_at // Os.8178.1.S1_at // Os.20230.1.S1_at // Os.12501.1.S1_at // Os.12032.1.S1_at // Os.12633.1.S1_s_at // Os.5583.1.S1_at // Os.12475.1.S1_s_at // Os.4844.1.S1_at…	1.36328	6.32e-06
GO:0006807	biological_process	nitrogen compound metabolic process	2	45	1682	57381	614	Os.14079.1.S1_at // Os.6450.1.S1_at // Os.1191.1.S1_at // Os.49453.1.S1_at // Os.8178.1.S1_at // Os.20230.1.S1_at // Os.33244.1.S1_at // Os.52536.1.S1_at // Os.33309.1.S1_at // Os.10150.1.S1_at // Os.22058.1.S1_at // Os.5124.1.S1_at // Os.3415.1.S1_s_at // Os.22000.1.S1_at // OsAffx.3286.1.S1_x_at // Os.5124.1.S1_s_at // Os.50449.1.S1_at // Os.4666.1.S1_at // Os.53714.1.S1_at // Os.10166.1.S1_at …	1.32208	6.57e-06
GO:1901564	biological_process	organonitrogen compound metabolic process	3	30	870	57381	614	Os.14079.1.S1_at // Os.6450.1.S1_at // Os.1191.1.S1_at // Os.49453.1.S1_at // Os.8178.1.S1_at // Os.20230.1.S1_at // Os.33244.1.S1_at // Os.52536.1.S1_at // Os.33309.1.S1_at // Os.10150.1.S1_at // Os.22058.1.S1_at // Os.5124.1.S1_at // Os.3415.1.S1_s_at // Os.22000.1.S1_at // OsAffx.3286.1.S1_x_at // Os.5124.1.S1_s_at // Os.50449.1.S1_at // Os.4666.1.S1_at // Os.53714.1.S1_at // Os.10166.1.S1_at …	1.68821	7.21e-06
GO:0006950	biological_process	response to stress	2	33	1027	57381	614	Os.2237.1.S1_at // Os.22086.1.S1_at // Os.22312.3.A1_a_at // Os.23224.1.S1_at // Os.23224.1.S1_s_at // Os.15606.1.S2_at // Os.10652.1.S1_at // Os.36283.1.S1_at // Os.9222.1.S1_at // Os.52833.1.S1_at // Os.38812.1.S1_at // Os.8178.1.S1_at // Os.20230.1.S1_at // Os.12032.1.S1_at // Os.12633.1.S1_s_at // Os.5583.1.S1_at // Os.4844.1.S1_at // Os.15355.1.S1_x_at // Os.22000.1.S1_at // Os.22571.1.S1_at…	1.58636	7.58e-06
GO:0044238	biological_process	primary metabolic process	2	106	5823	57381	614	Os.35154.1.S1_x_at // Os.17195.1.A1_at // OsAffx.29770.1.S1_at // Os.14079.1.S1_at // Os.6450.1.S1_at // Os.2416.1.S1_a_at // Os.1191.1.S1_at // Os.39066.1.S1_at // OsAffx.27815.1.S1_s_at // Os.20817.5.A1_at // Os.49453.1.S1_at // Os.33244.1.S1_at // Os.52536.1.S1_at // Os.17491.1.S1_at // Os.7947.1.S1_a_at // Os.12032.1.S1_at // Os.10150.1.S1_at // OsAffx.27816.1.S1_at // Os.11952.1.S1_at // Os.…	0.766564	8.67e-06
GO:0006022	biological_process	aminoglycan metabolic process	4	7	32	57381	614	Os.1191.1.S1_at // Os.8178.1.S1_at // Os.20230.1.S1_at // Os.22058.1.S1_at // Os.3415.1.S1_s_at // Os.22000.1.S1_at // Os.10166.1.S1_at	4.35355	8.67e-06
GO:0016998	biological_process	cell wall macromolecule catabolic process	6	7	35	57381	614	Os.1191.1.S1_at // Os.8178.1.S1_at // Os.20230.1.S1_at // Os.22058.1.S1_at // Os.3415.1.S1_s_at // Os.22000.1.S1_at // Os.10166.1.S1_at	4.22426	1.63e-05
GO:1901565	biological_process	organonitrogen compound catabolic process	4	9	73	57381	614	Os.1191.1.S1_at // Os.8178.1.S1_at // Os.20230.1.S1_at // Os.52536.1.S1_at // Os.22058.1.S1_at // Os.3415.1.S1_s_at // Os.22000.1.S1_at // Os.10166.1.S1_at // Os.19493.1.S1_at	3.52629	1.8e-05
GO:0009987	biological_process	cellular process	1	127	7515	57381	614	Os.54545.1.S1_at // Os.11330.1.S2_at // Os.4573.1.S1_at // Os.18572.1.S1_at // Os.14079.1.S1_at // Os.6450.1.S1_at // Os.1191.1.S1_at // Os.9222.1.S1_at // Os.20817.5.A1_at // Os.8940.1.S1_at // Os.49453.1.S1_at // Os.7475.1.S1_at // Os.55033.1.A1_at // Os.8178.1.S1_at // Os.20230.1.S1_at // Os.55402.1.S1_at // Os.33244.1.S1_at // Os.3406.1.S1_at // Os.50175.2.S1_at // OsAffx.7795.1.S1_at // Os.5…	0.659318	1.87e-05
GO:0044237	biological_process	cellular metabolic process	2	97	5277	57381	614	Os.54545.1.S1_at // Os.14079.1.S1_at // Os.6450.1.S1_at // Os.1191.1.S1_at // Os.20817.5.A1_at // Os.49453.1.S1_at // Os.8178.1.S1_at // Os.20230.1.S1_at // Os.55402.1.S1_at // Os.33244.1.S1_at // Os.3406.1.S1_at // OsAffx.7795.1.S1_at // Os.52536.1.S1_at // Os.33309.1.S1_at // Os.12032.1.S1_at // Os.6089.1.S1_at // Os.10150.1.S1_at // Os.6207.1.S1_s_at // Os.11952.1.S1_at // Os.22058.1.S1_at // …	0.780601	2.02e-05
GO:0005975	biological_process	carbohydrate metabolic process	3	28	922	57381	614	Os.35154.1.S1_x_at // Os.17195.1.A1_at // Os.2416.1.S1_a_at // Os.1191.1.S1_at // Os.39066.1.S1_at // OsAffx.27815.1.S1_s_at // Os.17491.1.S1_at // Os.7947.1.S1_a_at // OsAffx.27816.1.S1_at // Os.22058.1.S1_at // Os.50372.1.S2_x_at // Os.7947.1.S1_x_at // Os.170.3.S1_at // Os.3415.1.S1_s_at // OsAffx.4907.1.S1_x_at // Os.46618.1.S1_at // Os.22000.1.S1_at // Os.18881.1.S1_at // Os.50390.1.S1_at //…	1.50492	0.00016
GO:0044036	biological_process	cell wall macromolecule metabolic process	5	7	61	57381	614	Os.1191.1.S1_at // Os.8178.1.S1_at // Os.20230.1.S1_at // Os.22058.1.S1_at // Os.3415.1.S1_s_at // Os.22000.1.S1_at // Os.10166.1.S1_at	3.42281	0.000571
GO:0009058	biological_process	biosynthetic process	2	43	1935	57381	614	OsAffx.29770.1.S1_at // Os.14079.1.S1_at // Os.6450.1.S1_at // Os.33244.1.S1_at // Os.52536.1.S1_at // Os.6089.1.S1_at // Os.11952.1.S1_at // Os.50372.1.S2_x_at // Os.22278.1.S1_at // Os.5124.1.S1_at // OsAffx.3286.1.S1_x_at // Os.5124.1.S1_s_at // Os.50449.1.S1_at // Os.413.1.S1_at // Os.19553.1.S1_at // Os.6165.1.S1_a_at // Os.11106.1.S1_at // Os.47381.2.S1_at // Os.47405.1.A1_s_at // Os.6575.1…	1.05434	0.000921
GO:0010467	biological_process	gene expression	4	26	903	57381	614	Os.413.1.S1_at // Os.19553.1.S1_at // Os.47405.1.A1_s_at // Os.6575.1.S1_at // Os.23950.1.A1_at // Os.38797.1.S1_at // Os.8428.1.S1_at // Os.53738.1.S1_at // Os.54143.1.S1_at // Os.14456.1.S1_at // Os.4690.1.S1_at // Os.4748.1.S1_at // Os.40160.1.A1_at // OsAffx.2398.1.S1_at // Os.50384.1.S1_at // Os.11487.1.S1_s_at // Os.37247.1.S1_at // Os.22603.1.A1_a_at // Os.11564.1.S1_at // Os.4725.1.S1_at …	1.42805	0.000921
GO:1901576	biological_process	organic substance biosynthetic process	3	40	1771	57381	614	OsAffx.29770.1.S1_at // Os.14079.1.S1_at // Os.6450.1.S1_at // Os.33244.1.S1_at // Os.6089.1.S1_at // Os.11952.1.S1_at // Os.50372.1.S2_x_at // Os.5124.1.S1_at // OsAffx.3286.1.S1_x_at // Os.5124.1.S1_s_at // Os.50449.1.S1_at // Os.413.1.S1_at // Os.19553.1.S1_at // Os.6165.1.S1_a_at // Os.11106.1.S1_at // Os.47381.2.S1_at // Os.47405.1.A1_s_at // Os.6575.1.S1_at // Os.38797.1.S1_at // Os.8428.1.…	1.07777	0.001307
GO:0044249	biological_process	cellular biosynthetic process	3	39	1727	57381	614	Os.14079.1.S1_at // Os.6450.1.S1_at // Os.33244.1.S1_at // Os.6089.1.S1_at // Os.11952.1.S1_at // Os.50372.1.S2_x_at // Os.5124.1.S1_at // OsAffx.3286.1.S1_x_at // Os.5124.1.S1_s_at // Os.50449.1.S1_at // Os.413.1.S1_at // Os.19553.1.S1_at // Os.6165.1.S1_a_at // Os.11106.1.S1_at // Os.47381.2.S1_at // Os.47405.1.A1_s_at // Os.6575.1.S1_at // Os.38797.1.S1_at // Os.8428.1.S1_at // Os.27167.1.S1_a…	1.07754	0.0016
GO:0006725	biological_process	cellular aromatic compound metabolic process	3	33	1366	57381	614	Os.14079.1.S1_at // Os.6450.1.S1_at // Os.52536.1.S1_at // Os.33309.1.S1_at // Os.6089.1.S1_at // Os.5124.1.S1_at // OsAffx.3286.1.S1_x_at // Os.14830.1.S1_a_at // Os.5124.1.S1_s_at // Os.50449.1.S1_at // Os.413.1.S1_at // Os.19553.1.S1_at // Os.24545.2.S1_at // Os.27712.2.S1_x_at // Os.6575.1.S1_at // Os.23950.1.A1_at // Os.27629.1.S1_at // Os.53738.1.S1_at // Os.54143.1.S1_at // Os.14456.1.S1_a…	1.17484	0.001956
GO:0016070	biological_process	RNA metabolic process	6	16	432	57381	614	Os.413.1.S1_at // Os.19553.1.S1_at // Os.6575.1.S1_at // Os.23950.1.A1_at // Os.53738.1.S1_at // Os.54143.1.S1_at // Os.14456.1.S1_at // OsAffx.2398.1.S1_at // Os.11487.1.S1_s_at // Os.22603.1.A1_a_at // Os.11564.1.S1_at // Os.33741.2.S1_at // Os.8554.1.S1_at // Os.27129.1.S1_at // Os.8554.2.S1_x_at // Os.6199.2.A1_at	1.7913	0.002552
GO:0006869	biological_process	lipid transport	5	7	83	57381	614	Os.11169.1.S1_a_at // Os.27520.2.S1_x_at // Os.10171.1.S1_at // Os.37890.1.S1_s_at // OsAffx.13437.1.S1_at // Os.6838.1.S1_at // Os.22427.1.S1_at	2.97851	0.00355
GO:0010876	biological_process	lipid localization	3	7	83	57381	614	Os.11169.1.S1_a_at // Os.27520.2.S1_x_at // Os.10171.1.S1_at // Os.37890.1.S1_s_at // OsAffx.13437.1.S1_at // Os.6838.1.S1_at // Os.22427.1.S1_at	2.97851	0.00355
GO:0044248	biological_process	cellular catabolic process	3	13	306	57381	614	Os.1191.1.S1_at // Os.8178.1.S1_at // Os.20230.1.S1_at // Os.52536.1.S1_at // Os.22058.1.S1_at // Os.3415.1.S1_s_at // Os.22000.1.S1_at // Os.14830.1.S1_a_at // Os.23413.1.A1_at // Os.10166.1.S1_at // Os.27712.2.S1_x_at // Os.19493.1.S1_at // Os.23950.1.A1_at	1.98924	0.00355
GO:0044765	biological_process	single-organism transport	4	30	1250	57381	614	Os.11169.1.S1_a_at // Os.6864.1.S1_at // Os.11330.1.S2_at // Os.18572.1.S1_at // Os.9222.1.S1_at // Os.7475.1.S1_at // Os.55033.1.A1_at // Os.50175.2.S1_at // Os.6037.2.S1_x_at // Os.6037.1.S1_at // Os.12475.1.S1_s_at // Os.47814.1.A1_s_at // OsAffx.25398.1.S1_x_at // Os.8118.1.S1_at // Os.19608.1.S1_at // Os.50449.1.S1_at // Os.9752.1.S1_a_at // Os.27520.2.S1_x_at // Os.10171.1.S1_at // Os.17793…	1.16537	0.004861
GO:0044281	biological_process	small molecule metabolic process	3	26	1012	57381	614	Os.14079.1.S1_at // Os.6450.1.S1_at // Os.49453.1.S1_at // Os.33244.1.S1_at // Os.52536.1.S1_at // Os.12032.1.S1_at // Os.10150.1.S1_at // Os.11952.1.S1_at // Os.5124.1.S1_at // OsAffx.3286.1.S1_x_at // Os.5124.1.S1_s_at // Os.50449.1.S1_at // Os.4666.1.S1_at // Os.24545.2.S1_at // Os.47381.2.S1_at // Os.6575.1.S1_at // Os.27167.1.S1_at // Os.14456.1.S1_at // Os.18966.1.S1_a_at // Os.20530.1.S1_a…	1.26364	0.005108
GO:0019752	biological_process	carboxylic acid metabolic process	6	19	647	57381	614	Os.14079.1.S1_at // Os.49453.1.S1_at // Os.33244.1.S1_at // Os.52536.1.S1_at // Os.12032.1.S1_at // Os.10150.1.S1_at // Os.11952.1.S1_at // Os.4666.1.S1_at // Os.47381.2.S1_at // Os.6575.1.S1_at // Os.27167.1.S1_at // Os.14456.1.S1_at // Os.18966.1.S1_a_at // Os.20530.1.S1_at // Os.47381.1.S1_x_at // Os.22603.1.A1_a_at // Os.11564.1.S1_at // Os.10389.1.S1_at // Os.9534.1.S1_at	1.4565	0.008713
GO:0042254	biological_process	ribosome biogenesis	4	6	68	57381	614	Os.53738.1.S1_at // OsAffx.7454.1.S1_at // Os.54143.1.S1_at // Os.33741.2.S1_at // Os.8554.1.S1_at // Os.8554.2.S1_x_at	3.04369	0.008713
GO:1901360	biological_process	organic cyclic compound metabolic process	3	32	1433	57381	614	OsAffx.29770.1.S1_at // Os.14079.1.S1_at // Os.6450.1.S1_at // Os.33244.1.S1_at // Os.52536.1.S1_at // Os.6089.1.S1_at // Os.5124.1.S1_at // OsAffx.3286.1.S1_x_at // Os.14830.1.S1_a_at // Os.5124.1.S1_s_at // Os.50449.1.S1_at // Os.413.1.S1_at // Os.19553.1.S1_at // Os.24545.2.S1_at // Os.6575.1.S1_at // Os.23950.1.A1_at // Os.53738.1.S1_at // Os.54143.1.S1_at // Os.14456.1.S1_at // OsAffx.2398.1…	1.06137	0.008811
GO:0043436	biological_process	oxoacid metabolic process	5	19	651	57381	614	Os.14079.1.S1_at // Os.49453.1.S1_at // Os.33244.1.S1_at // Os.52536.1.S1_at // Os.12032.1.S1_at // Os.10150.1.S1_at // Os.11952.1.S1_at // Os.4666.1.S1_at // Os.47381.2.S1_at // Os.6575.1.S1_at // Os.27167.1.S1_at // Os.14456.1.S1_at // Os.18966.1.S1_a_at // Os.20530.1.S1_at // Os.47381.1.S1_x_at // Os.22603.1.A1_a_at // Os.11564.1.S1_at // Os.10389.1.S1_at // Os.9534.1.S1_at	1.4476	0.008811
GO:0050832	biological_process	defense response to fungus	5	3	9	57381	614	Os.8178.1.S1_at // Os.20230.1.S1_at // Os.22000.1.S1_at	4.96123	0.008811
GO:0006082	biological_process	organic acid metabolic process	4	19	653	57381	614	Os.14079.1.S1_at // Os.49453.1.S1_at // Os.33244.1.S1_at // Os.52536.1.S1_at // Os.12032.1.S1_at // Os.10150.1.S1_at // Os.11952.1.S1_at // Os.4666.1.S1_at // Os.47381.2.S1_at // Os.6575.1.S1_at // Os.27167.1.S1_at // Os.14456.1.S1_at // Os.18966.1.S1_a_at // Os.20530.1.S1_at // Os.47381.1.S1_x_at // Os.22603.1.A1_a_at // Os.11564.1.S1_at // Os.10389.1.S1_at // Os.9534.1.S1_at	1.44318	0.009044
GO:0022613	biological_process	ribonucleoprotein complex biogenesis	3	6	71	57381	614	Os.53738.1.S1_at // OsAffx.7454.1.S1_at // Os.54143.1.S1_at // Os.33741.2.S1_at // Os.8554.1.S1_at // Os.8554.2.S1_x_at	2.98141	0.009959
GO:0034660	biological_process	ncRNA metabolic process	7	9	175	57381	614	Os.6575.1.S1_at // Os.53738.1.S1_at // Os.54143.1.S1_at // Os.14456.1.S1_at // Os.22603.1.A1_a_at // Os.11564.1.S1_at // Os.33741.2.S1_at // Os.8554.1.S1_at // Os.8554.2.S1_x_at	2.26491	0.010484
GO:0006364	biological_process	rRNA processing	9	5	46	57381	614	Os.53738.1.S1_at // Os.54143.1.S1_at // Os.33741.2.S1_at // Os.8554.1.S1_at // Os.8554.2.S1_x_at	3.34456	0.01072
GO:0016072	biological_process	rRNA metabolic process	8	5	46	57381	614	Os.53738.1.S1_at // Os.54143.1.S1_at // Os.33741.2.S1_at // Os.8554.1.S1_at // Os.8554.2.S1_x_at	3.34456	0.01072
GO:0009620	biological_process	response to fungus	4	3	11	57381	614	Os.8178.1.S1_at // Os.20230.1.S1_at // Os.22000.1.S1_at	4.67172	0.01482
GO:0006412	biological_process	translation	6	17	575	57381	614	Os.47405.1.A1_s_at // Os.6575.1.S1_at // Os.38797.1.S1_at // Os.8428.1.S1_at // Os.14456.1.S1_at // Os.4690.1.S1_at // Os.4748.1.S1_at // Os.40160.1.A1_at // OsAffx.2398.1.S1_at // Os.50384.1.S1_at // Os.11487.1.S1_s_at // Os.37247.1.S1_at // Os.22603.1.A1_a_at // Os.11564.1.S1_at // Os.4725.1.S1_at // Os.18206.1.S1_at // OsAffx.30120.3.S1_s_at	1.46623	0.014922
GO:0046483	biological_process	heterocycle metabolic process	3	29	1313	57381	614	Os.14079.1.S1_at // Os.6450.1.S1_at // Os.33244.1.S1_at // Os.33309.1.S1_at // Os.5124.1.S1_at // OsAffx.3286.1.S1_x_at // Os.5124.1.S1_s_at // Os.50449.1.S1_at // Os.413.1.S1_at // Os.19553.1.S1_at // Os.24545.2.S1_at // Os.6575.1.S1_at // Os.23950.1.A1_at // Os.53738.1.S1_at // Os.54143.1.S1_at // Os.14456.1.S1_at // OsAffx.2398.1.S1_at // Os.8522.1.S1_at // Os.11487.1.S1_s_at // Os.22603.1.A1_…	1.04552	0.017841
GO:0000272	biological_process	polysaccharide catabolic process	5	6	83	57381	614	Os.1191.1.S1_at // Os.22058.1.S1_at // Os.3415.1.S1_s_at // Os.46618.1.S1_at // Os.22000.1.S1_at // Os.10166.1.S1_at	2.75611	0.020193
GO:0009607	biological_process	response to biotic stimulus	2	4	30	57381	614	Os.8178.1.S1_at // Os.20230.1.S1_at // Os.22000.1.S1_at // Os.11313.1.S1_at	3.6393	0.020697
GO:0042221	biological_process	response to chemical stimulus	2	11	288	57381	614	Os.55033.1.A1_at // Os.12501.1.S1_at // Os.12633.1.S1_s_at // Os.12475.1.S1_s_at // OsAffx.25398.1.S1_x_at // Os.22731.1.S1_at // Os.56287.1.S1_at // Os.27024.1.S1_at // Os.15908.1.S1_s_at // Os.8117.1.S1_at // Os.17449.1.A1_at	1.8357	0.02236
GO:0006810	biological_process	transport	3	34	1691	57381	614	Os.11169.1.S1_a_at // Os.6864.1.S1_at // Os.11330.1.S2_at // Os.18572.1.S1_at // Os.467.1.S1_a_at // Os.9222.1.S1_at // Os.7475.1.S1_at // Os.55033.1.A1_at // Os.55402.1.S1_at // Os.50175.2.S1_at // OsAffx.7795.1.S1_at // Os.6037.2.S1_x_at // Os.6037.1.S1_at // Os.12475.1.S1_s_at // Os.47814.1.A1_s_at // OsAffx.25398.1.S1_x_at // Os.8118.1.S1_at // Os.19608.1.S1_at // Os.50449.1.S1_at // Os.9752.…	0.909993	0.027234
GO:0051234	biological_process	establishment of localization	2	34	1691	57381	614	Os.11169.1.S1_a_at // Os.6864.1.S1_at // Os.11330.1.S2_at // Os.18572.1.S1_at // Os.467.1.S1_a_at // Os.9222.1.S1_at // Os.7475.1.S1_at // Os.55033.1.A1_at // Os.55402.1.S1_at // Os.50175.2.S1_at // OsAffx.7795.1.S1_at // Os.6037.2.S1_x_at // Os.6037.1.S1_at // Os.12475.1.S1_s_at // Os.47814.1.A1_s_at // OsAffx.25398.1.S1_x_at // Os.8118.1.S1_at // Os.19608.1.S1_at // Os.50449.1.S1_at // Os.9752.…	0.909993	0.027234
GO:0005976	biological_process	polysaccharide metabolic process	4	9	205	57381	614	Os.1191.1.S1_at // Os.22058.1.S1_at // Os.50372.1.S2_x_at // Os.3415.1.S1_s_at // OsAffx.4907.1.S1_x_at // Os.46618.1.S1_at // Os.22000.1.S1_at // Os.10166.1.S1_at // Os.6165.1.S1_a_at	2.03664	0.027234
GO:0051179	biological_process	localization	1	34	1699	57381	614	Os.11169.1.S1_a_at // Os.6864.1.S1_at // Os.11330.1.S2_at // Os.18572.1.S1_at // Os.467.1.S1_a_at // Os.9222.1.S1_at // Os.7475.1.S1_at // Os.55033.1.A1_at // Os.55402.1.S1_at // Os.50175.2.S1_at // OsAffx.7795.1.S1_at // Os.6037.2.S1_x_at // Os.6037.1.S1_at // Os.12475.1.S1_s_at // Os.47814.1.A1_s_at // OsAffx.25398.1.S1_x_at // Os.8118.1.S1_at // Os.19608.1.S1_at // Os.50449.1.S1_at // Os.9752.…	0.903183	0.028962
GO:0009056	biological_process	catabolic process	2	16	562	57381	614	Os.1191.1.S1_at // Os.8178.1.S1_at // Os.20230.1.S1_at // Os.52536.1.S1_at // Os.22058.1.S1_at // Os.3415.1.S1_s_at // Os.46618.1.S1_at // Os.22000.1.S1_at // Os.14830.1.S1_a_at // Os.23413.1.A1_at // Os.10166.1.S1_at // Os.24545.2.S1_at // Os.17997.2.S1_x_at // Os.27712.2.S1_x_at // Os.19493.1.S1_at // Os.23950.1.A1_at	1.41176	0.028962
GO:1901575	biological_process	organic substance catabolic process	3	15	506	57381	614	Os.1191.1.S1_at // Os.8178.1.S1_at // Os.20230.1.S1_at // Os.52536.1.S1_at // Os.22058.1.S1_at // Os.3415.1.S1_s_at // Os.46618.1.S1_at // Os.22000.1.S1_at // Os.14830.1.S1_a_at // Os.23413.1.A1_at // Os.10166.1.S1_at // Os.24545.2.S1_at // Os.17997.2.S1_x_at // Os.19493.1.S1_at // Os.23950.1.A1_at	1.47009	0.028962
GO:0006139	biological_process	nucleobase-containing compound metabolic process	4	25	1117	57381	614	Os.5124.1.S1_at // OsAffx.3286.1.S1_x_at // Os.5124.1.S1_s_at // Os.50449.1.S1_at // Os.413.1.S1_at // Os.19553.1.S1_at // Os.24545.2.S1_at // Os.6575.1.S1_at // Os.23950.1.A1_at // Os.53738.1.S1_at // Os.54143.1.S1_at // Os.14456.1.S1_at // OsAffx.2398.1.S1_at // Os.8522.1.S1_at // Os.11487.1.S1_s_at // Os.22603.1.A1_a_at // Os.11564.1.S1_at // Os.21886.1.S1_at // Os.33741.2.S1_at // Os.8554.1.S…	1.06463	0.033886
GO:0051707	biological_process	response to other organism	3	3	16	57381	614	Os.8178.1.S1_at // Os.20230.1.S1_at // Os.22000.1.S1_at	4.13115	0.039025
GO:0009057	biological_process	macromolecule catabolic process	4	10	265	57381	614	Os.1191.1.S1_at // Os.8178.1.S1_at // Os.20230.1.S1_at // Os.22058.1.S1_at // Os.3415.1.S1_s_at // Os.46618.1.S1_at // Os.22000.1.S1_at // Os.23413.1.A1_at // Os.10166.1.S1_at // Os.23950.1.A1_at	1.81827	0.039538
GO:0034645	biological_process	cellular macromolecule biosynthetic process	5	22	942	57381	614	Os.50372.1.S2_x_at // Os.413.1.S1_at // Os.19553.1.S1_at // Os.6165.1.S1_a_at // Os.47405.1.A1_s_at // Os.6575.1.S1_at // Os.38797.1.S1_at // Os.8428.1.S1_at // Os.14456.1.S1_at // Os.4690.1.S1_at // Os.4748.1.S1_at // Os.40160.1.A1_at // OsAffx.2398.1.S1_at // Os.8522.1.S1_at // Os.50384.1.S1_at // Os.11487.1.S1_s_at // Os.37247.1.S1_at // Os.22603.1.A1_a_at // Os.11564.1.S1_at // Os.4725.1.S1_a…	1.12604	0.039538
GO:0034641	biological_process	cellular nitrogen compound metabolic process	3	28	1353	57381	614	Os.14079.1.S1_at // Os.6450.1.S1_at // Os.5124.1.S1_at // OsAffx.3286.1.S1_x_at // Os.5124.1.S1_s_at // Os.50449.1.S1_at // Os.413.1.S1_at // Os.19553.1.S1_at // Os.24545.2.S1_at // Os.6575.1.S1_at // Os.23950.1.A1_at // Os.53738.1.S1_at // Os.54143.1.S1_at // Os.14456.1.S1_at // OsAffx.2398.1.S1_at // Os.8522.1.S1_at // Os.11487.1.S1_s_at // Os.22603.1.A1_a_at // Os.11564.1.S1_at // Os.21886.1.S…	0.951599	0.049569
GO:0009059	biological_process	macromolecule biosynthetic process	4	22	962	57381	614	Os.50372.1.S2_x_at // Os.413.1.S1_at // Os.19553.1.S1_at // Os.6165.1.S1_a_at // Os.47405.1.A1_s_at // Os.6575.1.S1_at // Os.38797.1.S1_at // Os.8428.1.S1_at // Os.14456.1.S1_at // Os.4690.1.S1_at // Os.4748.1.S1_at // Os.40160.1.A1_at // OsAffx.2398.1.S1_at // Os.8522.1.S1_at // Os.50384.1.S1_at // Os.11487.1.S1_s_at // Os.37247.1.S1_at // Os.22603.1.A1_a_at // Os.11564.1.S1_at // Os.4725.1.S1_a…	1.09573	0.049569
GO:0055085	biological_process	transmembrane transport	5	18	719	57381	614	Os.11330.1.S2_at // Os.18572.1.S1_at // Os.9222.1.S1_at // Os.7475.1.S1_at // Os.55033.1.A1_at // Os.50175.2.S1_at // Os.47814.1.A1_s_at // OsAffx.25398.1.S1_x_at // Os.8118.1.S1_at // Os.19608.1.S1_at // Os.9752.1.S1_a_at // Os.17793.1.S1_at // Os.38169.1.S1_a_at // Os.11967.1.S1_at // Os.32113.1.S1_at // Os.27024.1.S1_at // Os.47352.1.S1_s_at // Os.17449.1.A1_at	1.22627	0.052248
GO:1901135	biological_process	carbohydrate derivative metabolic process	3	11	327	57381	614	Os.1191.1.S1_at // Os.8178.1.S1_at // Os.20230.1.S1_at // Os.22058.1.S1_at // Os.3415.1.S1_s_at // Os.22000.1.S1_at // OsAffx.3286.1.S1_x_at // Os.50449.1.S1_at // Os.10166.1.S1_at // Os.19493.1.S1_at // Os.13812.1.S1_a_at	1.65247	0.052248
GO:0006520	biological_process	cellular amino acid metabolic process	7	13	439	57381	614	Os.14079.1.S1_at // Os.49453.1.S1_at // Os.33244.1.S1_at // Os.52536.1.S1_at // Os.10150.1.S1_at // Os.4666.1.S1_at // Os.6575.1.S1_at // Os.14456.1.S1_at // Os.18966.1.S1_a_at // Os.20530.1.S1_at // Os.22603.1.A1_a_at // Os.11564.1.S1_at // Os.10389.1.S1_at	1.46855	0.059152
GO:0044699	biological_process	single-organism process	1	55	3348	57381	614	Os.11169.1.S1_a_at // Os.6864.1.S1_at // Os.11330.1.S2_at // Os.4573.1.S1_at // Os.18572.1.S1_at // Os.1191.1.S1_at // Os.9222.1.S1_at // Os.8940.1.S1_at // Os.7475.1.S1_at // Os.55033.1.A1_at // Os.8178.1.S1_at // Os.20230.1.S1_at // Os.55402.1.S1_at // Os.3406.1.S1_at // Os.50175.2.S1_at // OsAffx.7795.1.S1_at // Os.6037.2.S1_x_at // Os.6037.1.S1_at // Os.22058.1.S1_at // Os.11166.1.S1_s_at // …	0.618467	0.066901
GO:0006952	biological_process	defense response	3	12	400	57381	614	Os.23224.1.S1_at // Os.23224.1.S1_s_at // Os.10652.1.S1_at // Os.8178.1.S1_at // Os.20230.1.S1_at // Os.12032.1.S1_at // Os.22000.1.S1_at // Os.1316.1.S1_a_at // Os.7892.1.S1_a_at // Os.10166.1.S1_at // Os.11313.1.S1_at // Os.47706.2.A1_at	1.4873	0.078219
GO:0071554	biological_process	cell wall organization or biogenesis	3	7	156	57381	614	Os.1191.1.S1_at // Os.8178.1.S1_at // Os.20230.1.S1_at // Os.22058.1.S1_at // Os.3415.1.S1_s_at // Os.22000.1.S1_at // Os.10166.1.S1_at	2.06814	0.081612
GO:0090304	biological_process	nucleic acid metabolic process	5	19	823	57381	614	Os.413.1.S1_at // Os.19553.1.S1_at // Os.6575.1.S1_at // Os.23950.1.A1_at // Os.53738.1.S1_at // Os.54143.1.S1_at // Os.14456.1.S1_at // OsAffx.2398.1.S1_at // Os.8522.1.S1_at // Os.11487.1.S1_s_at // Os.22603.1.A1_a_at // Os.11564.1.S1_at // Os.21886.1.S1_at // Os.33741.2.S1_at // Os.8554.1.S1_at // Os.32465.1.S1_at // Os.27129.1.S1_at // Os.8554.2.S1_x_at // Os.6199.2.A1_at	1.10937	0.087136
GO:0010033	biological_process	response to organic substance	3	7	162	57381	614	Os.12501.1.S1_at // Os.12475.1.S1_s_at // Os.22731.1.S1_at // Os.56287.1.S1_at // Os.15908.1.S1_s_at // Os.8117.1.S1_at // Os.17449.1.A1_at	2.0137	0.099193
GO:0005576	cellular_component	extracellular region	1	15	300	57381	614	Os.12713.1.S2_a_at // Os.32459.1.S1_at // Os.32459.2.S1_x_at // Os.5045.1.S1_at // Os.51929.1.S1_at // Os.51848.1.S1_x_at // Os.37729.1.S1_s_at // Os.22594.1.S1_at // OsAffx.7795.1.S1_at // Os.33309.1.S1_at // Os.9836.1.S1_at // OsAffx.4907.1.S1_x_at // Os.49627.1.S1_at // Os.14830.1.S1_a_at // Os.1316.1.S1_a_at	2.22426	0.000159
GO:0005737	cellular_component	cytoplasm	5	66	3095	57381	614	Os.15854.1.S1_at // Os.39973.1.S1_s_at // Os.23224.1.S1_s_at // Os.52292.1.S1_at // OsAffx.27815.1.S1_s_at // Os.7475.1.S1_at // Os.55402.1.S1_at // Os.33244.1.S1_at // Os.3406.1.S1_at // Os.52536.1.S1_at // Os.22058.1.S1_at // Os.11166.1.S1_s_at // Os.26761.1.S1_a_at // OsAffx.32170.1.S1_at // OsAffx.32263.1.S1_x_at // OsAffx.6015.1.S1_at // Os.52493.1.A1_s_at // Os.15801.1.S1_at // Os.11286.1.A…	0.994861	1.87e-05
GO:0009539	cellular_component	photosystem II reaction center	10	4	6	57381	614	Os.26761.1.S1_a_at // OsAffx.32263.1.S1_x_at // OsAffx.32264.1.S1_x_at // Os.26761.2.S1_x_at	5.96123	3.28e-05
GO:0005623	cellular_component	cell	1	104	6038	57381	614	Os.54232.1.S1_at // Os.51929.1.S1_at // Os.11330.1.S2_at // Os.6043.1.S1_at // Os.4573.1.S1_at // Os.15854.1.S1_at // Os.51848.1.S1_x_at // Os.39973.1.S1_s_at // Os.23224.1.S1_s_at // Os.50015.1.S1_at // Os.52292.1.S1_at // Os.9222.1.S1_at // OsAffx.27815.1.S1_s_at // Os.7475.1.S1_at // Os.55402.1.S1_at // Os.38278.1.S1_at // Os.33244.1.S1_at // Os.3406.1.S1_at // Os.52536.1.S1_at // Os.12032.1.S…	0.686775	0.000129
GO:0044464	cellular_component	cell part	2	104	6038	57381	614	Os.54232.1.S1_at // Os.51929.1.S1_at // Os.11330.1.S2_at // Os.6043.1.S1_at // Os.4573.1.S1_at // Os.15854.1.S1_at // Os.51848.1.S1_x_at // Os.39973.1.S1_s_at // Os.23224.1.S1_s_at // Os.50015.1.S1_at // Os.52292.1.S1_at // Os.9222.1.S1_at // OsAffx.27815.1.S1_s_at // Os.7475.1.S1_at // Os.55402.1.S1_at // Os.38278.1.S1_at // Os.33244.1.S1_at // Os.3406.1.S1_at // Os.52536.1.S1_at // Os.12032.1.S…	0.686775	0.000129
GO:0044424	cellular_component	intracellular part	4	93	5217	57381	614	Os.6043.1.S1_at // Os.4573.1.S1_at // Os.15854.1.S1_at // Os.39973.1.S1_s_at // Os.23224.1.S1_s_at // Os.50015.1.S1_at // Os.52292.1.S1_at // OsAffx.27815.1.S1_s_at // Os.7475.1.S1_at // Os.55402.1.S1_at // Os.38278.1.S1_at // Os.33244.1.S1_at // Os.3406.1.S1_at // Os.52536.1.S1_at // Os.12032.1.S1_at // OsAffx.30784.1.S1_s_at // OsAffx.30784.1.S1_at // Os.22058.1.S1_at // Os.2867.1.A1_at // Os.1…	0.736345	0.000129
GO:0005622	cellular_component	intracellular	3	95	5718	57381	614	Os.54232.1.S1_at // Os.6043.1.S1_at // Os.4573.1.S1_at // Os.15854.1.S1_at // Os.39973.1.S1_s_at // Os.23224.1.S1_s_at // Os.50015.1.S1_at // Os.52292.1.S1_at // OsAffx.27815.1.S1_s_at // Os.7475.1.S1_at // Os.55402.1.S1_at // Os.38278.1.S1_at // Os.33244.1.S1_at // Os.3406.1.S1_at // Os.52536.1.S1_at // Os.12032.1.S1_at // OsAffx.30784.1.S1_s_at // OsAffx.30784.1.S1_at // Os.22058.1.S1_at // Os.…	0.634751	0.001443
GO:0044425	cellular_component	membrane part	2	37	1709	57381	614	Os.50896.1.S1_at // Os.11330.1.S2_at // Os.18572.1.S1_at // Os.467.1.S1_a_at // Os.56016.1.S1_at // Os.9222.1.S1_at // Os.7475.1.S1_at // Os.3406.1.S1_at // Os.50175.2.S1_at // Os.6037.2.S1_x_at // Os.6037.1.S1_at // Os.50372.1.S2_x_at // Os.26761.1.S1_a_at // OsAffx.32263.1.S1_x_at // Os.12475.1.S1_s_at // OsAffx.6015.1.S1_at // Os.47814.1.A1_s_at // Os.26592.1.S1_s_at // Os.26802.1.S1_at // Os.…	1.01671	0.005582
GO:0030529	cellular_component	ribonucleoprotein complex	5	17	521	57381	614	Os.47405.1.A1_s_at // Os.38797.1.S1_at // Os.8428.1.S1_at // Os.53738.1.S1_at // OsAffx.7454.1.S1_at // Os.9003.1.S1_at // Os.12819.1.S1_at // Os.4690.1.S1_at // Os.4748.1.S1_at // Os.40160.1.A1_at // OsAffx.2398.1.S1_at // Os.50384.1.S1_at // Os.11487.1.S1_s_at // Os.4725.1.S1_at // Os.30049.1.S1_at // Os.18206.1.S1_at // OsAffx.30120.3.S1_s_at	1.60851	0.006191
GO:0005840	cellular_component	ribosome	7	15	424	57381	614	Os.47405.1.A1_s_at // Os.38797.1.S1_at // Os.8428.1.S1_at // Os.53738.1.S1_at // OsAffx.7454.1.S1_at // Os.12819.1.S1_at // Os.4690.1.S1_at // Os.4748.1.S1_at // Os.40160.1.A1_at // OsAffx.2398.1.S1_at // Os.50384.1.S1_at // Os.11487.1.S1_s_at // Os.4725.1.S1_at // Os.18206.1.S1_at // OsAffx.30120.3.S1_s_at	1.72516	0.006711
GO:0016020	cellular_component	membrane	1	50	2670	57381	614	Os.50896.1.S1_at // Os.11330.1.S2_at // Os.53237.1.S1_at // Os.18572.1.S1_at // Os.467.1.S1_a_at // Os.56016.1.S1_at // Os.39617.1.S1_at // Os.43896.1.S1_at // Os.9222.1.S1_at // OsAffx.4511.1.S1_at // Os.7475.1.S1_at // Os.55033.1.A1_at // Os.3406.1.S1_at // Os.50175.2.S1_at // Os.6037.2.S1_x_at // Os.6037.1.S1_at // Os.11952.1.S1_at // Os.50372.1.S2_x_at // Os.26761.1.S1_a_at // OsAffx.32263.1.…	0.807423	0.009562
GO:0009521	cellular_component	photosystem	8	6	72	57381	614	Os.26761.1.S1_a_at // OsAffx.32263.1.S1_x_at // Os.26592.1.S1_s_at // OsAffx.32264.1.S1_x_at // Os.26761.2.S1_x_at // Os.50984.1.S1_s_at	2.96123	0.010498
GO:0044444	cellular_component	cytoplasmic part	6	46	2430	57381	614	Os.15854.1.S1_at // Os.39973.1.S1_s_at // Os.23224.1.S1_s_at // Os.52292.1.S1_at // OsAffx.27815.1.S1_s_at // Os.7475.1.S1_at // Os.3406.1.S1_at // Os.22058.1.S1_at // Os.26761.1.S1_a_at // OsAffx.32170.1.S1_at // OsAffx.32263.1.S1_x_at // OsAffx.6015.1.S1_at // Os.52493.1.A1_s_at // Os.15801.1.S1_at // Os.11286.1.A1_at // Os.50368.1.S1_at // Os.52493.1.A1_at // Os.24363.1.A1_at // Os.52431.1.S1_…	0.823012	0.012974
GO:0009523	cellular_component	photosystem II	9	5	50	57381	614	Os.26761.1.S1_a_at // OsAffx.32263.1.S1_x_at // OsAffx.32264.1.S1_x_at // Os.26761.2.S1_x_at // Os.50984.1.S1_s_at	3.22426	0.015079
GO:0016021	cellular_component	integral to membrane	4	31	1470	57381	614	Os.50896.1.S1_at // Os.11330.1.S2_at // Os.18572.1.S1_at // Os.467.1.S1_a_at // Os.56016.1.S1_at // Os.9222.1.S1_at // Os.7475.1.S1_at // Os.3406.1.S1_at // Os.50175.2.S1_at // Os.6037.2.S1_x_at // Os.6037.1.S1_at // Os.12475.1.S1_s_at // OsAffx.6015.1.S1_at // Os.47814.1.A1_s_at // Os.26592.1.S1_s_at // Os.26802.1.S1_at // Os.8118.1.S1_at // Os.19608.1.S1_at // Os.50449.1.S1_at // Os.24363.1.A1_…	0.978787	0.023028
GO:0031224	cellular_component	intrinsic to membrane	3	31	1488	57381	614	Os.50896.1.S1_at // Os.11330.1.S2_at // Os.18572.1.S1_at // Os.467.1.S1_a_at // Os.56016.1.S1_at // Os.9222.1.S1_at // Os.7475.1.S1_at // Os.3406.1.S1_at // Os.50175.2.S1_at // Os.6037.2.S1_x_at // Os.6037.1.S1_at // Os.12475.1.S1_s_at // OsAffx.6015.1.S1_at // Os.47814.1.A1_s_at // Os.26592.1.S1_s_at // Os.26802.1.S1_at // Os.8118.1.S1_at // Os.19608.1.S1_at // Os.50449.1.S1_at // Os.24363.1.A1_…	0.961228	0.027234
GO:0043226	cellular_component	organelle	1	68	4246	57381	614	Os.6043.1.S1_at // Os.4573.1.S1_at // Os.15854.1.S1_at // Os.39973.1.S1_s_at // Os.23224.1.S1_s_at // Os.50015.1.S1_at // Os.52292.1.S1_at // OsAffx.27815.1.S1_s_at // Os.7475.1.S1_at // Os.38278.1.S1_at // Os.3406.1.S1_at // Os.12032.1.S1_at // OsAffx.30784.1.S1_s_at // OsAffx.30784.1.S1_at // Os.22058.1.S1_at // Os.2867.1.A1_at // Os.16683.1.S1_at // Os.26761.1.S1_a_at // OsAffx.32170.1.S1_at /…	0.581765	0.039025
GO:0043229	cellular_component	intracellular organelle	5	68	4246	57381	614	Os.6043.1.S1_at // Os.4573.1.S1_at // Os.15854.1.S1_at // Os.39973.1.S1_s_at // Os.23224.1.S1_s_at // Os.50015.1.S1_at // Os.52292.1.S1_at // OsAffx.27815.1.S1_s_at // Os.7475.1.S1_at // Os.38278.1.S1_at // Os.3406.1.S1_at // Os.12032.1.S1_at // OsAffx.30784.1.S1_s_at // OsAffx.30784.1.S1_at // Os.22058.1.S1_at // Os.2867.1.A1_at // Os.16683.1.S1_at // Os.26761.1.S1_a_at // OsAffx.32170.1.S1_at /…	0.581765	0.039025
GO:0034357	cellular_component	photosynthetic membrane	7	6	110	57381	614	Os.26761.1.S1_a_at // OsAffx.32263.1.S1_x_at // Os.26592.1.S1_s_at // OsAffx.32264.1.S1_x_at // Os.26761.2.S1_x_at // Os.50984.1.S1_s_at	2.34979	0.068784
GO:0044436	cellular_component	thylakoid part	6	6	111	57381	614	Os.26761.1.S1_a_at // OsAffx.32263.1.S1_x_at // Os.26592.1.S1_s_at // OsAffx.32264.1.S1_x_at // Os.26761.2.S1_x_at // Os.50984.1.S1_s_at	2.33674	0.071467
GO:0043228	cellular_component	non-membrane-bounded organelle	2	18	752	57381	614	Os.8700.1.S1_at // Os.47405.1.A1_s_at // Os.38797.1.S1_at // Os.8428.1.S1_at // Os.53738.1.S1_at // OsAffx.7454.1.S1_at // Os.12819.1.S1_at // Os.4690.1.S1_at // Os.4748.1.S1_at // Os.40160.1.A1_at // OsAffx.2398.1.S1_at // Os.50384.1.S1_at // Os.11487.1.S1_s_at // Os.21886.1.S1_at // Os.4725.1.S1_at // Os.33741.2.S1_at // Os.18206.1.S1_at // OsAffx.30120.3.S1_s_at	1.16153	0.079085
GO:0043232	cellular_component	intracellular non-membrane-bounded organelle	6	18	752	57381	614	Os.8700.1.S1_at // Os.47405.1.A1_s_at // Os.38797.1.S1_at // Os.8428.1.S1_at // Os.53738.1.S1_at // OsAffx.7454.1.S1_at // Os.12819.1.S1_at // Os.4690.1.S1_at // Os.4748.1.S1_at // Os.40160.1.A1_at // OsAffx.2398.1.S1_at // Os.50384.1.S1_at // Os.11487.1.S1_s_at // Os.21886.1.S1_at // Os.4725.1.S1_at // Os.33741.2.S1_at // Os.18206.1.S1_at // OsAffx.30120.3.S1_s_at	1.16153	0.079085
GO:0009579	cellular_component	thylakoid	5	6	115	57381	614	Os.26761.1.S1_a_at // OsAffx.32263.1.S1_x_at // Os.26592.1.S1_s_at // OsAffx.32264.1.S1_x_at // Os.26761.2.S1_x_at // Os.50984.1.S1_s_at	2.28566	0.081612
GO:0003824	molecular_function	catalytic activity	1	201	9191	57381	614	Os.46872.1.S1_at // Os.46511.1.S1_at // Os.26849.1.S1_at // Os.7507.1.S1_at // Os.2237.1.S1_at // Os.57103.1.S1_at // Os.22086.1.S1_at // Os.54545.1.S1_at // Os.35154.1.S1_x_at // Os.17195.1.A1_at // Os.47730.1.S1_x_at // Os.46658.1.S1_at // Os.47730.2.S1_x_at // Os.46511.2.S1_x_at // OsAffx.21790.1.S1_at // OsAffx.29770.1.S1_at // Os.11831.1.S1_at // Os.467.1.S1_a_at // Os.39973.1.S1_s_at // Os.…	1.03124	1.23e-21
GO:0016491	molecular_function	oxidoreductase activity	2	52	1634	57381	614	Os.46872.1.S1_at // Os.2237.1.S1_at // Os.22086.1.S1_at // OsAffx.29770.1.S1_at // Os.6450.1.S1_at // Os.20261.1.S1_at // Os.15917.1.S1_at // Os.17112.1.S1_at // Os.52833.1.S1_at // Os.8940.1.S1_at // Os.313.1.S1_a_at // Os.55402.1.S1_at // Os.34358.1.S1_at // Os.33244.1.S1_at // Os.3406.1.S1_at // OsAffx.7795.1.S1_at // Os.33309.1.S1_at // Os.7935.1.S1_x_at // Os.6089.1.S1_at // Os.8112.1.S1_at …	1.57244	3.2e-09
GO:0004553	molecular_function	hydrolase activity, hydrolyzing O-glycosyl compounds	4	27	458	57381	614	Os.35154.1.S1_x_at // Os.17195.1.A1_at // Os.2416.1.S1_a_at // Os.1191.1.S1_at // Os.39066.1.S1_at // OsAffx.27815.1.S1_s_at // Os.8178.1.S1_at // Os.20230.1.S1_at // Os.17491.1.S1_at // Os.7947.1.S1_a_at // OsAffx.27816.1.S1_at // Os.22058.1.S1_at // Os.7947.1.S1_x_at // Os.170.3.S1_at // Os.3415.1.S1_s_at // OsAffx.4907.1.S1_x_at // Os.46618.1.S1_at // Os.22000.1.S1_at // Os.18881.1.S1_at // Os…	2.46187	1.36e-09
GO:0004866	molecular_function	endopeptidase inhibitor activity	4	11	51	57381	614	Os.12713.1.S2_a_at // Os.32459.1.S1_at // Os.32459.2.S1_x_at // Os.5045.1.S1_at // Os.37729.1.S1_s_at // Os.22594.1.S1_at // Os.36283.1.S1_at // Os.38812.1.S1_at // Os.6620.1.S1_at // Os.1316.1.S1_a_at // Os.7892.1.S1_a_at	4.3332	3.2e-09
GO:0030414	molecular_function	peptidase inhibitor activity	3	11	51	57381	614	Os.12713.1.S2_a_at // Os.32459.1.S1_at // Os.32459.2.S1_x_at // Os.5045.1.S1_at // Os.37729.1.S1_s_at // Os.22594.1.S1_at // Os.36283.1.S1_at // Os.38812.1.S1_at // Os.6620.1.S1_at // Os.1316.1.S1_a_at // Os.7892.1.S1_a_at	4.3332	3.2e-09
GO:0061134	molecular_function	peptidase regulator activity	2	11	51	57381	614	Os.12713.1.S2_a_at // Os.32459.1.S1_at // Os.32459.2.S1_x_at // Os.5045.1.S1_at // Os.37729.1.S1_s_at // Os.22594.1.S1_at // Os.36283.1.S1_at // Os.38812.1.S1_at // Os.6620.1.S1_at // Os.1316.1.S1_a_at // Os.7892.1.S1_a_at	4.3332	3.2e-09
GO:0061135	molecular_function	endopeptidase regulator activity	3	11	51	57381	614	Os.12713.1.S2_a_at // Os.32459.1.S1_at // Os.32459.2.S1_x_at // Os.5045.1.S1_at // Os.37729.1.S1_s_at // Os.22594.1.S1_at // Os.36283.1.S1_at // Os.38812.1.S1_at // Os.6620.1.S1_at // Os.1316.1.S1_a_at // Os.7892.1.S1_a_at	4.3332	3.2e-09
GO:0016798	molecular_function	hydrolase activity, acting on glycosyl bonds	3	27	482	57381	614	Os.35154.1.S1_x_at // Os.17195.1.A1_at // Os.2416.1.S1_a_at // Os.1191.1.S1_at // Os.39066.1.S1_at // OsAffx.27815.1.S1_s_at // Os.8178.1.S1_at // Os.20230.1.S1_at // Os.17491.1.S1_at // Os.7947.1.S1_a_at // OsAffx.27816.1.S1_at // Os.22058.1.S1_at // Os.7947.1.S1_x_at // Os.170.3.S1_at // Os.3415.1.S1_s_at // OsAffx.4907.1.S1_x_at // Os.46618.1.S1_at // Os.22000.1.S1_at // Os.18881.1.S1_at // Os…	2.38819	3.2e-09
GO:0016787	molecular_function	hydrolase activity	2	71	3008	57381	614	Os.35154.1.S1_x_at // Os.17195.1.A1_at // Os.47730.1.S1_x_at // Os.47730.2.S1_x_at // Os.467.1.S1_a_at // Os.39617.1.S1_at // Os.2416.1.S1_a_at // Os.1191.1.S1_at // Os.11718.1.S1_at // Os.39066.1.S1_at // OsAffx.27815.1.S1_s_at // Os.8178.1.S1_at // Os.20230.1.S1_at // Os.54109.1.S1_at // Os.17491.1.S1_at // Os.7947.1.S1_a_at // Os.10305.1.S1_at // OsAffx.27816.1.S1_at // Os.22058.1.S1_at // Os.…	1.14135	2.25e-07
GO:0004867	molecular_function	serine-type endopeptidase inhibitor activity	5	9	42	57381	614	Os.12713.1.S2_a_at // Os.32459.1.S1_at // Os.32459.2.S1_x_at // Os.5045.1.S1_at // Os.37729.1.S1_s_at // Os.22594.1.S1_at // Os.36283.1.S1_at // Os.38812.1.S1_at // Os.6620.1.S1_at	4.3238	2.36e-07
GO:0004568	molecular_function	chitinase activity	5	8	41	57381	614	Os.1191.1.S1_at // Os.8178.1.S1_at // Os.20230.1.S1_at // Os.22058.1.S1_at // Os.170.3.S1_at // Os.3415.1.S1_s_at // Os.22000.1.S1_at // Os.10166.1.S1_at	4.18864	2.95e-06
GO:0004857	molecular_function	enzyme inhibitor activity	2	11	127	57381	614	Os.12713.1.S2_a_at // Os.32459.1.S1_at // Os.32459.2.S1_x_at // Os.5045.1.S1_at // Os.37729.1.S1_s_at // Os.22594.1.S1_at // Os.36283.1.S1_at // Os.38812.1.S1_at // Os.6620.1.S1_at // Os.1316.1.S1_a_at // Os.7892.1.S1_a_at	3.01694	2.46e-05
GO:0005488	molecular_function	binding	1	164	10779	57381	614	Os.46872.1.S1_at // Os.54232.1.S1_at // Os.6864.1.S1_at // Os.26849.1.S1_at // Os.7507.1.S1_at // Os.2237.1.S1_at // Os.57103.1.S1_at // Os.22086.1.S1_at // Os.54545.1.S1_at // Os.35154.1.S1_x_at // Os.17195.1.A1_at // Os.4573.1.S1_at // Os.46658.1.S1_at // OsAffx.21790.1.S1_at // OsAffx.29770.1.S1_at // Os.467.1.S1_a_at // Os.39973.1.S1_s_at // Os.35020.1.S1_at // Os.20261.1.S1_at // Os.27794.1.…	0.507807	0.000129
GO:0000287	molecular_function	magnesium ion binding	5	11	152	57381	614	Os.26849.1.S1_at // Os.57103.1.S1_at // Os.46658.1.S1_at // Os.27794.1.S1_at // Os.26852.1.A1_at // Os.57569.2.A1_s_at // Os.52722.1.S1_at // Os.1445.1.S1_at // Os.20572.2.S1_at // Os.6575.1.S1_at // Os.22603.1.A1_a_at	2.7577	0.00013
GO:0043169	molecular_function	cation binding	3	67	3367	57381	614	Os.46872.1.S1_at // Os.54232.1.S1_at // Os.6864.1.S1_at // Os.26849.1.S1_at // Os.2237.1.S1_at // Os.57103.1.S1_at // Os.22086.1.S1_at // Os.35154.1.S1_x_at // Os.17195.1.A1_at // Os.46658.1.S1_at // Os.20261.1.S1_at // Os.27794.1.S1_at // Os.2416.1.S1_a_at // Os.39066.1.S1_at // Os.15917.1.S1_at // Os.26852.1.A1_at // Os.17112.1.S1_at // Os.52833.1.S1_at // OsAffx.27815.1.S1_s_at // Os.57569.2.A…	0.895032	0.00014
GO:0030234	molecular_function	enzyme regulator activity	1	12	240	57381	614	Os.12713.1.S2_a_at // Os.32459.1.S1_at // Os.32459.2.S1_x_at // Os.5045.1.S1_at // Os.37729.1.S1_s_at // Os.22594.1.S1_at // Os.36283.1.S1_at // Os.38812.1.S1_at // Os.6620.1.S1_at // Os.1316.1.S1_a_at // Os.7892.1.S1_a_at // Os.26856.1.S1_at	2.22426	0.001588
GO:0008168	molecular_function	methyltransferase activity	4	12	285	57381	614	Os.46511.1.S1_at // Os.7507.1.S1_at // Os.46511.2.S1_x_at // Os.11831.1.S1_at // Os.11812.1.S1_at // Os.51165.1.S1_at // Os.7348.1.S1_at // Os.27943.1.S1_a_at // Os.54143.1.S1_at // Os.8554.1.S1_at // Os.8554.2.S1_x_at // Os.6199.2.A1_at	1.97633	0.006933
GO:0008422	molecular_function	beta-glucosidase activity	6	5	42	57381	614	Os.35154.1.S1_x_at // Os.17195.1.A1_at // Os.2416.1.S1_a_at // Os.50390.1.S1_at // Os.10238.1.S1_at	3.4758	0.008434
GO:0016741	molecular_function	transferase activity, transferring one-carbon groups	3	12	292	57381	614	Os.46511.1.S1_at // Os.7507.1.S1_at // Os.46511.2.S1_x_at // Os.11831.1.S1_at // Os.11812.1.S1_at // Os.51165.1.S1_at // Os.7348.1.S1_at // Os.27943.1.S1_a_at // Os.54143.1.S1_at // Os.8554.1.S1_at // Os.8554.2.S1_x_at // Os.6199.2.A1_at	1.94133	0.008467
GO:0015926	molecular_function	glucosidase activity	5	5	43	57381	614	Os.35154.1.S1_x_at // Os.17195.1.A1_at // Os.2416.1.S1_a_at // Os.50390.1.S1_at // Os.10238.1.S1_at	3.44185	0.008811
GO:0008171	molecular_function	O-methyltransferase activity	5	5	49	57381	614	Os.46511.1.S1_at // Os.7507.1.S1_at // Os.46511.2.S1_x_at // Os.51165.1.S1_at // Os.7348.1.S1_at	3.25341	0.014179
GO:0004197	molecular_function	cysteine-type endopeptidase activity	6	5	51	57381	614	Os.47710.2.A1_s_at // Os.26871.1.S1_at // Os.11286.1.A1_at // Os.27527.1.S1_at // Os.28964.1.S1_at	3.19569	0.016257
GO:0008173	molecular_function	RNA methyltransferase activity	5	4	28	57381	614	Os.54143.1.S1_at // Os.8554.1.S1_at // Os.8554.2.S1_x_at // Os.6199.2.A1_at	3.73884	0.016257
GO:0016829	molecular_function	lyase activity	2	13	384	57381	614	Os.26849.1.S1_at // Os.57103.1.S1_at // Os.46658.1.S1_at // Os.14079.1.S1_at // Os.27794.1.S1_at // Os.26852.1.A1_at // Os.57569.2.A1_s_at // Os.52536.1.S1_at // Os.52722.1.S1_at // Os.1445.1.S1_at // Os.4666.1.S1_at // Os.20572.2.S1_at // Os.20530.1.S1_at	1.66167	0.021556
GO:0046872	molecular_function	metal ion binding	4	53	3129	57381	614	Os.46872.1.S1_at // Os.54232.1.S1_at // Os.6864.1.S1_at // Os.26849.1.S1_at // Os.2237.1.S1_at // Os.57103.1.S1_at // Os.22086.1.S1_at // Os.46658.1.S1_at // Os.20261.1.S1_at // Os.27794.1.S1_at // Os.15917.1.S1_at // Os.26852.1.A1_at // Os.17112.1.S1_at // Os.52833.1.S1_at // Os.57569.2.A1_s_at // Os.34358.1.S1_at // Os.3406.1.S1_at // Os.6089.1.S1_at // Os.10305.1.S1_at // Os.11166.1.S1_s_at //…	0.662625	0.044633
GO:0003735	molecular_function	structural constituent of ribosome	2	12	380	57381	614	Os.47405.1.A1_s_at // Os.38797.1.S1_at // Os.8428.1.S1_at // Os.4690.1.S1_at // Os.4748.1.S1_at // Os.40160.1.A1_at // OsAffx.2398.1.S1_at // Os.50384.1.S1_at // Os.11487.1.S1_s_at // Os.4725.1.S1_at // Os.18206.1.S1_at // OsAffx.30120.3.S1_s_at	1.5613	0.053296
GO:0046906	molecular_function	tetrapyrrole binding	3	14	510	57381	614	Os.46872.1.S1_at // Os.2237.1.S1_at // Os.22086.1.S1_at // Os.20261.1.S1_at // Os.52833.1.S1_at // Os.4844.1.S1_at // Os.15355.1.S1_x_at // Os.46551.1.S1_at // Os.26592.1.S1_s_at // Os.23517.1.A1_at // Os.15815.1.S1_at // Os.4291.1.S1_at // Os.15815.2.S1_x_at // Os.11549.1.S1_at	1.35919	0.076442

## Sheet: R6P-R6C
GOID	Ontology	Term	Level	q	m	t	k	probesets	log_odds_ratio	p
GO:0044710	biological_process	single-organism metabolic process	2	25	2639	57381	209	Os.46872.1.S1_at // Os.6450.1.S1_at // Os.4717.1.S1_at // Os.15917.1.S1_at // Os.10510.1.S1_at // Os.52833.1.S1_at // Os.264.1.S1_at // Os.17112.1.S1_at // Os.9212.1.S1_at // Os.11952.1.S1_at // Os.34438.1.S1_x_at // Os.49627.1.S1_at // Os.46551.1.S1_at // Os.52536.1.S1_at // Os.14079.1.S1_at // Os.33309.1.S1_at // Os.6089.1.S1_at // Os.20261.1.S1_at // OsAffx.18404.1.S1_at // Os.4666.1.S1_at // …	1.37901	0.004074
GO:0055114	biological_process	oxidation-reduction process	3	17	1463	57381	209	Os.46872.1.S1_at // Os.4717.1.S1_at // Os.15917.1.S1_at // Os.10510.1.S1_at // Os.52833.1.S1_at // Os.264.1.S1_at // Os.17112.1.S1_at // Os.9212.1.S1_at // Os.49627.1.S1_at // Os.46551.1.S1_at // Os.33309.1.S1_at // Os.6089.1.S1_at // Os.20261.1.S1_at // Os.2237.1.S1_at // Os.3122.1.S1_at // Os.32471.1.S1_at // Os.27638.1.S1_at	1.67368	0.00679
GO:0008152	biological_process	metabolic process	1	49	8092	57381	209	Os.46872.1.S1_at // Os.57103.1.S1_at // Os.6450.1.S1_at // Os.4717.1.S1_at // Os.25639.1.S1_at // OsAffx.21790.1.S1_at // Os.26852.1.A1_at // Os.15917.1.S1_at // Os.22374.1.S2_a_at // Os.10510.1.S1_at // Os.32366.1.S1_at // Os.52833.1.S1_at // Os.264.1.S1_at // Os.12535.1.S1_at // Os.17112.1.S1_at // Os.9212.1.S1_at // Os.54545.1.S1_at // Os.170.3.S1_at // Os.11952.1.S1_at // Os.34438.1.S1_x_at /…	0.733356	0.031401
GO:0044765	biological_process	single-organism transport	4	14	1250	57381	209	Os.6864.1.S1_at // Os.11169.1.S1_a_at // Os.7475.1.S1_at // Os.9222.1.S1_at // Os.11330.1.S2_at // Os.34841.1.S1_at // Os.6118.1.S1_at // Os.6037.1.S1_at // Os.6037.2.S1_x_at // Os.38169.1.S1_at // Os.36913.1.S1_at // Os.2617.2.S1_a_at // Os.6838.1.S1_at // Os.22427.1.S1_at	1.62057	0.031401
GO:0006869	biological_process	lipid transport	5	4	83	57381	209	Os.11169.1.S1_a_at // Os.36913.1.S1_at // Os.6838.1.S1_at // Os.22427.1.S1_at	3.72589	0.031401
GO:0010876	biological_process	lipid localization	3	4	83	57381	209	Os.11169.1.S1_a_at // Os.36913.1.S1_at // Os.6838.1.S1_at // Os.22427.1.S1_at	3.72589	0.031401
GO:0030001	biological_process	metal ion transport	7	5	209	57381	209	Os.6864.1.S1_at // Os.34841.1.S1_at // Os.6037.1.S1_at // Os.6037.2.S1_x_at // Os.2617.2.S1_a_at	2.7155	0.094105
GO:0006813	biological_process	potassium ion transport	8	3	54	57381	209	Os.6037.1.S1_at // Os.6037.2.S1_x_at // Os.2617.2.S1_a_at	3.931	0.094105
GO:0005576	cellular_component	extracellular region	1	9	300	57381	209	Os.12713.1.S2_a_at // Os.32459.1.S1_at // Os.32459.2.S1_x_at // Os.51929.1.S1_at // Os.418.1.S1_at // Os.49627.1.S1_at // Os.33309.1.S1_at // Os.51848.1.S1_x_at // Os.27205.1.S1_at	3.04203	0.001006
GO:0003824	molecular_function	catalytic activity	1	61	9191	57381	209	Os.46872.1.S1_at // Os.57103.1.S1_at // Os.11812.1.S1_at // Os.9417.1.S1_at // Os.6450.1.S1_at // Os.4717.1.S1_at // OsAffx.21790.1.S1_at // Os.26852.1.A1_at // Os.15917.1.S1_at // Os.22374.1.S2_a_at // Os.21300.2.S1_at // Os.12922.1.S1_at // Os.467.1.S1_a_at // Os.10510.1.S1_at // Os.32366.1.S1_at // Os.52833.1.S1_at // Os.264.1.S1_at // Os.24890.1.S1_at // Os.35061.1.S1_at // Os.12535.1.S1_at /…	0.865658	0.000837
GO:0033897	molecular_function	ribonuclease T2 activity	8	3	9	57381	209	Os.9417.1.S1_at // Os.12922.1.S1_at // Os.47388.1.S1_s_at	6.51596	0.001804
GO:0016892	molecular_function	endoribonuclease activity, producing 3'-phosphomonoesters	7	3	13	57381	209	Os.9417.1.S1_at // Os.12922.1.S1_at // Os.47388.1.S1_s_at	5.98545	0.004074
GO:0016894	molecular_function	endonuclease activity, active with either ribo- or deoxyribonucleic acids and producing 3'-phosphomonoesters	6	3	13	57381	209	Os.9417.1.S1_at // Os.12922.1.S1_at // Os.47388.1.S1_s_at	5.98545	0.004074
GO:0004867	molecular_function	serine-type endopeptidase inhibitor activity	5	4	42	57381	209	Os.12713.1.S2_a_at // Os.32459.1.S1_at // Os.32459.2.S1_x_at // Os.38812.1.S1_at	4.70861	0.004721
GO:0004866	molecular_function	endopeptidase inhibitor activity	4	4	51	57381	209	Os.12713.1.S2_a_at // Os.32459.1.S1_at // Os.32459.2.S1_x_at // Os.38812.1.S1_at	4.4285	0.00679
GO:0030414	molecular_function	peptidase inhibitor activity	3	4	51	57381	209	Os.12713.1.S2_a_at // Os.32459.1.S1_at // Os.32459.2.S1_x_at // Os.38812.1.S1_at	4.4285	0.00679
GO:0061134	molecular_function	peptidase regulator activity	2	4	51	57381	209	Os.12713.1.S2_a_at // Os.32459.1.S1_at // Os.32459.2.S1_x_at // Os.38812.1.S1_at	4.4285	0.00679
GO:0061135	molecular_function	endopeptidase regulator activity	3	4	51	57381	209	Os.12713.1.S2_a_at // Os.32459.1.S1_at // Os.32459.2.S1_x_at // Os.38812.1.S1_at	4.4285	0.00679
GO:0043169	molecular_function	cation binding	3	26	3367	57381	209	Os.46872.1.S1_at // Os.57103.1.S1_at // Os.54232.1.S1_at // Os.6864.1.S1_at // Os.4717.1.S1_at // Os.26852.1.A1_at // Os.15917.1.S1_at // Os.34841.1.S1_at // Os.52833.1.S1_at // Os.264.1.S1_at // Os.17112.1.S1_at // Os.170.3.S1_at // Os.27569.1.S2_at // Os.49627.1.S1_at // Os.46551.1.S1_at // Os.6089.1.S1_at // Os.20261.1.S1_at // Os.17195.1.A1_at // Os.35154.1.S1_x_at // Os.7902.1.S1_at // Os.22…	1.08412	0.031401
GO:0004519	molecular_function	endonuclease activity	5	4	84	57381	209	Os.9417.1.S1_at // Os.12922.1.S1_at // Os.47388.1.S1_s_at // Os.53305.1.S1_at	3.70861	0.031401
GO:0004521	molecular_function	endoribonuclease activity	6	3	34	57381	209	Os.9417.1.S1_at // Os.12922.1.S1_at // Os.47388.1.S1_s_at	4.59843	0.031401
GO:0016491	molecular_function	oxidoreductase activity	2	16	1634	57381	209	Os.46872.1.S1_at // Os.6450.1.S1_at // Os.4717.1.S1_at // Os.15917.1.S1_at // Os.10510.1.S1_at // Os.52833.1.S1_at // Os.264.1.S1_at // Os.17112.1.S1_at // Os.49627.1.S1_at // Os.46551.1.S1_at // Os.33309.1.S1_at // Os.6089.1.S1_at // Os.20261.1.S1_at // Os.2237.1.S1_at // Os.32471.1.S1_at // Os.27638.1.S1_at	1.42673	0.040933
GO:0020037	molecular_function	heme binding	4	8	501	57381	209	Os.46872.1.S1_at // Os.4717.1.S1_at // Os.52833.1.S1_at // Os.264.1.S1_at // Os.46551.1.S1_at // Os.20261.1.S1_at // Os.2237.1.S1_at // Os.32471.1.S1_at	2.13226	0.059206
GO:0016829	molecular_function	lyase activity	2	7	384	57381	209	Os.57103.1.S1_at // Os.26852.1.A1_at // Os.52536.1.S1_at // Os.14079.1.S1_at // OsAffx.18404.1.S1_at // Os.4666.1.S1_at // Os.50903.2.S1_x_at	2.32332	0.059206
GO:0046906	molecular_function	tetrapyrrole binding	3	8	510	57381	209	Os.46872.1.S1_at // Os.4717.1.S1_at // Os.52833.1.S1_at // Os.264.1.S1_at // Os.46551.1.S1_at // Os.20261.1.S1_at // Os.2237.1.S1_at // Os.32471.1.S1_at	2.10657	0.062515
GO:0015079	molecular_function	potassium ion transmembrane transporter activity	8	3	49	57381	209	Os.6037.1.S1_at // Os.6037.2.S1_x_at // Os.2617.2.S1_a_at	4.07118	0.076155
GO:0004540	molecular_function	ribonuclease activity	5	3	54	57381	209	Os.9417.1.S1_at // Os.12922.1.S1_at // Os.47388.1.S1_s_at	3.931	0.094105

## Sheet: R6N-R6C
GOID	Ontology	Term	q	m	t	k	probesets	log_odds_ratio	p
GO:0006950	biological_process	response to stress	11	1027	57381	92	Os.2237.1.S1_at // Os.55918.1.S1_at // Os.9222.1.S1_at // Os.36283.1.S1_at // Os.38812.1.S1_at // Os.11313.1.S1_at // Os.52833.1.S1_at // Os.11549.1.S1_at // Os.264.1.S1_at // Os.22000.1.S1_at // Os.10652.1.S1_at	2.73994	0.000103
GO:0006979	biological_process	response to oxidative stress	5	180	57381	92	Os.2237.1.S1_at // Os.55918.1.S1_at // Os.52833.1.S1_at // Os.11549.1.S1_at // Os.264.1.S1_at	4.1148	0.001087
GO:0050896	biological_process	response to stimulus	11	1562	57381	92	Os.2237.1.S1_at // Os.55918.1.S1_at // Os.9222.1.S1_at // Os.36283.1.S1_at // Os.38812.1.S1_at // Os.11313.1.S1_at // Os.52833.1.S1_at // Os.11549.1.S1_at // Os.264.1.S1_at // Os.22000.1.S1_at // Os.10652.1.S1_at	2.13498	0.00298
GO:0044710	biological_process	single-organism metabolic process	12	2639	57381	92	Os.2237.1.S1_at // Os.10510.1.S1_at // Os.55918.1.S1_at // Os.4717.1.S1_at // Os.17112.1.S1_at // Os.52833.1.S1_at // Os.11549.1.S1_at // Os.264.1.S1_at // Os.19375.1.S1_at // Os.54869.1.S1_at // Os.21634.1.S1_at // Os.6450.1.S1_at	1.50391	0.050078
GO:0055114	biological_process	oxidation-reduction process	9	1463	57381	92	Os.2237.1.S1_at // Os.10510.1.S1_at // Os.55918.1.S1_at // Os.4717.1.S1_at // Os.17112.1.S1_at // Os.52833.1.S1_at // Os.11549.1.S1_at // Os.264.1.S1_at // Os.21634.1.S1_at	1.93993	0.028688
GO:0009611	biological_process	response to wounding	2	17	57381	92	Os.36283.1.S1_at // Os.38812.1.S1_at	6.19726	0.017363
GO:0009607	biological_process	response to biotic stimulus	2	30	57381	92	Os.11313.1.S1_at // Os.22000.1.S1_at	5.37783	0.050091
GO:0006869	biological_process	lipid transport	3	83	57381	92	Os.11169.1.S1_a_at // Os.37890.1.S1_s_at // Os.6838.1.S1_at	4.49465	0.017363
GO:0010876	biological_process	lipid localization	3	83	57381	92	Os.11169.1.S1_a_at // Os.37890.1.S1_s_at // Os.6838.1.S1_at	4.49465	0.017363
GO:0006721	biological_process	terpenoid metabolic process	2	39	57381	92	Os.21634.1.S1_at // Os.6450.1.S1_at	4.99932	0.079962
GO:0005576	cellular_component	extracellular region	8	300	57381	92	Os.12713.1.S2_a_at // Os.32459.1.S1_at // Os.37729.1.S1_s_at // Os.32459.2.S1_x_at // Os.51929.1.S1_at // Os.51848.1.S1_x_at // Os.22594.1.S1_at // Os.2696.1.S1_at	4.05591	5.28e-06
GO:0071944	cellular_component	cell periphery	5	332	57381	92	Os.9222.1.S1_at // Os.51929.1.S1_at // Os.51848.1.S1_x_at // Os.11330.1.S2_at // Os.2696.1.S1_at	3.23161	0.011946
GO:0005618	cellular_component	cell wall	3	139	57381	92	Os.51929.1.S1_at // Os.51848.1.S1_x_at // Os.2696.1.S1_at	3.75075	0.067646
GO:0030312	cellular_component	external encapsulating structure	3	161	57381	92	Os.51929.1.S1_at // Os.51848.1.S1_x_at // Os.2696.1.S1_at	3.53877	0.097382
GO:0004857	molecular_function	enzyme inhibitor activity	7	127	57381	92	Os.12713.1.S2_a_at // Os.32459.1.S1_at // Os.37729.1.S1_s_at // Os.32459.2.S1_x_at // Os.36283.1.S1_at // Os.38812.1.S1_at // Os.22594.1.S1_at	5.10339	2.99e-07
GO:0004866	molecular_function	endopeptidase inhibitor activity	7	51	57381	92	Os.12713.1.S2_a_at // Os.32459.1.S1_at // Os.37729.1.S1_s_at // Os.32459.2.S1_x_at // Os.36283.1.S1_at // Os.38812.1.S1_at // Os.22594.1.S1_at	6.41965	4.81e-10
GO:0004867	molecular_function	serine-type endopeptidase inhibitor activity	7	42	57381	92	Os.12713.1.S2_a_at // Os.32459.1.S1_at // Os.37729.1.S1_s_at // Os.32459.2.S1_x_at // Os.36283.1.S1_at // Os.38812.1.S1_at // Os.22594.1.S1_at	6.69976	2.27e-10
GO:0030234	molecular_function	enzyme regulator activity	7	240	57381	92	Os.12713.1.S2_a_at // Os.32459.1.S1_at // Os.37729.1.S1_s_at // Os.32459.2.S1_x_at // Os.36283.1.S1_at // Os.38812.1.S1_at // Os.22594.1.S1_at	4.18519	1.97e-05
GO:0030414	molecular_function	peptidase inhibitor activity	7	51	57381	92	Os.12713.1.S2_a_at // Os.32459.1.S1_at // Os.37729.1.S1_s_at // Os.32459.2.S1_x_at // Os.36283.1.S1_at // Os.38812.1.S1_at // Os.22594.1.S1_at	6.41965	4.81e-10
GO:0061134	molecular_function	peptidase regulator activity	7	51	57381	92	Os.12713.1.S2_a_at // Os.32459.1.S1_at // Os.37729.1.S1_s_at // Os.32459.2.S1_x_at // Os.36283.1.S1_at // Os.38812.1.S1_at // Os.22594.1.S1_at	6.41965	4.81e-10
GO:0061135	molecular_function	endopeptidase regulator activity	7	51	57381	92	Os.12713.1.S2_a_at // Os.32459.1.S1_at // Os.37729.1.S1_s_at // Os.32459.2.S1_x_at // Os.36283.1.S1_at // Os.38812.1.S1_at // Os.22594.1.S1_at	6.41965	4.81e-10
GO:0003824	molecular_function	catalytic activity	31	9191	57381	92	Os.2237.1.S1_at // Os.10510.1.S1_at // Os.9417.1.S1_at // Os.12922.1.S1_at // Os.54545.1.S1_at // Os.55918.1.S1_at // Os.47388.1.S1_s_at // Os.4717.1.S1_at // Os.11812.1.S1_at // Os.57103.1.S1_at // Os.17112.1.S1_at // Os.53305.1.S1_at // Os.52833.1.S1_at // Os.11549.1.S1_at // OsAffx.21790.1.S1_at // Os.264.1.S1_at // Os.37890.1.S1_s_at // Os.19375.1.S1_at // Os.50805.1.S1_at // Os.47907.1.S1_at…	1.07291	0.001844
GO:0004601	molecular_function	peroxidase activity	5	186	57381	92	Os.2237.1.S1_at // Os.55918.1.S1_at // Os.52833.1.S1_at // Os.11549.1.S1_at // Os.264.1.S1_at	4.06749	0.00114
GO:0016209	molecular_function	antioxidant activity	5	214	57381	92	Os.2237.1.S1_at // Os.55918.1.S1_at // Os.52833.1.S1_at // Os.11549.1.S1_at // Os.264.1.S1_at	3.86518	0.00193
GO:0016491	molecular_function	oxidoreductase activity	10	1634	57381	92	Os.2237.1.S1_at // Os.10510.1.S1_at // Os.55918.1.S1_at // Os.4717.1.S1_at // Os.17112.1.S1_at // Os.52833.1.S1_at // Os.11549.1.S1_at // Os.264.1.S1_at // Os.21634.1.S1_at // Os.6450.1.S1_at	1.93246	0.016664
GO:0016684	molecular_function	oxidoreductase activity, acting on peroxide as acceptor	5	186	57381	92	Os.2237.1.S1_at // Os.55918.1.S1_at // Os.52833.1.S1_at // Os.11549.1.S1_at // Os.264.1.S1_at	4.06749	0.00114
GO:0020037	molecular_function	heme binding	6	501	57381	92	Os.2237.1.S1_at // Os.55918.1.S1_at // Os.4717.1.S1_at // Os.52833.1.S1_at // Os.11549.1.S1_at // Os.264.1.S1_at	2.90102	0.010615
GO:0046906	molecular_function	tetrapyrrole binding	6	510	57381	92	Os.2237.1.S1_at // Os.55918.1.S1_at // Os.4717.1.S1_at // Os.52833.1.S1_at // Os.11549.1.S1_at // Os.264.1.S1_at	2.87533	0.011234
GO:0004518	molecular_function	nuclease activity	4	176	57381	92	Os.9417.1.S1_at // Os.12922.1.S1_at // Os.47388.1.S1_s_at // Os.53305.1.S1_at	3.82529	0.011704
GO:0004519	molecular_function	endonuclease activity	4	84	57381	92	Os.9417.1.S1_at // Os.12922.1.S1_at // Os.47388.1.S1_s_at // Os.53305.1.S1_at	4.89241	0.001087
GO:0004521	molecular_function	endoribonuclease activity	3	34	57381	92	Os.9417.1.S1_at // Os.12922.1.S1_at // Os.47388.1.S1_s_at	5.78222	0.001844
GO:0004540	molecular_function	ribonuclease activity	3	54	57381	92	Os.9417.1.S1_at // Os.12922.1.S1_at // Os.47388.1.S1_s_at	5.1148	0.00634
GO:0016892	molecular_function	endoribonuclease activity, producing 3'-phosphomonoesters	3	13	57381	92	Os.9417.1.S1_at // Os.12922.1.S1_at // Os.47388.1.S1_s_at	7.16925	0.000123
GO:0016894	molecular_function	endonuclease activity, active with either ribo- or deoxyribonucleic acids and producing 3'-phosphomonoesters	3	13	57381	92	Os.9417.1.S1_at // Os.12922.1.S1_at // Os.47388.1.S1_s_at	7.16925	0.000123
GO:0033897	molecular_function	ribonuclease T2 activity	3	9	57381	92	Os.9417.1.S1_at // Os.12922.1.S1_at // Os.47388.1.S1_s_at	7.69976	4.52e-05
GO:0030312	molecular_function	external encapsulating structure	4	3	161	57381	92	Os.51929.1.S1_at // Os.51848.1.S1_x_at // Os.2696.1.S1_at	3.53877

## Sheet: T24P-T24C
GOID	Ontology	Term	Level	q	m	t	k	probesets	log_odds_ratio	p
GO:0008152	biological_process	metabolic process	1	1085	8092	57381	3356	Os.12452.1.S1_s_at // Os.46872.1.S1_at // Os.22277.1.S1_at // Os.7935.1.S1_at // Os.10150.1.S1_at // Os.5242.1.S1_at // Os.39066.1.S1_at // Os.51835.1.S1_a_at // Os.28435.1.S1_a_at // Os.7947.1.S1_a_at // Os.8178.1.S1_at // Os.6792.1.S1_at // Os.17195.1.A1_at // Os.1310.1.S1_a_at // Os.35154.1.S1_x_at // Os.14978.1.S1_a_at // Os.44475.1.S1_at // Os.26687.1.S1_at // OsAffx.27815.1.S1_s_at // Os.32…	1.19696	3.41209e-167
GO:0071704	biological_process	organic substance metabolic process	2	846	6073	57381	3356	Os.12452.1.S1_s_at // Os.22277.1.S1_at // Os.10150.1.S1_at // Os.5242.1.S1_at // Os.39066.1.S1_at // Os.7947.1.S1_a_at // Os.8178.1.S1_at // Os.6792.1.S1_at // Os.17195.1.A1_at // Os.1310.1.S1_a_at // Os.35154.1.S1_x_at // Os.14978.1.S1_a_at // Os.26687.1.S1_at // OsAffx.27815.1.S1_s_at // Os.32115.1.S1_at // Os.7947.1.S1_x_at // Os.39066.2.S1_at // Os.4999.1.S1_at // Os.2416.1.S1_a_at // Os.1749…	1.25208	1.58857e-133
GO:0044238	biological_process	primary metabolic process	2	808	5823	57381	3356	Os.12452.1.S1_s_at // Os.10150.1.S1_at // Os.5242.1.S1_at // Os.39066.1.S1_at // Os.7947.1.S1_a_at // Os.6792.1.S1_at // Os.17195.1.A1_at // Os.1310.1.S1_a_at // Os.35154.1.S1_x_at // Os.14978.1.S1_a_at // Os.26687.1.S1_at // OsAffx.27815.1.S1_s_at // Os.32115.1.S1_at // Os.7947.1.S1_x_at // Os.39066.2.S1_at // Os.4999.1.S1_at // Os.2416.1.S1_a_at // Os.17491.1.S1_at // OsAffx.19418.1.S1_at // Os…	1.24642	1.39564e-125
GO:0009987	biological_process	cellular process	1	935	7515	57381	3356	Os.12452.1.S1_s_at // Os.22277.1.S1_at // Os.10150.1.S1_at // Os.8178.1.S1_at // Os.11330.1.S2_at // Os.1310.1.S1_a_at // Os.26687.1.S1_at // Os.4999.1.S1_at // Os.3406.1.S1_at // Os.2544.1.S1_s_at // Os.12528.1.S1_x_at // OsAffx.19418.1.S1_at // Os.4416.1.S1_at // Os.10166.1.S1_at // Os.52648.1.S1_at // Os.15426.1.S1_at // Os.17338.1.S1_at // Os.11952.1.S1_at // Os.1191.1.S1_at // Os.20289.1.S1_…	1.08902	1.4073e-118
GO:0044237	biological_process	cellular metabolic process	2	733	5277	57381	3356	Os.12452.1.S1_s_at // Os.22277.1.S1_at // Os.10150.1.S1_at // Os.8178.1.S1_at // Os.1310.1.S1_a_at // Os.26687.1.S1_at // Os.4999.1.S1_at // Os.3406.1.S1_at // Os.12528.1.S1_x_at // OsAffx.19418.1.S1_at // Os.4416.1.S1_at // Os.10166.1.S1_at // Os.15426.1.S1_at // Os.17338.1.S1_at // Os.11952.1.S1_at // Os.1191.1.S1_at // Os.20289.1.S1_at // Os.20230.1.S1_at // Os.13008.1.S1_at // Os.27751.1.S1_a…	1.24793	1.87529e-112
GO:0006412	biological_process	translation	6	215	575	57381	3356	OsAffx.32222.1.S1_s_at // OsAffx.32222.1.S1_at // Os.20572.1.A1_at // Os.5314.1.S1_at // Os.5498.1.S1_at // Os.5019.1.S1_at // Os.4714.1.S1_at // Os.7864.1.S1_at // Os.12817.1.S1_at // Os.4699.1.S1_at // Os.37025.1.S1_at // Os.1487.2.S1_x_at // Os.7540.1.S2_at // Os.46916.1.S1_s_at // Os.11049.1.S1_at // Os.3191.2.S1_s_at // Os.7254.1.S1_at // Os.1082.2.S1_at // Os.4726.1.S1_at // Os.12590.1.S1_a…	2.67653	1.15229e-110
GO:0044249	biological_process	cellular biosynthetic process	3	365	1727	57381	3356	Os.4416.1.S1_at // Os.11952.1.S1_at // Os.13008.1.S1_at // Os.19553.1.S1_at // Os.21893.3.A1_at // Os.12391.1.S1_a_at // Os.23468.1.A1_at // Os.6345.1.S1_at // Os.19003.1.S1_a_at // OsAffx.32222.1.S1_s_at // Os.25243.1.A1_at // Os.6165.1.S1_a_at // OsAffx.32222.1.S1_at // OsAffx.3286.1.S1_x_at // Os.413.1.S1_at // Os.15171.1.S1_s_at // Os.6976.1.S1_s_at // Os.2881.1.S1_at // Os.11106.1.S1_at // O…	1.85346	4.41403e-103
GO:1901576	biological_process	organic substance biosynthetic process	3	367	1771	57381	3356	Os.4416.1.S1_at // Os.11952.1.S1_at // Os.13008.1.S1_at // Os.19553.1.S1_at // Os.21893.3.A1_at // Os.12391.1.S1_a_at // Os.23468.1.A1_at // Os.6345.1.S1_at // Os.19003.1.S1_a_at // OsAffx.32222.1.S1_s_at // Os.25243.1.A1_at // Os.6165.1.S1_a_at // OsAffx.32222.1.S1_at // OsAffx.3286.1.S1_x_at // Os.413.1.S1_at // Os.15171.1.S1_s_at // Os.6976.1.S1_s_at // Os.2881.1.S1_at // Os.11106.1.S1_at // O…	1.82505	5.10397e-101
GO:0010467	biological_process	gene expression	4	256	903	57381	3356	Os.19553.1.S1_at // OsAffx.32222.1.S1_s_at // OsAffx.32222.1.S1_at // Os.413.1.S1_at // Os.20572.1.A1_at // Os.15440.1.S1_at // Os.37576.1.S1_at // Os.16659.1.S1_at // Os.5314.1.S1_at // Os.5498.1.S1_at // Os.5019.1.S1_at // Os.4714.1.S1_at // Os.7864.1.S1_at // Os.12817.1.S1_at // Os.4699.1.S1_at // Os.37025.1.S1_at // Os.1487.2.S1_x_at // Os.7540.1.S2_at // Os.46916.1.S1_s_at // Os.11049.1.S1_a…	2.27718	7.5221e-101
GO:0009058	biological_process	biosynthetic process	2	385	1935	57381	3356	Os.4416.1.S1_at // Os.11952.1.S1_at // Os.13008.1.S1_at // Os.19553.1.S1_at // Os.21893.3.A1_at // Os.17890.1.S1_at // Os.12391.1.S1_a_at // Os.23468.1.A1_at // Os.6345.1.S1_at // Os.19003.1.S1_a_at // OsAffx.32222.1.S1_s_at // Os.25243.1.A1_at // Os.6165.1.S1_a_at // OsAffx.32222.1.S1_at // OsAffx.3286.1.S1_x_at // Os.22278.1.S1_at // Os.413.1.S1_at // Os.15171.1.S1_s_at // Os.6976.1.S1_s_at // …	1.76636	1.36003e-100
GO:0034645	biological_process	cellular macromolecule biosynthetic process	5	243	942	57381	3356	Os.19553.1.S1_at // Os.23468.1.A1_at // OsAffx.32222.1.S1_s_at // Os.6165.1.S1_a_at // OsAffx.32222.1.S1_at // Os.413.1.S1_at // Os.20572.1.A1_at // Os.37576.1.S1_at // Os.5314.1.S1_at // Os.50372.1.S2_x_at // Os.13010.1.S1_a_at // Os.5498.1.S1_at // Os.5019.1.S1_at // Os.4714.1.S1_at // Os.7864.1.S1_at // Os.12817.1.S1_at // Os.4699.1.S1_at // Os.37025.1.S1_at // Os.1487.2.S1_x_at // Os.7540.1.S…	2.14099	2.96577e-86
GO:0009059	biological_process	macromolecule biosynthetic process	4	244	962	57381	3356	Os.19553.1.S1_at // Os.23468.1.A1_at // OsAffx.32222.1.S1_s_at // Os.6165.1.S1_a_at // OsAffx.32222.1.S1_at // Os.413.1.S1_at // Os.20572.1.A1_at // Os.37576.1.S1_at // Os.5314.1.S1_at // Os.50372.1.S2_x_at // Os.13010.1.S1_a_at // Os.5498.1.S1_at // Os.5019.1.S1_at // Os.4714.1.S1_at // Os.7864.1.S1_at // Os.12817.1.S1_at // Os.4599.1.S1_at // Os.4699.1.S1_at // Os.37025.1.S1_at // Os.1487.2.S1_…	2.1166	5.74875e-85
GO:0043170	biological_process	macromolecule metabolic process	3	558	4098	57381	3356	Os.12452.1.S1_s_at // Os.5242.1.S1_at // Os.8178.1.S1_at // Os.6792.1.S1_at // Os.1310.1.S1_a_at // Os.4999.1.S1_at // OsAffx.19418.1.S1_at // Os.10166.1.S1_at // Os.15426.1.S1_at // Os.17338.1.S1_at // Os.1191.1.S1_at // Os.20289.1.S1_at // Os.20230.1.S1_at // Os.11935.1.S1_at // Os.19553.1.S1_at // Os.22000.1.S1_at // Os.53673.1.S1_at // Os.11286.1.A1_at // Os.32890.1.S1_at // Os.14381.1.S1_a_a…	1.21918	1.10791e-79
GO:0044260	biological_process	cellular macromolecule metabolic process	4	504	3603	57381	3356	Os.12452.1.S1_s_at // Os.8178.1.S1_at // Os.1310.1.S1_a_at // Os.4999.1.S1_at // OsAffx.19418.1.S1_at // Os.10166.1.S1_at // Os.15426.1.S1_at // Os.17338.1.S1_at // Os.1191.1.S1_at // Os.20289.1.S1_at // Os.20230.1.S1_at // Os.19553.1.S1_at // Os.22000.1.S1_at // Os.53673.1.S1_at // Os.32890.1.S1_at // Os.14381.1.S1_a_at // Os.14381.2.S1_x_at // Os.22058.1.S1_at // Os.14381.1.S1_at // Os.23468.1.…	1.25806	3.40183e-75
GO:0019538	biological_process	protein metabolic process	4	442	3143	57381	3356	Os.5242.1.S1_at // Os.6792.1.S1_at // Os.1310.1.S1_a_at // Os.4999.1.S1_at // OsAffx.19418.1.S1_at // Os.15426.1.S1_at // Os.17338.1.S1_at // Os.11935.1.S1_at // Os.53673.1.S1_at // Os.11286.1.A1_at // Os.14381.1.S1_a_at // Os.14381.2.S1_x_at // Os.14381.1.S1_at // Os.23468.1.A1_at // OsAffx.7690.1.S1_at // OsAffx.32222.1.S1_s_at // Os.1978.1.S1_at // Os.9022.1.S1_at // Os.11775.1.S2_at // Os.508…	1.26573	7.30061e-66
GO:0044267	biological_process	cellular protein metabolic process	5	391	2670	57381	3356	Os.1310.1.S1_a_at // Os.4999.1.S1_at // OsAffx.19418.1.S1_at // Os.15426.1.S1_at // Os.17338.1.S1_at // Os.53673.1.S1_at // Os.14381.1.S1_a_at // Os.14381.2.S1_x_at // Os.14381.1.S1_at // Os.23468.1.A1_at // OsAffx.32222.1.S1_s_at // Os.1978.1.S1_at // Os.9022.1.S1_at // Os.11775.1.S2_at // Os.50881.1.S1_x_at // Os.18397.1.S1_at // Os.20817.5.A1_at // OsAffx.32222.1.S1_at // Os.40045.1.S1_at // O…	1.32416	2.05688e-62
GO:0044710	biological_process	single-organism metabolic process	2	357	2639	57381	3356	Os.46872.1.S1_at // Os.22277.1.S1_at // Os.7935.1.S1_at // Os.10150.1.S1_at // Os.51835.1.S1_a_at // Os.28435.1.S1_a_at // Os.44475.1.S1_at // Os.26687.1.S1_at // Os.55595.1.S1_at // Os.159.1.S1_s_at // Os.7935.1.S1_x_at // Os.49410.1.A1_at // Os.28435.5.S1_x_at // Os.3406.1.S1_at // Os.28409.20.A1_a_at // Os.4416.1.S1_at // Os.11193.1.S1_at // Os.44475.1.S1_x_at // Os.11952.1.S1_at // Os.13008.1…	1.20976	2.84317e-48
GO:0006807	biological_process	nitrogen compound metabolic process	2	246	1682	57381	3356	Os.10150.1.S1_at // Os.8178.1.S1_at // Os.10166.1.S1_at // Os.1191.1.S1_at // Os.20289.1.S1_at // Os.20230.1.S1_at // Os.19553.1.S1_at // Os.22000.1.S1_at // Os.22058.1.S1_at // Os.24545.2.S1_x_at // Os.3415.1.S1_s_at // Os.25243.1.A1_at // Os.47761.1.S1_at // OsAffx.3286.1.S1_x_at // Os.413.1.S1_at // Os.6976.1.S1_s_at // Os.2881.1.S1_at // Os.855.1.S1_at // Os.27224.2.A1_at // Os.24599.1.A1_at …	1.32231	5.63288e-38
GO:0046483	biological_process	heterocycle metabolic process	3	201	1313	57381	3356	Os.19553.1.S1_at // Os.24545.2.S1_x_at // Os.25243.1.A1_at // OsAffx.3286.1.S1_x_at // Os.413.1.S1_at // Os.6976.1.S1_s_at // Os.2881.1.S1_at // Os.855.1.S1_at // Os.27224.2.A1_at // Os.24599.1.A1_at // Os.50449.1.S1_at // OsAffx.15952.1.S1_at // Os.6393.1.S1_at // Os.52001.1.S2_at // Os.52689.1.S2_at // Os.50903.2.S1_x_at // Os.15440.1.S1_at // Os.50903.1.S1_at // Os.18226.1.S1_a_at // OsAffx.29…	1.38816	1.8952e-33
GO:0006725	biological_process	cellular aromatic compound metabolic process	3	204	1366	57381	3356	Os.19553.1.S1_at // Os.14830.1.S1_a_at // Os.24545.2.S1_x_at // Os.25243.1.A1_at // Os.19375.1.S1_at // OsAffx.3286.1.S1_x_at // Os.413.1.S1_at // Os.6976.1.S1_s_at // Os.855.1.S1_at // Os.27224.2.A1_at // Os.50449.1.S1_at // OsAffx.15952.1.S1_at // Os.6393.1.S1_at // Os.52001.1.S2_at // Os.27712.2.S1_x_at // Os.52689.1.S2_at // Os.46823.1.S1_at // Os.50903.2.S1_x_at // Os.15440.1.S1_at // Os.509…	1.35244	1.9227e-32
GO:0034641	biological_process	cellular nitrogen compound metabolic process	3	198	1353	57381	3356	Os.19553.1.S1_at // Os.24545.2.S1_x_at // Os.25243.1.A1_at // OsAffx.3286.1.S1_x_at // Os.413.1.S1_at // Os.6976.1.S1_s_at // Os.855.1.S1_at // Os.50449.1.S1_at // OsAffx.15952.1.S1_at // Os.6393.1.S1_at // Os.52001.1.S2_at // Os.52689.1.S2_at // Os.50903.2.S1_x_at // Os.15440.1.S1_at // Os.50903.1.S1_at // Os.18226.1.S1_a_at // Os.8793.1.S1_at // Os.51846.1.S1_x_at // Os.53689.1.S1_at // Os.5149…	1.32317	2.83093e-30
GO:1901360	biological_process	organic cyclic compound metabolic process	3	205	1433	57381	3356	Os.19553.1.S1_at // Os.14830.1.S1_a_at // Os.24545.2.S1_x_at // Os.25243.1.A1_at // Os.19375.1.S1_at // OsAffx.3286.1.S1_x_at // Os.413.1.S1_at // Os.6976.1.S1_s_at // Os.2881.1.S1_at // Os.855.1.S1_at // Os.24599.1.A1_at // Os.50449.1.S1_at // OsAffx.15952.1.S1_at // Os.6393.1.S1_at // Os.52001.1.S2_at // Os.52689.1.S2_at // Os.46823.1.S1_at // Os.50903.2.S1_x_at // Os.15440.1.S1_at // Os.50903.…	1.29042	4.89849e-30
GO:1901564	biological_process	organonitrogen compound metabolic process	3	147	870	57381	3356	Os.10150.1.S1_at // Os.8178.1.S1_at // Os.10166.1.S1_at // Os.1191.1.S1_at // Os.20289.1.S1_at // Os.20230.1.S1_at // Os.22000.1.S1_at // Os.22058.1.S1_at // Os.24545.2.S1_x_at // Os.3415.1.S1_s_at // Os.25243.1.A1_at // Os.47761.1.S1_at // OsAffx.3286.1.S1_x_at // Os.6976.1.S1_s_at // Os.2881.1.S1_at // Os.27224.2.A1_at // Os.24599.1.A1_at // Os.50449.1.S1_at // OsAffx.15952.1.S1_at // Os.6393.1…	1.53056	1.01565e-28
GO:0019752	biological_process	carboxylic acid metabolic process	6	121	647	57381	3356	Os.22277.1.S1_at // Os.10150.1.S1_at // Os.26687.1.S1_at // Os.4416.1.S1_at // Os.11952.1.S1_at // Os.13008.1.S1_at // Os.27751.1.S1_at // Os.6345.1.S1_at // Os.12032.1.S1_at // Os.47761.1.S1_at // Os.15171.1.S1_s_at // Os.6976.1.S1_s_at // Os.2881.1.S1_at // OsAffx.15952.1.S1_at // Os.15829.1.S1_at // Os.46823.1.S1_at // Os.50903.2.S1_x_at // Os.15171.1.S1_at // Os.11335.3.S1_x_at // Os.49453.1.…	1.677	1.48901e-27
GO:0044281	biological_process	small molecule metabolic process	3	159	1012	57381	3356	Os.22277.1.S1_at // Os.10150.1.S1_at // Os.26687.1.S1_at // Os.4416.1.S1_at // Os.11952.1.S1_at // Os.13008.1.S1_at // Os.27751.1.S1_at // Os.24545.2.S1_x_at // Os.6345.1.S1_at // Os.25243.1.A1_at // Os.12032.1.S1_at // Os.47761.1.S1_at // OsAffx.3286.1.S1_x_at // Os.15171.1.S1_s_at // Os.6976.1.S1_s_at // Os.2881.1.S1_at // Os.50449.1.S1_at // OsAffx.15952.1.S1_at // Os.6393.1.S1_at // Os.15829.…	1.42565	1.69124e-27
GO:0043436	biological_process	oxoacid metabolic process	5	121	651	57381	3356	Os.22277.1.S1_at // Os.10150.1.S1_at // Os.26687.1.S1_at // Os.4416.1.S1_at // Os.11952.1.S1_at // Os.13008.1.S1_at // Os.27751.1.S1_at // Os.6345.1.S1_at // Os.12032.1.S1_at // Os.47761.1.S1_at // Os.15171.1.S1_s_at // Os.6976.1.S1_s_at // Os.2881.1.S1_at // OsAffx.15952.1.S1_at // Os.15829.1.S1_at // Os.46823.1.S1_at // Os.50903.2.S1_x_at // Os.15171.1.S1_at // Os.11335.3.S1_x_at // Os.49453.1.…	1.66811	2.59309e-27
GO:0006082	biological_process	organic acid metabolic process	4	121	653	57381	3356	Os.22277.1.S1_at // Os.10150.1.S1_at // Os.26687.1.S1_at // Os.4416.1.S1_at // Os.11952.1.S1_at // Os.13008.1.S1_at // Os.27751.1.S1_at // Os.6345.1.S1_at // Os.12032.1.S1_at // Os.47761.1.S1_at // Os.15171.1.S1_s_at // Os.6976.1.S1_s_at // Os.2881.1.S1_at // OsAffx.15952.1.S1_at // Os.15829.1.S1_at // Os.46823.1.S1_at // Os.50903.2.S1_x_at // Os.15171.1.S1_at // Os.11335.3.S1_x_at // Os.49453.1.…	1.66368	3.41656e-27
GO:0006139	biological_process	nucleobase-containing compound metabolic process	4	167	1117	57381	3356	Os.19553.1.S1_at // Os.24545.2.S1_x_at // Os.25243.1.A1_at // OsAffx.3286.1.S1_x_at // Os.413.1.S1_at // Os.855.1.S1_at // Os.50449.1.S1_at // OsAffx.15952.1.S1_at // Os.6393.1.S1_at // Os.52001.1.S2_at // Os.52689.1.S2_at // Os.15440.1.S1_at // Os.18226.1.S1_a_at // Os.8793.1.S1_at // Os.51846.1.S1_x_at // Os.53689.1.S1_at // Os.51494.1.S1_at // Os.37576.1.S1_at // Os.5124.1.S1_at // Os.26922.1.…	1.35405	1.9841e-26
GO:0055114	biological_process	oxidation-reduction process	3	190	1463	57381	3356	Os.46872.1.S1_at // Os.7935.1.S1_at // Os.51835.1.S1_a_at // Os.28435.1.S1_a_at // Os.44475.1.S1_at // Os.26687.1.S1_at // Os.55595.1.S1_at // Os.159.1.S1_s_at // Os.7935.1.S1_x_at // Os.49410.1.A1_at // Os.28435.5.S1_x_at // Os.3406.1.S1_at // Os.28409.20.A1_a_at // Os.4416.1.S1_at // Os.11193.1.S1_at // Os.44475.1.S1_x_at // Os.13008.1.S1_at // Os.11584.1.S1_s_at // Os.313.1.S1_a_at // Os.47660…	1.1509	1.23212e-22
GO:0090304	biological_process	nucleic acid metabolic process	5	124	823	57381	3356	Os.19553.1.S1_at // Os.413.1.S1_at // Os.855.1.S1_at // Os.15440.1.S1_at // Os.53689.1.S1_at // Os.51494.1.S1_at // Os.37576.1.S1_at // Os.16659.1.S1_at // Os.13010.1.S1_a_at // Os.6793.1.S1_at // Os.3191.2.S1_s_at // Os.16852.1.S1_at // Os.35811.1.S1_at // Os.12974.1.S1_at // Os.37217.2.S1_at // Os.9121.1.S1_at // Os.14561.1.S1_at // Os.48072.1.S1_at // Os.7227.1.S1_at // Os.50317.1.S1_at // OsA…	1.36521	1.1066e-19
GO:0006520	biological_process	cellular amino acid metabolic process	7	83	439	57381	3356	Os.10150.1.S1_at // Os.47761.1.S1_at // Os.6976.1.S1_s_at // Os.2881.1.S1_at // OsAffx.15952.1.S1_at // Os.46823.1.S1_at // Os.50903.2.S1_x_at // Os.11335.3.S1_x_at // Os.49453.1.S1_at // Os.12488.1.S1_at // Os.50903.1.S1_at // Os.51846.1.S1_x_at // Os.52233.1.S1_at // Os.4666.1.S1_at // Os.14079.1.S1_at // Os.53027.1.S1_at // OsAffx.29832.2.S1_s_at // Os.14167.1.S1_at // Os.49684.1.S1_at // Os.5…	1.69272	5.34751e-19
GO:0016070	biological_process	RNA metabolic process	6	81	432	57381	3356	Os.19553.1.S1_at // Os.413.1.S1_at // Os.15440.1.S1_at // Os.37576.1.S1_at // Os.16659.1.S1_at // Os.3191.2.S1_s_at // Os.16852.1.S1_at // Os.35811.1.S1_at // Os.37217.2.S1_at // Os.9121.1.S1_at // Os.7227.1.S1_at // Os.50317.1.S1_at // OsAffx.15912.1.S1_at // Os.24539.1.S1_at // Os.27164.1.A1_a_at // Os.17279.1.S1_s_at // Os.8879.1.S1_at // OsAffx.1926.1.S1_at // Os.48189.1.S1_at // Os.24554.1.A…	1.68072	2.57074e-18
GO:0005975	biological_process	carbohydrate metabolic process	3	129	922	57381	3356	Os.12452.1.S1_s_at // Os.39066.1.S1_at // Os.7947.1.S1_a_at // Os.17195.1.A1_at // Os.35154.1.S1_x_at // Os.14978.1.S1_a_at // Os.26687.1.S1_at // OsAffx.27815.1.S1_s_at // Os.32115.1.S1_at // Os.7947.1.S1_x_at // Os.39066.2.S1_at // Os.2416.1.S1_a_at // Os.17491.1.S1_at // Os.10166.1.S1_at // Os.1191.1.S1_at // Os.170.1.S1_at // Os.6114.1.S1_at // Os.22000.1.S1_at // Os.28124.1.S1_at // Os.47792…	1.25836	9.54729e-18
GO:0034660	biological_process	ncRNA metabolic process	7	48	175	57381	3356	Os.3191.2.S1_s_at // Os.16852.1.S1_at // Os.35811.1.S1_at // Os.37217.2.S1_at // Os.7227.1.S1_at // Os.50317.1.S1_at // OsAffx.15912.1.S1_at // Os.24539.1.S1_at // Os.27164.1.A1_a_at // Os.17279.1.S1_s_at // Os.8879.1.S1_at // Os.5668.1.S1_at // Os.19842.1.S1_at // Os.49393.1.S1_at // Os.50866.1.S1_at // Os.53178.1.S1_s_at // Os.31875.1.S1_at // Os.27413.1.S1_at // Os.8880.3.S1_x_at // Os.24869.1…	2.22951	1.71305e-17
GO:0006418	biological_process	tRNA aminoacylation for protein translation	10	28	67	57381	3356	Os.3191.2.S1_s_at // Os.7227.1.S1_at // Os.24539.1.S1_at // Os.27164.1.A1_a_at // Os.17279.1.S1_s_at // Os.8879.1.S1_at // Os.19842.1.S1_at // Os.31875.1.S1_at // Os.27413.1.S1_at // Os.8880.3.S1_x_at // Os.24869.1.A1_at // Os.30724.1.S1_at // Os.17279.1.S1_at // Os.27772.1.S1_x_at // Os.21849.1.S1_at // Os.54818.1.S1_at // Os.27850.1.S1_at // Os.17841.2.S1_x_at // Os.11790.1.S1_at // Os.17841.1.…	2.83702	3.01818e-15
GO:0043038	biological_process	amino acid activation	8	28	67	57381	3356	Os.3191.2.S1_s_at // Os.7227.1.S1_at // Os.24539.1.S1_at // Os.27164.1.A1_a_at // Os.17279.1.S1_s_at // Os.8879.1.S1_at // Os.19842.1.S1_at // Os.31875.1.S1_at // Os.27413.1.S1_at // Os.8880.3.S1_x_at // Os.24869.1.A1_at // Os.30724.1.S1_at // Os.17279.1.S1_at // Os.27772.1.S1_x_at // Os.21849.1.S1_at // Os.54818.1.S1_at // Os.27850.1.S1_at // Os.17841.2.S1_x_at // Os.11790.1.S1_at // Os.17841.1.…	2.83702	3.01818e-15
GO:0043039	biological_process	tRNA aminoacylation	9	28	67	57381	3356	Os.3191.2.S1_s_at // Os.7227.1.S1_at // Os.24539.1.S1_at // Os.27164.1.A1_a_at // Os.17279.1.S1_s_at // Os.8879.1.S1_at // Os.19842.1.S1_at // Os.31875.1.S1_at // Os.27413.1.S1_at // Os.8880.3.S1_x_at // Os.24869.1.A1_at // Os.30724.1.S1_at // Os.17279.1.S1_at // Os.27772.1.S1_x_at // Os.21849.1.S1_at // Os.54818.1.S1_at // Os.27850.1.S1_at // Os.17841.2.S1_x_at // Os.11790.1.S1_at // Os.17841.1.…	2.83702	3.01818e-15
GO:0071840	biological_process	cellular component organization or biogenesis	1	89	575	57381	3356	Os.8178.1.S1_at // Os.10166.1.S1_at // Os.1191.1.S1_at // Os.20289.1.S1_at // Os.20230.1.S1_at // Os.22000.1.S1_at // Os.32890.1.S1_at // Os.22058.1.S1_at // Os.3415.1.S1_s_at // Os.10654.1.S1_s_at // Os.17247.1.S1_at // Os.11983.1.S1_at // Os.3264.1.S1_at // Os.4775.2.S1_at // Os.20701.1.S1_at // Os.12320.1.S1_at // Os.6793.1.S1_at // Os.31816.2.S1_x_at // Os.845.1.A1_at // Os.7254.1.S1_at // Os…	1.40407	1.02964e-14
GO:0044085	biological_process	cellular component biogenesis	2	52	235	57381	3356	Os.17247.1.S1_at // Os.4775.2.S1_at // Os.20701.1.S1_at // Os.12320.1.S1_at // Os.6793.1.S1_at // Os.845.1.A1_at // Os.7126.1.S1_at // Os.16852.1.S1_at // Os.35811.1.S1_at // Os.37217.2.S1_at // Os.14365.1.S1_at // Os.51374.1.S1_at // Os.4696.1.S1_at // OsAffx.15912.1.S1_at // Os.845.2.A1_x_at // Os.10168.1.S1_at // Os.49237.1.S1_at // Os.18405.1.S1_at // Os.2344.1.S1_at // Os.28855.1.S1_at // Os…	1.91968	1.15976e-14
GO:0044699	biological_process	single-organism process	1	308	3348	57381	3356	Os.8178.1.S1_at // Os.11330.1.S2_at // Os.1310.1.S1_a_at // Os.3406.1.S1_at // Os.2544.1.S1_s_at // Os.10166.1.S1_at // Os.52648.1.S1_at // Os.17338.1.S1_at // Os.11169.1.S1_a_at // Os.11262.1.S1_a_at // Os.1191.1.S1_at // Os.20289.1.S1_at // Os.8118.1.S1_at // Os.20230.1.S1_at // Os.11608.1.S1_at // Os.11262.2.S1_x_at // Os.22000.1.S1_at // Os.53673.1.S1_at // Os.32890.1.S1_at // Os.47814.1.A1_s…	0.653461	2.13885e-13
GO:1901566	biological_process	organonitrogen compound biosynthetic process	4	82	551	57381	3356	Os.25243.1.A1_at // OsAffx.3286.1.S1_x_at // Os.6976.1.S1_s_at // Os.2881.1.S1_at // Os.24599.1.A1_at // Os.50449.1.S1_at // Os.52001.1.S2_at // Os.52689.1.S2_at // Os.46823.1.S1_at // Os.11335.3.S1_x_at // Os.8793.1.S1_at // Os.52233.1.S1_at // Os.14079.1.S1_at // Os.53027.1.S1_at // Os.5124.1.S1_at // Os.26922.1.S1_at // OsAffx.29832.2.S1_s_at // Os.55625.1.S1_at // Os.5124.1.S1_s_at // Os.4968…	1.3474	1.56606e-12
GO:0006399	biological_process	tRNA metabolic process	8	35	133	57381	3356	Os.3191.2.S1_s_at // Os.7227.1.S1_at // Os.50317.1.S1_at // Os.24539.1.S1_at // Os.27164.1.A1_a_at // Os.17279.1.S1_s_at // Os.8879.1.S1_at // Os.5668.1.S1_at // Os.19842.1.S1_at // Os.49393.1.S1_at // Os.50866.1.S1_at // Os.53178.1.S1_s_at // Os.31875.1.S1_at // Os.27413.1.S1_at // Os.8880.3.S1_x_at // Os.24869.1.A1_at // Os.30724.1.S1_at // Os.17279.1.S1_at // Os.27772.1.S1_x_at // Os.21849.1.S…	2.16976	5.10134e-12
GO:0022613	biological_process	ribonucleoprotein complex biogenesis	3	25	71	57381	3356	Os.16852.1.S1_at // Os.35811.1.S1_at // Os.37217.2.S1_at // Os.4696.1.S1_at // OsAffx.15912.1.S1_at // OsAffx.7454.1.S1_at // Os.2244.1.S1_s_at // Os.9537.1.S1_s_at // Os.49949.1.S2_at // Os.9537.1.S1_at // Os.18416.1.S1_at // Os.33741.1.S1_at // Os.5449.1.S1_at // Os.19112.1.S1_at // Os.52497.1.S1_at // Os.12290.1.S1_at // Os.53192.1.S1_s_at // Os.33741.2.S1_at // Os.37882.1.S1_at // Os.33741.2.…	2.58987	1.5834e-11
GO:0042254	biological_process	ribosome biogenesis	4	24	68	57381	3356	Os.16852.1.S1_at // Os.35811.1.S1_at // Os.37217.2.S1_at // Os.4696.1.S1_at // OsAffx.15912.1.S1_at // OsAffx.7454.1.S1_at // Os.2244.1.S1_s_at // Os.9537.1.S1_s_at // Os.9537.1.S1_at // Os.18416.1.S1_at // Os.33741.1.S1_at // Os.5449.1.S1_at // Os.19112.1.S1_at // Os.52497.1.S1_at // Os.12290.1.S1_at // Os.53192.1.S1_s_at // Os.33741.2.S1_at // Os.37882.1.S1_at // Os.33741.2.S1_x_at // OsAffx.42…	2.59326	4.44292e-11
GO:0044763	biological_process	single-organism cellular process	2	263	2875	57381	3356	Os.8178.1.S1_at // Os.11330.1.S2_at // Os.1310.1.S1_a_at // Os.2544.1.S1_s_at // Os.10166.1.S1_at // Os.52648.1.S1_at // Os.17338.1.S1_at // Os.1191.1.S1_at // Os.20289.1.S1_at // Os.8118.1.S1_at // Os.20230.1.S1_at // Os.11608.1.S1_at // Os.22000.1.S1_at // Os.53673.1.S1_at // Os.32890.1.S1_at // Os.47814.1.A1_s_at // Os.17174.1.S1_at // Os.52240.1.S1_at // Os.22058.1.S1_at // Os.11851.1.S1_at /…	0.645331	5.21953e-11
GO:0016053	biological_process	organic acid biosynthetic process	5	62	382	57381	3356	Os.4416.1.S1_at // Os.11952.1.S1_at // Os.13008.1.S1_at // Os.6345.1.S1_at // Os.15171.1.S1_s_at // Os.6976.1.S1_s_at // Os.2881.1.S1_at // Os.15829.1.S1_at // Os.46823.1.S1_at // Os.15171.1.S1_at // Os.11335.3.S1_x_at // Os.7678.1.S1_at // Os.52233.1.S1_at // Os.14079.1.S1_at // Os.53027.1.S1_at // OsAffx.29832.2.S1_s_at // Os.49684.1.S1_at // Os.6797.1.S1_at // Os.7592.1.S1_at // Os.51228.3.S1_…	1.47253	5.34576e-11
GO:0046394	biological_process	carboxylic acid biosynthetic process	7	62	382	57381	3356	Os.4416.1.S1_at // Os.11952.1.S1_at // Os.13008.1.S1_at // Os.6345.1.S1_at // Os.15171.1.S1_s_at // Os.6976.1.S1_s_at // Os.2881.1.S1_at // Os.15829.1.S1_at // Os.46823.1.S1_at // Os.15171.1.S1_at // Os.11335.3.S1_x_at // Os.7678.1.S1_at // Os.52233.1.S1_at // Os.14079.1.S1_at // Os.53027.1.S1_at // OsAffx.29832.2.S1_s_at // Os.49684.1.S1_at // Os.6797.1.S1_at // Os.7592.1.S1_at // Os.51228.3.S1_…	1.47253	5.34576e-11
GO:0006457	biological_process	protein folding	6	43	231	57381	3356	Os.4999.1.S1_at // Os.18397.1.S1_at // Os.15152.2.S1_at // Os.47474.1.S1_x_at // Os.15152.1.S1_a_at // Os.15856.1.S1_at // Os.28096.1.S1_at // Os.54469.1.S1_at // Os.27618.1.S1_at // Os.9114.1.S1_at // Os.52697.1.S1_at // Os.52104.1.S1_at // Os.8895.1.S1_at // Os.23415.1.A1_s_at // OsAffx.13014.1.S1_s_at // Os.21292.1.S1_at // Os.22700.1.S1_at // Os.8520.1.S1_at // Os.10551.1.S1_at // Os.16231.1.…	1.67027	2.21757e-09
GO:0044283	biological_process	small molecule biosynthetic process	4	63	431	57381	3356	Os.4416.1.S1_at // Os.11952.1.S1_at // Os.13008.1.S1_at // Os.6345.1.S1_at // Os.15171.1.S1_s_at // Os.6976.1.S1_s_at // Os.2881.1.S1_at // Os.15829.1.S1_at // Os.46823.1.S1_at // Os.15171.1.S1_at // Os.11335.3.S1_x_at // Os.7678.1.S1_at // Os.52233.1.S1_at // Os.14079.1.S1_at // Os.53027.1.S1_at // OsAffx.29832.2.S1_s_at // Os.49684.1.S1_at // Os.6797.1.S1_at // Os.7592.1.S1_at // Os.51228.3.S1_…	1.32149	3.53784e-09
GO:0018130	biological_process	heterocycle biosynthetic process	4	63	434	57381	3356	Os.19553.1.S1_at // Os.25243.1.A1_at // OsAffx.3286.1.S1_x_at // Os.413.1.S1_at // Os.6976.1.S1_s_at // Os.24599.1.A1_at // Os.50449.1.S1_at // Os.52001.1.S2_at // Os.52689.1.S2_at // Os.8793.1.S1_at // Os.37576.1.S1_at // Os.14079.1.S1_at // Os.5124.1.S1_at // Os.26922.1.S1_at // OsAffx.29832.2.S1_s_at // Os.55625.1.S1_at // Os.5124.1.S1_s_at // Os.49684.1.S1_at // OsAffx.2460.1.S1_x_at // Os.13…	1.31149	4.66756e-09
GO:0006810	biological_process	transport	3	166	1691	57381	3356	Os.11330.1.S2_at // Os.467.1.S1_a_at // Os.2544.1.S1_s_at // Os.52648.1.S1_at // Os.11169.1.S1_a_at // Os.11262.1.S1_a_at // Os.8118.1.S1_at // Os.470.1.S1_s_at // Os.11262.2.S1_x_at // Os.47814.1.A1_s_at // Os.17158.1.S1_at // Os.17174.1.S1_at // Os.11851.1.S1_at // Os.18952.1.S1_at // Os.6037.1.S1_at // Os.5049.1.S1_at // Os.50175.2.S1_at // Os.19608.1.S1_at // OsAffx.28731.1.S1_s_at // Os.9222…	0.747137	7.45983e-09
GO:0051234	biological_process	establishment of localization	2	166	1691	57381	3356	Os.11330.1.S2_at // Os.467.1.S1_a_at // Os.2544.1.S1_s_at // Os.52648.1.S1_at // Os.11169.1.S1_a_at // Os.11262.1.S1_a_at // Os.8118.1.S1_at // Os.470.1.S1_s_at // Os.11262.2.S1_x_at // Os.47814.1.A1_s_at // Os.17158.1.S1_at // Os.17174.1.S1_at // Os.11851.1.S1_at // Os.18952.1.S1_at // Os.6037.1.S1_at // Os.5049.1.S1_at // Os.50175.2.S1_at // Os.19608.1.S1_at // OsAffx.28731.1.S1_s_at // Os.9222…	0.747137	7.45983e-09
GO:0044711	biological_process	single-organism biosynthetic process	3	63	442	57381	3356	Os.4416.1.S1_at // Os.11952.1.S1_at // Os.13008.1.S1_at // Os.6345.1.S1_at // Os.15171.1.S1_s_at // Os.6976.1.S1_s_at // Os.2881.1.S1_at // Os.15829.1.S1_at // Os.46823.1.S1_at // Os.15171.1.S1_at // Os.11335.3.S1_x_at // Os.7678.1.S1_at // Os.52233.1.S1_at // Os.14079.1.S1_at // Os.53027.1.S1_at // OsAffx.29832.2.S1_s_at // Os.49684.1.S1_at // Os.6797.1.S1_at // Os.7592.1.S1_at // Os.51228.3.S1_…	1.28514	9.77953e-09
GO:0006270	biological_process	DNA replication initiation	9	9	10	57381	3356	Os.12974.1.S1_at // Os.48072.1.S1_at // Os.23359.1.S1_at // Os.48443.1.S1_at // Os.47313.1.A1_at // Os.24951.1.S1_at // Os.54267.1.S1_at // OsAffx.27244.1.S1_x_at // Os.54171.1.S1_at	3.94376	1.01783e-08
GO:0051179	biological_process	localization	1	166	1699	57381	3356	Os.11330.1.S2_at // Os.467.1.S1_a_at // Os.2544.1.S1_s_at // Os.52648.1.S1_at // Os.11169.1.S1_a_at // Os.11262.1.S1_a_at // Os.8118.1.S1_at // Os.470.1.S1_s_at // Os.11262.2.S1_x_at // Os.47814.1.A1_s_at // Os.17158.1.S1_at // Os.17174.1.S1_at // Os.11851.1.S1_at // Os.18952.1.S1_at // Os.6037.1.S1_at // Os.5049.1.S1_at // Os.50175.2.S1_at // Os.19608.1.S1_at // OsAffx.28731.1.S1_s_at // Os.9222…	0.740328	1.03994e-08
GO:0044765	biological_process	single-organism transport	4	131	1250	57381	3356	Os.11330.1.S2_at // Os.2544.1.S1_s_at // Os.52648.1.S1_at // Os.11169.1.S1_a_at // Os.11262.1.S1_a_at // Os.8118.1.S1_at // Os.11262.2.S1_x_at // Os.47814.1.A1_s_at // Os.17158.1.S1_at // Os.17174.1.S1_at // Os.11851.1.S1_at // Os.6037.1.S1_at // Os.5049.1.S1_at // Os.50175.2.S1_at // Os.19608.1.S1_at // Os.9222.1.S1_at // Os.17793.1.S1_at // Os.23143.1.S1_at // OsAffx.2947.1.S1_at // Os.46160.2.…	0.841469	1.2705e-08
GO:0055085	biological_process	transmembrane transport	5	87	719	57381	3356	Os.11330.1.S2_at // Os.2544.1.S1_s_at // Os.52648.1.S1_at // Os.8118.1.S1_at // Os.47814.1.A1_s_at // Os.17174.1.S1_at // Os.11851.1.S1_at // Os.5049.1.S1_at // Os.50175.2.S1_at // Os.19608.1.S1_at // Os.9222.1.S1_at // Os.17793.1.S1_at // Os.23143.1.S1_at // OsAffx.2947.1.S1_at // Os.46160.2.S1_at // Os.15349.1.S1_a_at // Os.7475.1.S1_at // Os.6824.1.S1_at // Os.15092.1.S1_at // Os.316.1.S1_at /…	1.04885	1.8925e-08
GO:0006261	biological_process	DNA-dependent DNA replication	8	12	21	57381	3356	Os.12974.1.S1_at // Os.9121.1.S1_at // Os.48072.1.S1_at // Os.23359.1.S1_at // Os.48443.1.S1_at // Os.47313.1.A1_at // Os.24951.1.S1_at // Os.54267.1.S1_at // OsAffx.27244.1.S1_x_at // Os.54171.1.S1_at // Os.11383.1.S1_a_at // Os.20056.1.A1_at	3.2884	3.58801e-08
GO:0006396	biological_process	RNA processing	7	43	259	57381	3356	Os.15440.1.S1_at // Os.16659.1.S1_at // Os.16852.1.S1_at // Os.35811.1.S1_at // Os.37217.2.S1_at // Os.50317.1.S1_at // OsAffx.15912.1.S1_at // OsAffx.1926.1.S1_at // Os.48189.1.S1_at // Os.5668.1.S1_at // Os.49393.1.S1_at // Os.50866.1.S1_at // Os.53178.1.S1_s_at // Os.7515.1.S1_s_at // Os.40400.1.S1_at // Os.27772.1.S1_x_at // Os.49949.1.S2_at // Os.35230.1.S1_at // Os.32564.1.S2_at // Os.22656…	1.50521	8.08083e-08
GO:0019438	biological_process	aromatic compound biosynthetic process	4	59	427	57381	3356	Os.19553.1.S1_at // Os.25243.1.A1_at // OsAffx.3286.1.S1_x_at // Os.413.1.S1_at // Os.6976.1.S1_s_at // Os.50449.1.S1_at // Os.52001.1.S2_at // Os.52689.1.S2_at // Os.46823.1.S1_at // Os.8793.1.S1_at // Os.37576.1.S1_at // Os.14079.1.S1_at // Os.5124.1.S1_at // Os.26922.1.S1_at // OsAffx.29832.2.S1_s_at // Os.55625.1.S1_at // Os.5124.1.S1_s_at // OsAffx.2460.1.S1_x_at // Os.134.1.S1_at // Os.2498…	1.24031	1.15473e-07
GO:0006629	biological_process	lipid metabolic process	3	71	566	57381	3356	Os.4416.1.S1_at // Os.11952.1.S1_at // Os.13008.1.S1_at // Os.27751.1.S1_at // Os.3927.1.S1_x_at // Os.12032.1.S1_at // Os.3927.3.S1_x_at // Os.15171.1.S1_s_at // Os.15829.1.S1_at // Os.14901.1.A1_a_at // Os.15171.1.S1_at // Os.3850.3.S1_at // Os.33696.1.S1_at // Os.9992.1.S1_a_at // Os.7678.1.S1_at // Os.19493.1.S1_at // Os.7513.1.S1_at // Os.52233.1.S1_at // Os.46844.1.S1_at // Os.36104.1.S1_at…	1.10085	1.79598e-07
GO:1901362	biological_process	organic cyclic compound biosynthetic process	4	65	504	57381	3356	Os.19553.1.S1_at // Os.25243.1.A1_at // OsAffx.3286.1.S1_x_at // Os.413.1.S1_at // Os.6976.1.S1_s_at // Os.24599.1.A1_at // Os.50449.1.S1_at // Os.52001.1.S2_at // Os.52689.1.S2_at // Os.46823.1.S1_at // Os.8793.1.S1_at // Os.37576.1.S1_at // Os.14079.1.S1_at // Os.5124.1.S1_at // Os.26922.1.S1_at // OsAffx.29832.2.S1_s_at // Os.55625.1.S1_at // Os.5124.1.S1_s_at // Os.49684.1.S1_at // OsAffx.246…	1.14085	2.82758e-07
GO:0006414	biological_process	translational elongation	7	16	47	57381	3356	Os.46916.1.S1_s_at // Os.4765.1.S1_s_at // Os.12291.1.S1_at // Os.10471.1.S1_a_at // Os.26798.1.S1_at // Os.10987.1.S1_at // Os.37611.2.S1_x_at // Os.37611.1.S1_at // Os.57447.1.S1_x_at // Os.5400.1.S1_at // OsAffx.29442.1.S1_s_at // Os.12290.1.S1_at // Os.26798.2.S1_a_at // Os.50847.1.S1_at // Os.50384.1.S1_at // Os.37247.1.S1_at	2.54117	5.45477e-07
GO:1901605	biological_process	alpha-amino acid metabolic process	8	42	267	57381	3356	Os.47761.1.S1_at // Os.6976.1.S1_s_at // Os.2881.1.S1_at // OsAffx.15952.1.S1_at // Os.50903.2.S1_x_at // Os.11335.3.S1_x_at // Os.49453.1.S1_at // Os.50903.1.S1_at // Os.51846.1.S1_x_at // Os.14079.1.S1_at // Os.53027.1.S1_at // OsAffx.29832.2.S1_s_at // Os.14167.1.S1_at // Os.49684.1.S1_at // Os.51228.3.S1_x_at // Os.24980.1.S1_at // Os.4176.1.S1_at // Os.49684.1.S1_x_at // Os.7295.1.S1_at // O…	1.42738	6.15768e-07
GO:0006793	biological_process	phosphorus metabolic process	3	166	1813	57381	3356	Os.1310.1.S1_a_at // Os.12528.1.S1_x_at // OsAffx.19418.1.S1_at // Os.15426.1.S1_at // Os.17338.1.S1_at // Os.53673.1.S1_at // Os.14381.1.S1_a_at // Os.14381.2.S1_x_at // Os.24545.2.S1_x_at // Os.14381.1.S1_at // Os.19003.1.S1_a_at // Os.25243.1.A1_at // Os.1978.1.S1_at // Os.9022.1.S1_at // Os.11775.1.S2_at // Os.50881.1.S1_x_at // Os.20817.5.A1_at // Os.40045.1.S1_at // OsAffx.3286.1.S1_x_at //…	0.646635	9.38969e-07
GO:0015995	biological_process	chlorophyll biosynthetic process	7	11	22	57381	3356	Os.5439.1.S1_a_at // Os.22677.2.S1_at // Os.10800.1.S1_at // Os.14194.1.S1_at // Os.7868.1.S1_at // Os.11399.1.S1_at // Os.12363.1.S1_at // Os.32068.1.S1_at // Os.14476.1.S1_a_at // Os.10144.1.S1_at // Os.50876.1.S1_at	3.09576	1.14689e-06
GO:0044271	biological_process	cellular nitrogen compound biosynthetic process	4	58	444	57381	3356	Os.19553.1.S1_at // Os.25243.1.A1_at // OsAffx.3286.1.S1_x_at // Os.413.1.S1_at // Os.6976.1.S1_s_at // Os.50449.1.S1_at // Os.52001.1.S2_at // Os.52689.1.S2_at // Os.8793.1.S1_at // Os.37576.1.S1_at // Os.14079.1.S1_at // Os.5124.1.S1_at // Os.26922.1.S1_at // OsAffx.29832.2.S1_s_at // Os.55625.1.S1_at // Os.5124.1.S1_s_at // OsAffx.2460.1.S1_x_at // Os.4599.1.S1_at // Os.134.1.S1_at // Os.4176.…	1.15932	1.15584e-06
GO:0006631	biological_process	fatty acid metabolic process	8	25	116	57381	3356	Os.4416.1.S1_at // Os.11952.1.S1_at // Os.13008.1.S1_at // Os.15171.1.S1_s_at // Os.15829.1.S1_at // Os.15171.1.S1_at // Os.9992.1.S1_a_at // Os.7678.1.S1_at // Os.7513.1.S1_at // Os.9729.1.S1_a_at // Os.6797.1.S1_at // Os.7592.1.S1_at // Os.15249.1.S1_at // Os.47768.1.S1_at // Os.37967.1.S1_at // Os.2695.1.S1_at // Os.46477.1.S1_at // Os.23411.1.S1_at // Os.33316.1.S1_at // Os.32913.1.S1_at // O…	1.88163	1.32538e-06
GO:0006796	biological_process	phosphate-containing compound metabolic process	4	165	1810	57381	3356	Os.1310.1.S1_a_at // Os.12528.1.S1_x_at // OsAffx.19418.1.S1_at // Os.15426.1.S1_at // Os.17338.1.S1_at // Os.53673.1.S1_at // Os.14381.1.S1_a_at // Os.14381.2.S1_x_at // Os.24545.2.S1_x_at // Os.14381.1.S1_at // Os.25243.1.A1_at // Os.1978.1.S1_at // Os.9022.1.S1_at // Os.11775.1.S2_at // Os.50881.1.S1_x_at // Os.20817.5.A1_at // Os.40045.1.S1_at // OsAffx.3286.1.S1_x_at // OsAffx.12547.1.S1_at …	0.640307	1.35287e-06
GO:0055086	biological_process	nucleobase-containing small molecule metabolic process	5	40	258	57381	3356	Os.24545.2.S1_x_at // Os.25243.1.A1_at // OsAffx.3286.1.S1_x_at // Os.50449.1.S1_at // OsAffx.15952.1.S1_at // Os.6393.1.S1_at // Os.52001.1.S2_at // Os.52689.1.S2_at // Os.18226.1.S1_a_at // Os.8793.1.S1_at // Os.51846.1.S1_x_at // Os.5124.1.S1_at // Os.26922.1.S1_at // Os.14167.1.S1_at // Os.5124.1.S1_s_at // Os.134.1.S1_at // Os.34300.3.S1_x_at // Os.11630.1.S1_at // Os.8039.1.S1_at // Os.3430…	1.40646	2.00827e-06
GO:0008652	biological_process	cellular amino acid biosynthetic process	8	39	251	57381	3356	Os.6976.1.S1_s_at // Os.2881.1.S1_at // Os.46823.1.S1_at // Os.11335.3.S1_x_at // Os.52233.1.S1_at // Os.14079.1.S1_at // Os.53027.1.S1_at // OsAffx.29832.2.S1_s_at // Os.49684.1.S1_at // Os.51228.3.S1_x_at // Os.24980.1.S1_at // Os.4176.1.S1_at // Os.49684.1.S1_x_at // Os.15104.1.S1_s_at // Os.11630.1.S1_at // Os.27540.2.S1_x_at // Os.26805.2.S1_at // Os.27749.1.S1_at // Os.47876.1.A1_x_at // Os…	1.40962	2.80565e-06
GO:0006364	biological_process	rRNA processing	9	15	46	57381	3356	Os.16852.1.S1_at // Os.35811.1.S1_at // Os.37217.2.S1_at // OsAffx.15912.1.S1_at // Os.33741.1.S1_at // Os.5449.1.S1_at // Os.52497.1.S1_at // Os.53192.1.S1_s_at // Os.33741.2.S1_at // Os.33741.2.S1_x_at // OsAffx.4276.1.S1_s_at // Os.8554.1.S1_at // Os.8554.2.S1_x_at // Os.54143.1.S1_at // Os.53738.1.S1_at	2.47909	2.9476e-06
GO:0016072	biological_process	rRNA metabolic process	8	15	46	57381	3356	Os.16852.1.S1_at // Os.35811.1.S1_at // Os.37217.2.S1_at // OsAffx.15912.1.S1_at // Os.33741.1.S1_at // Os.5449.1.S1_at // Os.52497.1.S1_at // Os.53192.1.S1_s_at // Os.33741.2.S1_at // Os.33741.2.S1_x_at // OsAffx.4276.1.S1_s_at // Os.8554.1.S1_at // Os.8554.2.S1_x_at // Os.54143.1.S1_at // Os.53738.1.S1_at	2.47909	2.9476e-06
GO:0009117	biological_process	nucleotide metabolic process	7	36	226	57381	3356	Os.24545.2.S1_x_at // Os.25243.1.A1_at // OsAffx.3286.1.S1_x_at // Os.50449.1.S1_at // OsAffx.15952.1.S1_at // Os.6393.1.S1_at // Os.52001.1.S2_at // Os.52689.1.S2_at // Os.18226.1.S1_a_at // Os.8793.1.S1_at // Os.51846.1.S1_x_at // Os.5124.1.S1_at // Os.26922.1.S1_at // Os.14167.1.S1_at // Os.5124.1.S1_s_at // Os.134.1.S1_at // Os.34300.3.S1_x_at // Os.11630.1.S1_at // Os.8039.1.S1_at // Os.3430…	1.4455	4.71956e-06
GO:0046148	biological_process	pigment biosynthetic process	4	15	48	57381	3356	Os.5439.1.S1_a_at // Os.22677.2.S1_at // Os.10800.1.S1_at // Os.8635.1.S1_at // Os.14194.1.S1_at // Os.7868.1.S1_at // Os.11399.1.S1_at // Os.11493.1.A1_at // Os.12363.1.S1_at // Os.7457.1.S1_a_at // Os.32068.1.S1_at // Os.14476.1.S1_a_at // Os.10144.1.S1_at // Os.50876.1.S1_at // Os.9201.2.S1_x_at	2.41769	5.41068e-06
GO:0006753	biological_process	nucleoside phosphate metabolic process	6	36	231	57381	3356	Os.24545.2.S1_x_at // Os.25243.1.A1_at // OsAffx.3286.1.S1_x_at // Os.50449.1.S1_at // OsAffx.15952.1.S1_at // Os.6393.1.S1_at // Os.52001.1.S2_at // Os.52689.1.S2_at // Os.18226.1.S1_a_at // Os.8793.1.S1_at // Os.51846.1.S1_x_at // Os.5124.1.S1_at // Os.26922.1.S1_at // Os.14167.1.S1_at // Os.5124.1.S1_s_at // Os.134.1.S1_at // Os.34300.3.S1_x_at // Os.11630.1.S1_at // Os.8039.1.S1_at // Os.3430…	1.41393	8.21846e-06
GO:0043933	biological_process	macromolecular complex subunit organization	3	26	136	57381	3356	Os.17247.1.S1_at // Os.4775.2.S1_at // Os.12320.1.S1_at // Os.6793.1.S1_at // Os.7254.1.S1_at // Os.7126.1.S1_at // Os.14365.1.S1_at // Os.10168.1.S1_at // Os.12932.1.S1_at // Os.49237.1.S1_at // Os.18405.1.S1_at // Os.2344.1.S1_at // Os.17075.1.S1_at // Os.49949.1.S2_at // Os.7611.1.S1_at // Os.20447.1.S1_at // Os.40422.1.S1_at // Os.18416.1.S1_at // Os.4755.1.S1_at // Os.17994.1.S1_at // Os.379…	1.70874	8.34987e-06
GO:1901607	biological_process	alpha-amino acid biosynthetic process	9	31	184	57381	3356	Os.6976.1.S1_s_at // Os.2881.1.S1_at // Os.11335.3.S1_x_at // Os.14079.1.S1_at // Os.53027.1.S1_at // OsAffx.29832.2.S1_s_at // Os.49684.1.S1_at // Os.51228.3.S1_x_at // Os.24980.1.S1_at // Os.4176.1.S1_at // Os.49684.1.S1_x_at // Os.15104.1.S1_s_at // Os.27540.2.S1_x_at // Os.26805.2.S1_at // Os.27749.1.S1_at // Os.47876.1.A1_x_at // Os.27540.1.S1_at // Os.51228.2.A1_at // Os.11405.1.S1_at // Os…	1.52639	1.05278e-05
GO:0022607	biological_process	cellular component assembly	3	27	148	57381	3356	Os.17247.1.S1_at // Os.4775.2.S1_at // Os.12320.1.S1_at // Os.6793.1.S1_at // Os.845.1.A1_at // Os.7126.1.S1_at // Os.14365.1.S1_at // Os.51374.1.S1_at // Os.845.2.A1_x_at // Os.10168.1.S1_at // Os.49237.1.S1_at // Os.18405.1.S1_at // Os.2344.1.S1_at // Os.28855.1.S1_at // Os.17075.1.S1_at // Os.49949.1.S2_at // Os.7611.1.S1_at // Os.20447.1.S1_at // Os.40422.1.S1_at // Os.18416.1.S1_at // Os.475…	1.64119	1.27668e-05
GO:0015994	biological_process	chlorophyll metabolic process	6	11	27	57381	3356	Os.5439.1.S1_a_at // Os.22677.2.S1_at // Os.10800.1.S1_at // Os.14194.1.S1_at // Os.7868.1.S1_at // Os.11399.1.S1_at // Os.12363.1.S1_at // Os.32068.1.S1_at // Os.14476.1.S1_a_at // Os.10144.1.S1_at // Os.50876.1.S1_at	2.8003	1.41903e-05
GO:0032787	biological_process	monocarboxylic acid metabolic process	7	27	151	57381	3356	Os.26687.1.S1_at // Os.4416.1.S1_at // Os.11952.1.S1_at // Os.13008.1.S1_at // Os.15171.1.S1_s_at // Os.15829.1.S1_at // Os.15171.1.S1_at // Os.9992.1.S1_a_at // Os.7678.1.S1_at // Os.7513.1.S1_at // Os.9729.1.S1_a_at // Os.6797.1.S1_at // Os.7592.1.S1_at // Os.15249.1.S1_at // Os.47768.1.S1_at // Os.37967.1.S1_at // Os.2695.1.S1_at // Os.46477.1.S1_at // Os.23411.1.S1_at // Os.33316.1.S1_at // O…	1.61224	1.91494e-05
GO:0050896	biological_process	response to stimulus	1	141	1562	57381	3356	Os.12633.1.S1_s_at // Os.22312.3.A1_a_at // Os.12633.1.S1_at // Os.8178.1.S1_at // Os.1310.1.S1_a_at // Os.165.1.S1_at // Os.55595.1.S1_at // Os.159.1.S1_s_at // Os.36283.1.S1_at // Os.26807.1.S1_at // Os.5583.1.S1_at // Os.11313.1.S1_at // Os.4416.1.S1_at // Os.40139.1.A1_x_at // Os.10166.1.S1_at // Os.5031.1.S1_at // Os.15606.1.S2_at // Os.2423.1.S1_at // Os.20289.1.S1_at // Os.20230.1.S1_at //…	0.626131	2.38651e-05
GO:0006950	biological_process	response to stress	2	101	1027	57381	3356	Os.12633.1.S1_s_at // Os.22312.3.A1_a_at // Os.12633.1.S1_at // Os.8178.1.S1_at // Os.165.1.S1_at // Os.55595.1.S1_at // Os.159.1.S1_s_at // Os.36283.1.S1_at // Os.5583.1.S1_at // Os.11313.1.S1_at // Os.4416.1.S1_at // Os.40139.1.A1_x_at // Os.10166.1.S1_at // Os.5031.1.S1_at // Os.15606.1.S2_at // Os.2423.1.S1_at // Os.20289.1.S1_at // Os.20230.1.S1_at // Os.9820.1.S1_at // Os.12244.1.S1_at // O…	0.74975	2.70314e-05
GO:0005996	biological_process	monosaccharide metabolic process	5	31	194	57381	3356	Os.6114.1.S1_at // Os.24545.2.S1_x_at // Os.6345.1.S1_at // Os.10579.1.S1_at // Os.10131.1.S1_a_at // OsAffx.15952.1.S1_at // Os.6393.1.S1_at // Os.17997.1.S1_at // Os.12699.1.S1_at // Os.8403.1.S1_s_at // Os.8403.1.S1_a_at // Os.17997.2.S1_x_at // Os.20272.1.S1_a_at // Os.10578.1.A1_at // Os.51846.1.S1_x_at // Os.9848.1.S1_at // OsAffx.4159.1.S1_x_at // Os.14167.1.S1_at // Os.26838.1.S1_at // Os…	1.45004	3.33186e-05
GO:0016998	biological_process	cell wall macromolecule catabolic process	6	12	35	57381	3356	Os.8178.1.S1_at // Os.10166.1.S1_at // Os.1191.1.S1_at // Os.20289.1.S1_at // Os.20230.1.S1_at // Os.22000.1.S1_at // Os.22058.1.S1_at // Os.3415.1.S1_s_at // Os.11983.1.S1_at // Os.50922.1.S1_at // Os.54791.1.S1_at // Os.5985.1.S1_at	2.55144	3.40911e-05
GO:0042440	biological_process	pigment metabolic process	3	15	55	57381	3356	Os.5439.1.S1_a_at // Os.22677.2.S1_at // Os.10800.1.S1_at // Os.8635.1.S1_at // Os.14194.1.S1_at // Os.7868.1.S1_at // Os.11399.1.S1_at // Os.11493.1.A1_at // Os.12363.1.S1_at // Os.7457.1.S1_a_at // Os.32068.1.S1_at // Os.14476.1.S1_a_at // Os.10144.1.S1_at // Os.50876.1.S1_at // Os.9201.2.S1_x_at	2.22129	3.63074e-05
GO:0009607	biological_process	response to biotic stimulus	2	11	30	57381	3356	Os.8178.1.S1_at // Os.165.1.S1_at // Os.11313.1.S1_at // Os.4416.1.S1_at // Os.5031.1.S1_at // Os.2423.1.S1_at // Os.20289.1.S1_at // Os.20230.1.S1_at // Os.22000.1.S1_at // Os.53660.1.S1_at // Os.9301.1.S1_at	2.6483	4.71957e-05
GO:0034622	biological_process	cellular macromolecular complex assembly	5	22	113	57381	3356	Os.17247.1.S1_at // Os.12320.1.S1_at // Os.6793.1.S1_at // Os.7126.1.S1_at // Os.14365.1.S1_at // Os.10168.1.S1_at // Os.49237.1.S1_at // Os.18405.1.S1_at // Os.2344.1.S1_at // Os.17075.1.S1_at // Os.49949.1.S2_at // Os.7611.1.S1_at // Os.20447.1.S1_at // Os.40422.1.S1_at // Os.18416.1.S1_at // Os.4755.1.S1_at // Os.37931.1.S1_at // Os.10246.2.S1_at // Os.45920.1.S1_at // Os.17765.1.A1_at // Os.1…	1.73501	5.2413e-05
GO:0006633	biological_process	fatty acid biosynthetic process	9	20	96	57381	3356	Os.4416.1.S1_at // Os.11952.1.S1_at // Os.13008.1.S1_at // Os.15171.1.S1_s_at // Os.15829.1.S1_at // Os.15171.1.S1_at // Os.7678.1.S1_at // Os.6797.1.S1_at // Os.7592.1.S1_at // Os.15249.1.S1_at // Os.47768.1.S1_at // Os.37967.1.S1_at // Os.2695.1.S1_at // Os.46477.1.S1_at // Os.23411.1.S1_at // Os.33316.1.S1_at // Os.27167.1.S1_at // Os.47726.1.S1_at // Os.47381.2.S1_at // Os.47381.1.S1_x_at	1.83272	5.41786e-05
GO:0065003	biological_process	macromolecular complex assembly	4	23	123	57381	3356	Os.17247.1.S1_at // Os.4775.2.S1_at // Os.12320.1.S1_at // Os.6793.1.S1_at // Os.7126.1.S1_at // Os.14365.1.S1_at // Os.10168.1.S1_at // Os.49237.1.S1_at // Os.18405.1.S1_at // Os.2344.1.S1_at // Os.17075.1.S1_at // Os.49949.1.S2_at // Os.7611.1.S1_at // Os.20447.1.S1_at // Os.40422.1.S1_at // Os.18416.1.S1_at // Os.4755.1.S1_at // Os.37931.1.S1_at // Os.10246.2.S1_at // Os.45920.1.S1_at // Os.17…	1.67681	6.13038e-05
GO:0033014	biological_process	tetrapyrrole biosynthetic process	5	12	37	57381	3356	OsAffx.2460.1.S1_x_at // Os.5439.1.S1_a_at // Os.22677.2.S1_at // Os.10800.1.S1_at // Os.14194.1.S1_at // Os.7868.1.S1_at // Os.11399.1.S1_at // Os.12363.1.S1_at // Os.32068.1.S1_at // Os.14476.1.S1_a_at // Os.10144.1.S1_at // Os.50876.1.S1_at	2.47127	6.50765e-05
GO:0006779	biological_process	porphyrin-containing compound biosynthetic process	6	11	31	57381	3356	Os.5439.1.S1_a_at // Os.22677.2.S1_at // Os.10800.1.S1_at // Os.14194.1.S1_at // Os.7868.1.S1_at // Os.11399.1.S1_at // Os.12363.1.S1_at // Os.32068.1.S1_at // Os.14476.1.S1_a_at // Os.10144.1.S1_at // Os.50876.1.S1_at	2.60099	6.68987e-05
GO:0051301	biological_process	cell division	3	17	73	57381	3356	Os.648.1.S1_at // Os.57113.1.S1_at // Os.51953.1.S1_at // Os.14365.1.S1_at // Os.50582.1.S1_at // Os.47368.1.S1_x_at // Os.28855.1.S1_at // Os.9590.1.S1_at // Os.9234.1.S1_at // Os.14184.1.S1_at // Os.5060.1.S1_at // Os.3278.1.S1_at // Os.17765.1.A1_at // Os.9246.1.S1_at // Os.11347.1.S1_at // Os.2693.1.S1_x_at // Os.2693.2.S1_at	1.9934	6.91524e-05
GO:0071103	biological_process	DNA conformation change	7	17	73	57381	3356	Os.6793.1.S1_at // Os.14561.1.S1_at // Os.10168.1.S1_at // Os.47368.1.S1_x_at // Os.18405.1.S1_at // Os.2344.1.S1_at // Os.7611.1.S1_at // Os.20447.1.S1_at // Os.40422.1.S1_at // Os.9234.1.S1_at // Os.4755.1.S1_at // Os.37931.1.S1_at // Os.10246.2.S1_at // Os.20056.1.A1_at // Os.37563.1.S1_at // OsAffx.28030.1.S1_x_at // Os.21886.1.S1_at	1.9934	6.91524e-05
GO:0051186	biological_process	cofactor metabolic process	3	26	154	57381	3356	Os.24545.2.S1_x_at // Os.19003.1.S1_a_at // Os.11106.1.S1_at // Os.24599.1.A1_at // OsAffx.15952.1.S1_at // Os.6393.1.S1_at // Os.8793.1.S1_at // Os.51846.1.S1_x_at // Os.26922.1.S1_at // Os.55625.1.S1_at // Os.14167.1.S1_at // OsAffx.2460.1.S1_x_at // Os.34300.3.S1_x_at // Os.34300.1.S1_at // Os.5439.1.S1_a_at // Os.22677.2.S1_at // Os.10800.1.S1_at // Os.36435.1.S1_at // Os.14194.1.S1_at // Os.…	1.52941	9.02023e-05
GO:0034470	biological_process	ncRNA processing	8	21	109	57381	3356	Os.16852.1.S1_at // Os.35811.1.S1_at // Os.37217.2.S1_at // Os.50317.1.S1_at // OsAffx.15912.1.S1_at // Os.5668.1.S1_at // Os.49393.1.S1_at // Os.50866.1.S1_at // Os.53178.1.S1_s_at // Os.27772.1.S1_x_at // Os.33741.1.S1_at // Os.5449.1.S1_at // Os.52497.1.S1_at // Os.53192.1.S1_s_at // Os.33741.2.S1_at // Os.33741.2.S1_x_at // OsAffx.4276.1.S1_s_at // Os.8554.1.S1_at // Os.8554.2.S1_x_at // Os.5…	1.71989	0.000105955
GO:0016043	biological_process	cellular component organization	2	51	432	57381	3356	Os.10654.1.S1_s_at // Os.17247.1.S1_at // Os.3264.1.S1_at // Os.4775.2.S1_at // Os.12320.1.S1_at // Os.6793.1.S1_at // Os.31816.2.S1_x_at // Os.845.1.A1_at // Os.7254.1.S1_at // Os.7126.1.S1_at // Os.52522.1.S1_at // Os.14365.1.S1_at // Os.11456.1.S1_at // Os.24543.1.S1_at // Os.51374.1.S1_at // Os.16968.1.S1_at // Os.845.2.A1_x_at // Os.10168.1.S1_at // Os.12932.1.S1_at // Os.49237.1.S1_at // Os…	1.0133	0.0001484
GO:1901136	biological_process	carbohydrate derivative catabolic process	4	12	40	57381	3356	Os.8178.1.S1_at // Os.10166.1.S1_at // Os.1191.1.S1_at // Os.20289.1.S1_at // Os.20230.1.S1_at // Os.22000.1.S1_at // Os.22058.1.S1_at // Os.3415.1.S1_s_at // Os.19493.1.S1_at // Os.51053.1.S1_at // Os.24891.2.S1_x_at // Os.24891.1.A1_at	2.35879	0.000158283
GO:0051188	biological_process	cofactor biosynthetic process	4	19	95	57381	3356	Os.19003.1.S1_a_at // Os.11106.1.S1_at // Os.24599.1.A1_at // Os.8793.1.S1_at // Os.26922.1.S1_at // Os.55625.1.S1_at // OsAffx.2460.1.S1_x_at // Os.5439.1.S1_a_at // Os.22677.2.S1_at // Os.10800.1.S1_at // Os.36435.1.S1_at // Os.14194.1.S1_at // Os.7868.1.S1_at // Os.11399.1.S1_at // Os.12363.1.S1_at // Os.32068.1.S1_at // Os.14476.1.S1_a_at // Os.10144.1.S1_at // Os.50876.1.S1_at	1.77383	0.000182586
GO:0044255	biological_process	cellular lipid metabolic process	4	37	282	57381	3356	Os.4416.1.S1_at // Os.11952.1.S1_at // Os.13008.1.S1_at // Os.27751.1.S1_at // Os.12032.1.S1_at // Os.15171.1.S1_s_at // Os.15829.1.S1_at // Os.15171.1.S1_at // Os.33696.1.S1_at // Os.9992.1.S1_a_at // Os.7678.1.S1_at // Os.19493.1.S1_at // Os.7513.1.S1_at // Os.52233.1.S1_at // OsAffx.24166.1.S1_at // Os.9729.1.S1_a_at // Os.4161.1.S1_at // Os.6797.1.S1_at // Os.7592.1.S1_at // Os.11665.1.S1_at …	1.16566	0.000327255
GO:0019637	biological_process	organophosphate metabolic process	4	43	351	57381	3356	Os.24545.2.S1_x_at // Os.25243.1.A1_at // OsAffx.3286.1.S1_x_at // Os.24599.1.A1_at // Os.50449.1.S1_at // OsAffx.15952.1.S1_at // Os.6393.1.S1_at // Os.52001.1.S2_at // Os.52689.1.S2_at // Os.18226.1.S1_a_at // Os.8793.1.S1_at // Os.51846.1.S1_x_at // Os.52233.1.S1_at // Os.5124.1.S1_at // Os.26922.1.S1_at // Os.55625.1.S1_at // Os.14167.1.S1_at // Os.5124.1.S1_s_at // Os.134.1.S1_at // Os.34300…	1.0667	0.000339221
GO:0006220	biological_process	pyrimidine nucleotide metabolic process	8	9	24	57381	3356	Os.5124.1.S1_at // Os.5124.1.S1_s_at // Os.11630.1.S1_at // Os.8039.1.S1_at // Os.4639.1.S1_at // Os.2715.1.S1_at // Os.5218.1.S1_at // Os.4468.1.S1_at // OsAffx.28902.1.S1_s_at	2.68072	0.00036551
GO:0033013	biological_process	tetrapyrrole metabolic process	4	12	44	57381	3356	OsAffx.2460.1.S1_x_at // Os.5439.1.S1_a_at // Os.22677.2.S1_at // Os.10800.1.S1_at // Os.14194.1.S1_at // Os.7868.1.S1_at // Os.11399.1.S1_at // Os.12363.1.S1_at // Os.32068.1.S1_at // Os.14476.1.S1_a_at // Os.10144.1.S1_at // Os.50876.1.S1_at	2.22129	0.000448088
GO:0015979	biological_process	photosynthesis	3	23	140	57381	3356	Os.26761.1.S1_a_at // OsAffx.32263.1.S1_x_at // OsAffx.32264.1.S1_x_at // Os.26761.2.S1_x_at // OsAffx.32262.1.S1_x_at // Os.26592.2.A1_x_at // Os.26592.1.S1_s_at // Os.52535.1.S1_at // Os.38998.1.S1_at // OsAffx.12892.1.S1_x_at // Os.50984.1.S1_s_at // Os.22677.2.S1_at // Os.27830.1.S1_at // OsAffx.12379.1.S1_at // Os.14194.1.S1_at // Os.7868.1.S1_at // Os.47358.1.A1_at // Os.52535.1.S1_x_at // …	1.49004	0.000527828
GO:0034654	biological_process	nucleobase-containing compound biosynthetic process	5	35	267	57381	3356	Os.19553.1.S1_at // Os.25243.1.A1_at // OsAffx.3286.1.S1_x_at // Os.413.1.S1_at // Os.50449.1.S1_at // Os.52001.1.S2_at // Os.52689.1.S2_at // Os.8793.1.S1_at // Os.37576.1.S1_at // Os.5124.1.S1_at // Os.26922.1.S1_at // Os.5124.1.S1_s_at // Os.134.1.S1_at // Os.9121.1.S1_at // Os.11630.1.S1_at // Os.8635.1.S1_at // Os.3748.1.S1_at // Os.14297.1.S1_at // Os.28459.1.S1_at // Os.11383.1.S1_a_at // …	1.16435	0.000563697
GO:0006778	biological_process	porphyrin-containing compound metabolic process	5	11	38	57381	3356	Os.5439.1.S1_a_at // Os.22677.2.S1_at // Os.10800.1.S1_at // Os.14194.1.S1_at // Os.7868.1.S1_at // Os.11399.1.S1_at // Os.12363.1.S1_at // Os.32068.1.S1_at // Os.14476.1.S1_a_at // Os.10144.1.S1_at // Os.50876.1.S1_at	2.30726	0.000565648
GO:0072330	biological_process	monocarboxylic acid biosynthetic process	8	21	122	57381	3356	Os.4416.1.S1_at // Os.11952.1.S1_at // Os.13008.1.S1_at // Os.15171.1.S1_s_at // Os.15829.1.S1_at // Os.15171.1.S1_at // Os.7678.1.S1_at // Os.6797.1.S1_at // Os.7592.1.S1_at // Os.15249.1.S1_at // Os.47768.1.S1_at // Os.37967.1.S1_at // Os.2695.1.S1_at // Os.46477.1.S1_at // Os.23411.1.S1_at // Os.33316.1.S1_at // Os.1479.1.S1_at // Os.27167.1.S1_at // Os.47726.1.S1_at // Os.47381.2.S1_at // Os.…	1.55734	0.000610909
GO:0016052	biological_process	carbohydrate catabolic process	4	30	214	57381	3356	Os.12452.1.S1_s_at // Os.10166.1.S1_at // Os.1191.1.S1_at // Os.6114.1.S1_at // Os.22000.1.S1_at // Os.32890.1.S1_at // Os.22058.1.S1_at // Os.24545.2.S1_x_at // Os.6345.1.S1_at // Os.10579.1.S1_at // Os.3415.1.S1_s_at // Os.46618.1.S1_at // OsAffx.15952.1.S1_at // Os.6393.1.S1_at // Os.17997.1.S1_at // Os.17997.2.S1_x_at // Os.51846.1.S1_x_at // Os.9848.1.S1_at // Os.14167.1.S1_at // Os.34300.3.…	1.26118	0.000642333
GO:0044036	biological_process	cell wall macromolecule metabolic process	5	14	61	57381	3356	Os.8178.1.S1_at // Os.10166.1.S1_at // Os.1191.1.S1_at // Os.20289.1.S1_at // Os.20230.1.S1_at // Os.22000.1.S1_at // Os.32890.1.S1_at // Os.22058.1.S1_at // Os.3415.1.S1_s_at // Os.11983.1.S1_at // Os.50922.1.S1_at // Os.54791.1.S1_at // Os.5985.1.S1_at // Os.3278.1.S1_at	1.97238	0.000659868
GO:0006022	biological_process	aminoglycan metabolic process	4	10	32	57381	3356	Os.8178.1.S1_at // Os.10166.1.S1_at // Os.1191.1.S1_at // Os.20289.1.S1_at // Os.20230.1.S1_at // Os.22000.1.S1_at // Os.22058.1.S1_at // Os.3415.1.S1_s_at // Os.51053.1.S1_at // Os.3278.1.S1_at	2.41769	0.000673094
GO:1901135	biological_process	carbohydrate derivative metabolic process	3	40	327	57381	3356	Os.8178.1.S1_at // Os.10166.1.S1_at // Os.1191.1.S1_at // Os.20289.1.S1_at // Os.20230.1.S1_at // Os.22000.1.S1_at // Os.22058.1.S1_at // Os.23468.1.A1_at // Os.3415.1.S1_s_at // Os.25243.1.A1_at // OsAffx.3286.1.S1_x_at // Os.50449.1.S1_at // Os.52001.1.S2_at // Os.52689.1.S2_at // Os.18226.1.S1_a_at // Os.8793.1.S1_at // Os.19493.1.S1_at // Os.52233.1.S1_at // Os.51053.1.S1_at // Os.24891.2.S1_…	1.06454	0.000693627
GO:0019318	biological_process	hexose metabolic process	6	26	173	57381	3356	Os.6114.1.S1_at // Os.24545.2.S1_x_at // Os.10579.1.S1_at // Os.10131.1.S1_a_at // OsAffx.15952.1.S1_at // Os.6393.1.S1_at // Os.17997.1.S1_at // Os.12699.1.S1_at // Os.17997.2.S1_x_at // Os.20272.1.S1_a_at // Os.51846.1.S1_x_at // Os.9848.1.S1_at // OsAffx.4159.1.S1_x_at // Os.14167.1.S1_at // Os.26838.1.S1_at // Os.26858.1.S1_at // Os.34300.3.S1_x_at // Os.8999.3.S1_x_at // Os.10991.1.S1_at // …	1.36157	0.000700404
GO:0006026	biological_process	aminoglycan catabolic process	5	9	27	57381	3356	Os.8178.1.S1_at // Os.10166.1.S1_at // Os.1191.1.S1_at // Os.20289.1.S1_at // Os.20230.1.S1_at // Os.22000.1.S1_at // Os.22058.1.S1_at // Os.3415.1.S1_s_at // Os.51053.1.S1_at	2.5108	0.000988767
GO:0006030	biological_process	chitin metabolic process	6	9	27	57381	3356	Os.8178.1.S1_at // Os.10166.1.S1_at // Os.1191.1.S1_at // Os.20289.1.S1_at // Os.20230.1.S1_at // Os.22000.1.S1_at // Os.22058.1.S1_at // Os.3415.1.S1_s_at // Os.51053.1.S1_at	2.5108	0.000988767
GO:0006032	biological_process	chitin catabolic process	7	9	27	57381	3356	Os.8178.1.S1_at // Os.10166.1.S1_at // Os.1191.1.S1_at // Os.20289.1.S1_at // Os.20230.1.S1_at // Os.22000.1.S1_at // Os.22058.1.S1_at // Os.3415.1.S1_s_at // Os.51053.1.S1_at	2.5108	0.000988767
GO:0006040	biological_process	amino sugar metabolic process	4	9	27	57381	3356	Os.8178.1.S1_at // Os.10166.1.S1_at // Os.1191.1.S1_at // Os.20289.1.S1_at // Os.20230.1.S1_at // Os.22000.1.S1_at // Os.22058.1.S1_at // Os.3415.1.S1_s_at // Os.51053.1.S1_at	2.5108	0.000988767
GO:0046348	biological_process	amino sugar catabolic process	5	9	27	57381	3356	Os.8178.1.S1_at // Os.10166.1.S1_at // Os.1191.1.S1_at // Os.20289.1.S1_at // Os.20230.1.S1_at // Os.22000.1.S1_at // Os.22058.1.S1_at // Os.3415.1.S1_s_at // Os.51053.1.S1_at	2.5108	0.000988767
GO:1901071	biological_process	glucosamine-containing compound metabolic process	5	9	27	57381	3356	Os.8178.1.S1_at // Os.10166.1.S1_at // Os.1191.1.S1_at // Os.20289.1.S1_at // Os.20230.1.S1_at // Os.22000.1.S1_at // Os.22058.1.S1_at // Os.3415.1.S1_s_at // Os.51053.1.S1_at	2.5108	0.000988767
GO:1901072	biological_process	glucosamine-containing compound catabolic process	6	9	27	57381	3356	Os.8178.1.S1_at // Os.10166.1.S1_at // Os.1191.1.S1_at // Os.20289.1.S1_at // Os.20230.1.S1_at // Os.22000.1.S1_at // Os.22058.1.S1_at // Os.3415.1.S1_s_at // Os.51053.1.S1_at	2.5108	0.000988767
GO:0006006	biological_process	glucose metabolic process	7	23	146	57381	3356	Os.6114.1.S1_at // Os.24545.2.S1_x_at // Os.10579.1.S1_at // OsAffx.15952.1.S1_at // Os.6393.1.S1_at // Os.17997.1.S1_at // Os.12699.1.S1_at // Os.17997.2.S1_x_at // Os.51846.1.S1_x_at // Os.9848.1.S1_at // Os.14167.1.S1_at // Os.26838.1.S1_at // Os.26858.1.S1_at // Os.34300.3.S1_x_at // Os.8999.3.S1_x_at // Os.10991.1.S1_at // Os.5740.1.S1_at // Os.34300.1.S1_at // OsAffx.23999.1.S1_x_at // OsAf…	1.4295	0.000988767
GO:0030001	biological_process	metal ion transport	7	29	209	57381	3356	Os.11262.1.S1_a_at // Os.11262.2.S1_x_at // Os.17158.1.S1_at // Os.6037.1.S1_at // Os.50175.2.S1_at // OsAffx.2947.1.S1_at // Os.15092.1.S1_at // Os.50449.1.S1_at // Os.6037.2.S1_x_at // Os.15701.2.S1_at // Os.10097.1.S1_at // Os.15701.1.S1_x_at // Os.34841.1.S1_at // Os.2617.2.S1_a_at // Os.20541.1.S1_at // Os.38381.1.S1_at // Os.6864.1.S1_at // Os.50245.1.S1_x_at // Os.39043.1.S1_s_at // Os.521…	1.24638	0.00101678
GO:0006259	biological_process	DNA metabolic process	6	45	396	57381	3356	Os.855.1.S1_at // Os.53689.1.S1_at // Os.51494.1.S1_at // Os.13010.1.S1_a_at // Os.6793.1.S1_at // Os.12974.1.S1_at // Os.9121.1.S1_at // Os.14561.1.S1_at // Os.48072.1.S1_at // Os.23359.1.S1_at // Os.10168.1.S1_at // Os.48443.1.S1_at // Os.47313.1.A1_at // Os.47368.1.S1_x_at // Os.6868.1.S1_at // Os.18405.1.S1_at // Os.24951.1.S1_at // Os.54267.1.S1_at // Os.2344.1.S1_at // OsAffx.27244.1.S1_x_a…	0.958255	0.00123498
GO:0009165	biological_process	nucleotide biosynthetic process	8	26	180	57381	3356	Os.25243.1.A1_at // OsAffx.3286.1.S1_x_at // Os.50449.1.S1_at // Os.52001.1.S2_at // Os.52689.1.S2_at // Os.8793.1.S1_at // Os.5124.1.S1_at // Os.26922.1.S1_at // Os.5124.1.S1_s_at // Os.134.1.S1_at // Os.11630.1.S1_at // Os.8635.1.S1_at // Os.3748.1.S1_at // Os.4639.1.S1_at // Os.7990.1.S1_at // OsAffx.15116.1.S1_at // Os.47485.1.S1_at // Os.2715.1.S1_at // Os.5218.1.S1_at // Os.4468.1.S1_at // …	1.30435	0.0013185
GO:0006323	biological_process	DNA packaging	8	13	57	57381	3356	Os.6793.1.S1_at // Os.10168.1.S1_at // Os.47368.1.S1_x_at // Os.18405.1.S1_at // Os.2344.1.S1_at // Os.7611.1.S1_at // Os.20447.1.S1_at // Os.40422.1.S1_at // Os.9234.1.S1_at // Os.4755.1.S1_at // Os.37931.1.S1_at // Os.10246.2.S1_at // OsAffx.28030.1.S1_x_at	1.96331	0.0013269
GO:0006869	biological_process	lipid transport	5	16	83	57381	3356	Os.11169.1.S1_a_at // Os.6274.1.S1_at // Os.46576.1.S1_x_at // Os.27520.2.S1_x_at // Os.18599.1.S1_at // Os.37860.1.S1_at // OsAffx.13437.1.S1_at // Os.6838.1.S1_at // Os.28462.1.S1_s_at // Os.50969.1.S1_x_at // Os.50969.1.S1_at // OsAffx.18589.1.S1_s_at // OsAffx.26492.1.S1_s_at // OsAffx.26492.1.S1_at // Os.36913.1.S1_at // Os.4194.1.S1_at	1.72072	0.00145666
GO:0010876	biological_process	lipid localization	3	16	83	57381	3356	Os.11169.1.S1_a_at // Os.6274.1.S1_at // Os.46576.1.S1_x_at // Os.27520.2.S1_x_at // Os.18599.1.S1_at // Os.37860.1.S1_at // OsAffx.13437.1.S1_at // Os.6838.1.S1_at // Os.28462.1.S1_s_at // Os.50969.1.S1_x_at // Os.50969.1.S1_at // OsAffx.18589.1.S1_s_at // OsAffx.26492.1.S1_s_at // OsAffx.26492.1.S1_at // Os.36913.1.S1_at // Os.4194.1.S1_at	1.72072	0.00145666
GO:0090407	biological_process	organophosphate biosynthetic process	5	31	236	57381	3356	Os.25243.1.A1_at // OsAffx.3286.1.S1_x_at // Os.24599.1.A1_at // Os.50449.1.S1_at // Os.52001.1.S2_at // Os.52689.1.S2_at // Os.8793.1.S1_at // Os.52233.1.S1_at // Os.5124.1.S1_at // Os.26922.1.S1_at // Os.55625.1.S1_at // Os.5124.1.S1_s_at // Os.134.1.S1_at // Os.11630.1.S1_at // Os.36435.1.S1_at // Os.8635.1.S1_at // Os.47744.1.S1_at // Os.3748.1.S1_at // Os.4639.1.S1_at // Os.7990.1.S1_at // O…	1.16731	0.0014974
GO:0009056	biological_process	catabolic process	2	58	562	57381	3356	Os.12452.1.S1_s_at // Os.8178.1.S1_at // Os.10166.1.S1_at // Os.1191.1.S1_at // Os.20289.1.S1_at // Os.20230.1.S1_at // Os.6114.1.S1_at // Os.22000.1.S1_at // Os.14830.1.S1_a_at // Os.32890.1.S1_at // Os.22058.1.S1_at // Os.24545.2.S1_x_at // Os.6345.1.S1_at // Os.10579.1.S1_at // Os.3415.1.S1_s_at // Os.46618.1.S1_at // Os.2881.1.S1_at // Os.855.1.S1_at // OsAffx.15952.1.S1_at // Os.6393.1.S1_at…	0.819313	0.0015105
GO:0008610	biological_process	lipid biosynthetic process	4	29	215	57381	3356	Os.4416.1.S1_at // Os.11952.1.S1_at // Os.13008.1.S1_at // Os.15171.1.S1_s_at // Os.15829.1.S1_at // Os.15171.1.S1_at // Os.33696.1.S1_at // Os.7678.1.S1_at // Os.52233.1.S1_at // Os.4161.1.S1_at // Os.6797.1.S1_at // Os.7592.1.S1_at // Os.11665.1.S1_at // Os.15249.1.S1_at // Os.47768.1.S1_at // Os.37967.1.S1_at // Os.2695.1.S1_at // Os.46477.1.S1_at // Os.47744.1.S1_at // Os.23416.1.S1_at // Os.…	1.20555	0.00163245
GO:0044723	biological_process	single-organism carbohydrate metabolic process	4	49	451	57381	3356	Os.12452.1.S1_s_at // Os.6114.1.S1_at // Os.21893.3.A1_at // Os.17890.1.S1_at // Os.12391.1.S1_a_at // Os.24545.2.S1_x_at // Os.23468.1.A1_at // Os.6345.1.S1_at // Os.10579.1.S1_at // Os.6165.1.S1_a_at // Os.10131.1.S1_a_at // OsAffx.15952.1.S1_at // Os.6393.1.S1_at // Os.17997.1.S1_at // Os.15914.1.S1_at // Os.12699.1.S1_at // Os.8403.1.S1_s_at // Os.8403.1.S1_a_at // Os.17997.2.S1_x_at // Os.20…	0.893485	0.00169021
GO:0000280	biological_process	nuclear division	5	7	17	57381	3356	Os.47368.1.S1_x_at // Os.9234.1.S1_at // Os.5060.1.S1_at // Os.6028.1.S1_at // Os.9246.1.S1_at // Os.2693.1.S1_x_at // Os.2693.2.S1_at	2.81565	0.00172751
GO:0007067	biological_process	mitosis	6	7	17	57381	3356	Os.47368.1.S1_x_at // Os.9234.1.S1_at // Os.5060.1.S1_at // Os.6028.1.S1_at // Os.9246.1.S1_at // Os.2693.1.S1_x_at // Os.2693.2.S1_at	2.81565	0.00172751
GO:0043412	biological_process	macromolecule modification	4	146	1784	57381	3356	Os.1310.1.S1_a_at // OsAffx.19418.1.S1_at // Os.15426.1.S1_at // Os.17338.1.S1_at // Os.53673.1.S1_at // Os.14381.1.S1_a_at // Os.14381.2.S1_x_at // Os.14381.1.S1_at // Os.23468.1.A1_at // Os.1978.1.S1_at // Os.9022.1.S1_at // Os.11775.1.S2_at // Os.50881.1.S1_x_at // Os.20817.5.A1_at // Os.40045.1.S1_at // OsAffx.12547.1.S1_at // Os.23327.2.S1_a_at // Os.1411.1.S1_at // Os.27738.1.S1_at // Os.23…	0.484683	0.00186323
GO:0006221	biological_process	pyrimidine nucleotide biosynthetic process	9	8	23	57381	3356	Os.5124.1.S1_at // Os.5124.1.S1_s_at // Os.11630.1.S1_at // Os.4639.1.S1_at // Os.2715.1.S1_at // Os.5218.1.S1_at // Os.4468.1.S1_at // OsAffx.28902.1.S1_s_at	2.5722	0.00187997
GO:1901293	biological_process	nucleoside phosphate biosynthetic process	7	26	185	57381	3356	Os.25243.1.A1_at // OsAffx.3286.1.S1_x_at // Os.50449.1.S1_at // Os.52001.1.S2_at // Os.52689.1.S2_at // Os.8793.1.S1_at // Os.5124.1.S1_at // Os.26922.1.S1_at // Os.5124.1.S1_s_at // Os.134.1.S1_at // Os.11630.1.S1_at // Os.8635.1.S1_at // Os.3748.1.S1_at // Os.4639.1.S1_at // Os.7990.1.S1_at // OsAffx.15116.1.S1_at // Os.47485.1.S1_at // Os.2715.1.S1_at // Os.5218.1.S1_at // Os.4468.1.S1_at // …	1.26482	0.00196378
GO:0006468	biological_process	protein phosphorylation	7	113	1317	57381	3356	Os.1310.1.S1_a_at // OsAffx.19418.1.S1_at // Os.15426.1.S1_at // Os.17338.1.S1_at // Os.53673.1.S1_at // Os.14381.1.S1_a_at // Os.14381.2.S1_x_at // Os.14381.1.S1_at // Os.1978.1.S1_at // Os.11775.1.S2_at // Os.50881.1.S1_x_at // Os.20817.5.A1_at // Os.40045.1.S1_at // OsAffx.12547.1.S1_at // Os.23327.2.S1_a_at // Os.1411.1.S1_at // Os.27738.1.S1_at // Os.2356.1.S1_a_at // Os.28305.1.S1_at // Os.…	0.552898	0.00212808
GO:0016310	biological_process	phosphorylation	5	116	1362	57381	3356	Os.1310.1.S1_a_at // Os.12528.1.S1_x_at // OsAffx.19418.1.S1_at // Os.15426.1.S1_at // Os.17338.1.S1_at // Os.53673.1.S1_at // Os.14381.1.S1_a_at // Os.14381.2.S1_x_at // Os.14381.1.S1_at // Os.1978.1.S1_at // Os.11775.1.S2_at // Os.50881.1.S1_x_at // Os.20817.5.A1_at // Os.40045.1.S1_at // OsAffx.12547.1.S1_at // Os.23327.2.S1_a_at // Os.1411.1.S1_at // Os.27738.1.S1_at // Os.2356.1.S1_a_at // O…	0.542228	0.00228805
GO:0072521	biological_process	purine-containing compound metabolic process	4	24	166	57381	3356	Os.25243.1.A1_at // OsAffx.3286.1.S1_x_at // Os.50449.1.S1_at // Os.52001.1.S2_at // Os.52689.1.S2_at // Os.18226.1.S1_a_at // Os.8793.1.S1_at // Os.134.1.S1_at // Os.8635.1.S1_at // Os.3748.1.S1_at // Os.11493.1.A1_at // Os.7457.1.S1_a_at // Os.7990.1.S1_at // OsAffx.15116.1.S1_at // Os.47485.1.S1_at // Os.2715.1.S1_at // Os.5218.1.S1_at // Os.54617.1.S1_at // Os.4738.2.S1_x_at // Os.35451.1.S1_…	1.30568	0.00239488
GO:0005984	biological_process	disaccharide metabolic process	6	11	45	57381	3356	Os.12452.1.S1_s_at // Os.21893.3.A1_at // Os.17890.1.S1_at // Os.12391.1.S1_a_at // Os.15914.1.S1_at // Os.6139.1.S1_at // Os.52425.1.S1_x_at // Os.2884.1.S1_at // Os.7285.1.S1_at // Os.25677.1.S1_at // Os.57465.1.S1_x_at	2.06334	0.00259379
GO:0009067	biological_process	aspartate family amino acid biosynthetic process	9	11	45	57381	3356	Os.51228.3.S1_x_at // Os.27749.1.S1_at // Os.51228.2.A1_at // Os.9497.1.S1_at // Os.4417.1.S1_at // Os.9175.1.S1_at // Os.12054.1.S1_at // Os.4716.1.S1_at // Os.15669.1.S1_at // Os.10389.1.S1_at // Os.18966.1.S1_a_at	2.06334	0.00259379
GO:0015672	biological_process	monovalent inorganic cation transport	7	23	157	57381	3356	Os.11262.1.S1_a_at // Os.11262.2.S1_x_at // Os.17158.1.S1_at // Os.6037.1.S1_at // Os.50175.2.S1_at // Os.15092.1.S1_at // Os.52796.2.S1_x_at // Os.6037.2.S1_x_at // Os.15701.2.S1_at // Os.15701.1.S1_x_at // Os.2617.2.S1_a_at // Os.20364.1.S1_at // Os.20541.1.S1_at // Os.50245.1.S1_x_at // Os.12069.1.S1_at // Os.39043.1.S1_s_at // Os.5210.1.S1_at // Os.53340.1.S1_at // Os.2240.1.S1_at // Os.3748.…	1.3247	0.00275183
GO:0006996	biological_process	organelle organization	3	32	257	57381	3356	Os.17247.1.S1_at // Os.3264.1.S1_at // Os.6793.1.S1_at // Os.31816.2.S1_x_at // Os.52522.1.S1_at // Os.16968.1.S1_at // Os.10168.1.S1_at // Os.49237.1.S1_at // Os.47368.1.S1_x_at // Os.18405.1.S1_at // Os.2344.1.S1_at // Os.19862.1.S1_at // Os.13772.1.S1_at // Os.48518.1.S1_at // Os.2313.1.S1_at // Os.30691.1.S1_at // Os.22653.1.S1_s_at // Os.7611.1.S1_at // Os.20447.1.S1_at // Os.40422.1.S1_at /…	1.09013	0.00294584
GO:0033036	biological_process	macromolecule localization	2	46	426	57381	3356	Os.11169.1.S1_a_at // Os.18952.1.S1_at // Os.6274.1.S1_at // Os.46576.1.S1_x_at // Os.11491.1.S1_at // Os.6073.1.S1_at // Os.9908.1.S1_at // Os.26856.1.S1_at // Os.3264.1.S1_at // Os.27520.2.S1_x_at // Os.27334.1.S1_at // Os.17189.1.S1_at // OsAffx.3179.1.S1_s_at // Os.18599.1.S1_at // Os.37860.1.S1_at // OsAffx.13437.1.S1_at // Os.35653.1.S1_a_at // Os.49604.1.S1_at // Os.49423.1.S1_at // OsAffx…	0.884611	0.00310865
GO:0072527	biological_process	pyrimidine-containing compound metabolic process	4	11	46	57381	3356	Os.5124.1.S1_at // Os.55625.1.S1_at // Os.5124.1.S1_s_at // Os.11630.1.S1_at // Os.8039.1.S1_at // Os.14297.1.S1_at // Os.4639.1.S1_at // Os.2715.1.S1_at // Os.5218.1.S1_at // Os.4468.1.S1_at // OsAffx.28902.1.S1_s_at	2.03163	0.00314251
GO:0006813	biological_process	potassium ion transport	8	12	54	57381	3356	Os.11262.1.S1_a_at // Os.11262.2.S1_x_at // Os.17158.1.S1_at // Os.6037.1.S1_at // Os.6037.2.S1_x_at // Os.15701.2.S1_at // Os.15701.1.S1_x_at // Os.2617.2.S1_a_at // Os.20541.1.S1_at // Os.50245.1.S1_x_at // Os.53340.1.S1_at // Os.2240.1.S1_at	1.92583	0.00315574
GO:0006928	biological_process	cellular component movement	3	15	80	57381	3356	Os.19335.1.S1_at // Os.12320.1.S1_at // Os.7126.1.S1_at // Os.47919.1.A1_at // Os.14671.1.S1_at // OsAffx.26199.1.S1_x_at // Os.20329.1.S1_at // Os.36194.1.S1_at // Os.49553.1.S1_at // Os.8972.1.S1_at // Os.47919.1.A1_s_at // OsAffx.20042.1.S1_at // Os.45920.1.S1_at // Os.50595.1.S1_at // OsAffx.21384.2.S1_x_at	1.68072	0.00321881
GO:0007018	biological_process	microtubule-based movement	4	15	80	57381	3356	Os.19335.1.S1_at // Os.12320.1.S1_at // Os.7126.1.S1_at // Os.47919.1.A1_at // Os.14671.1.S1_at // OsAffx.26199.1.S1_x_at // Os.20329.1.S1_at // Os.36194.1.S1_at // Os.49553.1.S1_at // Os.8972.1.S1_at // Os.47919.1.A1_s_at // OsAffx.20042.1.S1_at // Os.45920.1.S1_at // Os.50595.1.S1_at // OsAffx.21384.2.S1_x_at	1.68072	0.00321881
GO:0007017	biological_process	microtubule-based process	3	17	99	57381	3356	Os.8700.1.S1_at // Os.19335.1.S1_at // Os.12320.1.S1_at // Os.7126.1.S1_at // Os.47919.1.A1_at // Os.14671.1.S1_at // OsAffx.26199.1.S1_x_at // Os.20329.1.S1_at // Os.36194.1.S1_at // Os.49553.1.S1_at // Os.8972.1.S1_at // Os.47919.1.A1_s_at // OsAffx.20042.1.S1_at // Os.45920.1.S1_at // Os.50595.1.S1_at // OsAffx.21384.2.S1_x_at // Os.12173.1.S1_at	1.55386	0.00339966
GO:0001522	biological_process	pseudouridine synthesis	8	8	25	57381	3356	Os.24554.1.A1_at // Os.5668.1.S1_at // Os.14409.1.S1_at // Os.49477.1.S1_at // Os.48438.1.S1_at // Os.32563.1.S1_at // Os.13464.1.S1_at // Os.27129.1.S1_at	2.4519	0.00345074
GO:0009415	biological_process	response to water stimulus	4	7	19	57381	3356	Os.12633.1.S1_s_at // Os.12633.1.S1_at // Os.9820.1.S1_at // OsAffx.13360.1.S1_at // Os.53210.1.S1_at // Os.12167.1.S1_at // Os.3411.1.S1_s_at	2.65519	0.00360962
GO:0006007	biological_process	glucose catabolic process	8	20	130	57381	3356	Os.6114.1.S1_at // Os.24545.2.S1_x_at // Os.10579.1.S1_at // OsAffx.15952.1.S1_at // Os.6393.1.S1_at // Os.17997.1.S1_at // Os.17997.2.S1_x_at // Os.51846.1.S1_x_at // Os.9848.1.S1_at // Os.14167.1.S1_at // Os.34300.3.S1_x_at // Os.8999.3.S1_x_at // Os.10991.1.S1_at // Os.5740.1.S1_at // Os.34300.1.S1_at // OsAffx.23999.1.S1_x_at // OsAffx.6350.1.S1_at // Os.4718.1.S1_at // Os.12729.1.S1_at // Os…	1.39532	0.00395254
GO:0019320	biological_process	hexose catabolic process	7	20	130	57381	3356	Os.6114.1.S1_at // Os.24545.2.S1_x_at // Os.10579.1.S1_at // OsAffx.15952.1.S1_at // Os.6393.1.S1_at // Os.17997.1.S1_at // Os.17997.2.S1_x_at // Os.51846.1.S1_x_at // Os.9848.1.S1_at // Os.14167.1.S1_at // Os.34300.3.S1_x_at // Os.8999.3.S1_x_at // Os.10991.1.S1_at // Os.5740.1.S1_at // Os.34300.1.S1_at // OsAffx.23999.1.S1_x_at // OsAffx.6350.1.S1_at // Os.4718.1.S1_at // Os.12729.1.S1_at // Os…	1.39532	0.00395254
GO:0046365	biological_process	monosaccharide catabolic process	6	20	130	57381	3356	Os.6114.1.S1_at // Os.24545.2.S1_x_at // Os.10579.1.S1_at // OsAffx.15952.1.S1_at // Os.6393.1.S1_at // Os.17997.1.S1_at // Os.17997.2.S1_x_at // Os.51846.1.S1_x_at // Os.9848.1.S1_at // Os.14167.1.S1_at // Os.34300.3.S1_x_at // Os.8999.3.S1_x_at // Os.10991.1.S1_at // Os.5740.1.S1_at // Os.34300.1.S1_at // OsAffx.23999.1.S1_x_at // OsAffx.6350.1.S1_at // Os.4718.1.S1_at // Os.12729.1.S1_at // Os…	1.39532	0.00395254
GO:1901565	biological_process	organonitrogen compound catabolic process	4	14	73	57381	3356	Os.8178.1.S1_at // Os.10166.1.S1_at // Os.1191.1.S1_at // Os.20289.1.S1_at // Os.20230.1.S1_at // Os.22000.1.S1_at // Os.22058.1.S1_at // Os.3415.1.S1_s_at // Os.2881.1.S1_at // Os.19493.1.S1_at // Os.51053.1.S1_at // Os.7295.1.S1_at // Os.18474.1.S1_at // Os.25562.1.S1_at	1.71329	0.00425099
GO:0006547	biological_process	histidine metabolic process	9	7	20	57381	3356	Os.24980.1.S1_at // Os.27540.2.S1_x_at // Os.18474.1.S1_at // Os.27540.1.S1_at // Os.33841.1.A1_at // Os.25562.1.S1_at // Os.8412.1.S1_at	2.58119	0.00506326
GO:0009075	biological_process	histidine family amino acid metabolic process	8	7	20	57381	3356	Os.24980.1.S1_at // Os.27540.2.S1_x_at // Os.18474.1.S1_at // Os.27540.1.S1_at // Os.33841.1.A1_at // Os.25562.1.S1_at // Os.8412.1.S1_at	2.58119	0.00506326
GO:0052803	biological_process	imidazole-containing compound metabolic process	4	7	20	57381	3356	Os.24980.1.S1_at // Os.27540.2.S1_x_at // Os.18474.1.S1_at // Os.27540.1.S1_at // Os.33841.1.A1_at // Os.25562.1.S1_at // Os.8412.1.S1_at	2.58119	0.00506326
GO:0065008	biological_process	regulation of biological quality	2	25	186	57381	3356	Os.6125.1.S1_at // Os.27224.2.A1_at // Os.11657.1.S1_at // Os.42305.1.S1_s_at // Os.8427.1.S1_s_at // Os.11997.1.S1_at // OsAffx.30192.1.S1_s_at // Os.8940.1.S1_at // OsAffx.29543.1.S1_x_at // OsAffx.30192.1.S1_at // Os.11045.1.S1_s_at // Os.16494.1.S1_at // Os.7284.1.S1_a_at // Os.8552.1.S1_at // OsAffx.11449.1.S1_at // Os.49273.1.S1_at // Os.24543.1.S1_at // Os.10985.1.S1_at // Os.47985.1.S1_at…	1.20046	0.00510803
GO:0006811	biological_process	ion transport	5	50	488	57381	3356	Os.52648.1.S1_at // Os.11262.1.S1_a_at // Os.11262.2.S1_x_at // Os.17158.1.S1_at // Os.6037.1.S1_at // Os.50175.2.S1_at // OsAffx.2947.1.S1_at // Os.46160.2.S1_at // Os.15092.1.S1_at // Os.50449.1.S1_at // Os.52796.2.S1_x_at // Os.52689.1.S2_at // Os.19863.1.S1_a_at // Os.6037.2.S1_x_at // Os.15701.2.S1_at // Os.10097.1.S1_at // Os.46160.2.S1_x_at // Os.15701.1.S1_x_at // Os.28192.1.S1_at // Os.3…	0.808877	0.0052839
GO:0044724	biological_process	single-organism carbohydrate catabolic process	5	23	165	57381	3356	Os.12452.1.S1_s_at // Os.6114.1.S1_at // Os.24545.2.S1_x_at // Os.6345.1.S1_at // Os.10579.1.S1_at // OsAffx.15952.1.S1_at // Os.6393.1.S1_at // Os.17997.1.S1_at // Os.17997.2.S1_x_at // Os.51846.1.S1_x_at // Os.9848.1.S1_at // Os.14167.1.S1_at // Os.34300.3.S1_x_at // Os.8999.3.S1_x_at // Os.10991.1.S1_at // Os.5740.1.S1_at // Os.34300.1.S1_at // Os.54812.1.S1_at // OsAffx.23999.1.S1_x_at // OsA…	1.253	0.00538392
GO:0009066	biological_process	aspartate family amino acid metabolic process	8	11	50	57381	3356	Os.51228.3.S1_x_at // Os.27749.1.S1_at // Os.51228.2.A1_at // Os.9497.1.S1_at // Os.4417.1.S1_at // Os.9175.1.S1_at // Os.12054.1.S1_at // Os.4716.1.S1_at // Os.15669.1.S1_at // Os.10389.1.S1_at // Os.18966.1.S1_a_at	1.91133	0.00635544
GO:0009451	biological_process	RNA modification	7	11	50	57381	3356	Os.37217.2.S1_at // Os.24554.1.A1_at // Os.5668.1.S1_at // Os.49393.1.S1_at // Os.14409.1.S1_at // Os.49477.1.S1_at // Os.48438.1.S1_at // Os.32563.1.S1_at // Os.13464.1.S1_at // Os.27129.1.S1_at // Os.54143.1.S1_at	1.91133	0.00635544
GO:1901575	biological_process	organic substance catabolic process	3	51	506	57381	3356	Os.12452.1.S1_s_at // Os.8178.1.S1_at // Os.10166.1.S1_at // Os.1191.1.S1_at // Os.20289.1.S1_at // Os.20230.1.S1_at // Os.6114.1.S1_at // Os.22000.1.S1_at // Os.14830.1.S1_a_at // Os.32890.1.S1_at // Os.22058.1.S1_at // Os.24545.2.S1_x_at // Os.6345.1.S1_at // Os.10579.1.S1_at // Os.3415.1.S1_s_at // Os.46618.1.S1_at // Os.2881.1.S1_at // Os.855.1.S1_at // OsAffx.15952.1.S1_at // Os.6393.1.S1_at…	0.78519	0.00657385
GO:0006979	biological_process	response to oxidative stress	3	24	180	57381	3356	Os.55595.1.S1_at // Os.159.1.S1_s_at // Os.4844.1.S1_at // Os.52833.1.S1_at // Os.32471.1.S1_at // Os.11552.1.S2_at // Os.11546.1.S1_at // Os.37773.1.S1_x_at // Os.37773.1.S1_at // Os.2371.1.S1_at // Os.16558.1.S1_at // Os.11549.1.S1_at // Os.15894.1.A2_at // Os.7938.1.S1_at // Os.7284.1.S1_a_at // Os.5099.1.S1_at // Os.17232.1.S1_at // Os.11558.1.S1_at // Os.10394.2.S1_at // Os.6665.1.S1_at // O…	1.18887	0.00750446
GO:0009311	biological_process	oligosaccharide metabolic process	5	11	51	57381	3356	Os.12452.1.S1_s_at // Os.21893.3.A1_at // Os.17890.1.S1_at // Os.12391.1.S1_a_at // Os.15914.1.S1_at // Os.6139.1.S1_at // Os.52425.1.S1_x_at // Os.2884.1.S1_at // Os.7285.1.S1_at // Os.25677.1.S1_at // Os.57465.1.S1_x_at	1.88276	0.00757309
GO:1901700	biological_process	response to oxygen-containing compound	3	15	87	57381	3356	Os.12633.1.S1_s_at // Os.12633.1.S1_at // Os.9820.1.S1_at // OsAffx.13360.1.S1_at // Os.53210.1.S1_at // Os.12645.1.S1_at // Os.37773.1.S1_x_at // Os.37773.1.S1_at // Os.12167.1.S1_at // Os.49042.1.A1_s_at // Os.11782.1.S1_at // Os.18468.1.S1_at // Os.3411.1.S1_s_at // Os.7284.1.S1_a_at // Os.153.1.S1_at	1.55971	0.00773981
GO:0009628	biological_process	response to abiotic stimulus	2	18	117	57381	3356	Os.12633.1.S1_s_at // Os.12633.1.S1_at // Os.9820.1.S1_at // Os.12244.1.S1_at // Os.49648.1.S1_s_at // Os.12501.1.S1_at // Os.49648.1.S1_at // OsAffx.13360.1.S1_at // Os.53210.1.S1_at // Os.12645.1.S1_at // Os.37773.1.S1_x_at // Os.37773.1.S1_at // Os.12167.1.S1_at // Os.11782.1.S1_at // Os.3411.1.S1_s_at // Os.4775.2.S1_at // Os.52697.1.S1_at // Os.7763.1.S1_x_at	1.39532	0.00803394
GO:0009147	biological_process	pyrimidine nucleoside triphosphate metabolic process	8	4	6	57381	3356	Os.8039.1.S1_at // Os.2715.1.S1_at // Os.5218.1.S1_at // OsAffx.28902.1.S1_s_at	3.5108	0.00812462
GO:0045454	biological_process	cell redox homeostasis	5	20	139	57381	3356	Os.6125.1.S1_at // Os.11657.1.S1_at // Os.42305.1.S1_s_at // Os.8427.1.S1_s_at // Os.11997.1.S1_at // OsAffx.30192.1.S1_s_at // Os.8940.1.S1_at // OsAffx.30192.1.S1_at // Os.11045.1.S1_s_at // Os.16494.1.S1_at // Os.7284.1.S1_a_at // OsAffx.11449.1.S1_at // Os.49273.1.S1_at // Os.10985.1.S1_at // Os.47985.1.S1_at // Os.35567.1.S1_at // Os.20630.1.S1_at // Os.43464.1.S1_at // Os.4251.1.S1_at // Os…	1.29875	0.00899029
GO:0007005	biological_process	mitochondrion organization	4	7	22	57381	3356	Os.3264.1.S1_at // Os.49237.1.S1_at // Os.13772.1.S1_at // Os.2313.1.S1_at // Os.30691.1.S1_at // Os.22653.1.S1_s_at // Os.57549.1.S1_s_at	2.44368	0.00909152
GO:0048285	biological_process	organelle fission	4	7	22	57381	3356	Os.47368.1.S1_x_at // Os.9234.1.S1_at // Os.5060.1.S1_at // Os.6028.1.S1_at // Os.9246.1.S1_at // Os.2693.1.S1_x_at // Os.2693.2.S1_at	2.44368	0.00909152
GO:0042221	biological_process	response to chemical stimulus	2	33	288	57381	3356	Os.12633.1.S1_s_at // Os.12633.1.S1_at // Os.26807.1.S1_at // Os.9820.1.S1_at // Os.11608.1.S1_at // Os.5049.1.S1_at // Os.12501.1.S1_at // OsAffx.13360.1.S1_at // Os.53210.1.S1_at // Os.12645.1.S1_at // Os.37773.1.S1_x_at // Os.37773.1.S1_at // Os.12167.1.S1_at // Os.49042.1.A1_s_at // Os.28142.1.S1_at // Os.17762.1.S1_at // Os.11782.1.S1_at // Os.19952.1.S1_at // Os.52594.1.S1_at // Os.18468.1.…	0.970228	0.00944132
GO:0051707	biological_process	response to other organism	3	6	16	57381	3356	Os.8178.1.S1_at // Os.4416.1.S1_at // Os.20289.1.S1_at // Os.20230.1.S1_at // Os.22000.1.S1_at // Os.53660.1.S1_at	2.68072	0.00952173
GO:0009620	biological_process	response to fungus	4	5	11	57381	3356	Os.8178.1.S1_at // Os.20289.1.S1_at // Os.20230.1.S1_at // Os.22000.1.S1_at // Os.53660.1.S1_at	2.95825	0.0113029
GO:0009735	biological_process	response to cytokinin stimulus	5	5	11	57381	3356	Os.23942.1.A1_at // Os.24952.1.S1_at // Os.8117.1.S1_at // Os.15908.1.S1_s_at // Os.37430.1.S1_at	2.95825	0.0113029
GO:0006163	biological_process	purine nucleotide metabolic process	8	21	153	57381	3356	Os.25243.1.A1_at // OsAffx.3286.1.S1_x_at // Os.50449.1.S1_at // Os.52001.1.S2_at // Os.52689.1.S2_at // Os.18226.1.S1_a_at // Os.8793.1.S1_at // Os.134.1.S1_at // Os.8635.1.S1_at // Os.3748.1.S1_at // Os.7990.1.S1_at // OsAffx.15116.1.S1_at // Os.47485.1.S1_at // Os.2715.1.S1_at // Os.5218.1.S1_at // Os.54617.1.S1_at // Os.4738.2.S1_x_at // Os.35451.1.S1_at // Os.27054.1.S1_at // Os.15669.1.S1_a…	1.23069	0.0116808
GO:0009112	biological_process	nucleobase metabolic process	6	7	23	57381	3356	Os.8635.1.S1_at // Os.14297.1.S1_at // Os.11493.1.A1_at // Os.7457.1.S1_a_at // Os.4639.1.S1_at // Os.4468.1.S1_at // Os.9201.2.S1_x_at	2.37955	0.011872
GO:0071822	biological_process	protein complex subunit organization	4	13	72	57381	3356	Os.17247.1.S1_at // Os.4775.2.S1_at // Os.12320.1.S1_at // Os.7254.1.S1_at // Os.7126.1.S1_at // Os.14365.1.S1_at // Os.12932.1.S1_at // Os.49237.1.S1_at // Os.17075.1.S1_at // Os.17994.1.S1_at // Os.45920.1.S1_at // Os.17765.1.A1_at // Os.12173.1.S1_at	1.62627	0.0119741
GO:0006812	biological_process	cation transport	6	37	343	57381	3356	Os.11262.1.S1_a_at // Os.11262.2.S1_x_at // Os.17158.1.S1_at // Os.6037.1.S1_at // Os.50175.2.S1_at // OsAffx.2947.1.S1_at // Os.15092.1.S1_at // Os.50449.1.S1_at // Os.52796.2.S1_x_at // Os.52689.1.S2_at // Os.6037.2.S1_x_at // Os.15701.2.S1_at // Os.10097.1.S1_at // Os.15701.1.S1_x_at // Os.34841.1.S1_at // Os.2617.2.S1_a_at // Os.20364.1.S1_at // Os.20541.1.S1_at // Os.38381.1.S1_at // Os.6864…	0.883147	0.0128646
GO:0006334	biological_process	nucleosome assembly	10	11	55	57381	3356	Os.6793.1.S1_at // Os.10168.1.S1_at // Os.18405.1.S1_at // Os.2344.1.S1_at // Os.7611.1.S1_at // Os.20447.1.S1_at // Os.40422.1.S1_at // Os.4755.1.S1_at // Os.37931.1.S1_at // Os.10246.2.S1_at // OsAffx.28030.1.S1_x_at	1.77383	0.0137056
GO:0031497	biological_process	chromatin assembly	9	11	55	57381	3356	Os.6793.1.S1_at // Os.10168.1.S1_at // Os.18405.1.S1_at // Os.2344.1.S1_at // Os.7611.1.S1_at // Os.20447.1.S1_at // Os.40422.1.S1_at // Os.4755.1.S1_at // Os.37931.1.S1_at // Os.10246.2.S1_at // OsAffx.28030.1.S1_x_at	1.77383	0.0137056
GO:0034728	biological_process	nucleosome organization	6	11	55	57381	3356	Os.6793.1.S1_at // Os.10168.1.S1_at // Os.18405.1.S1_at // Os.2344.1.S1_at // Os.7611.1.S1_at // Os.20447.1.S1_at // Os.40422.1.S1_at // Os.4755.1.S1_at // Os.37931.1.S1_at // Os.10246.2.S1_at // OsAffx.28030.1.S1_x_at	1.77383	0.0137056
GO:0065004	biological_process	protein-DNA complex assembly	6	11	55	57381	3356	Os.6793.1.S1_at // Os.10168.1.S1_at // Os.18405.1.S1_at // Os.2344.1.S1_at // Os.7611.1.S1_at // Os.20447.1.S1_at // Os.40422.1.S1_at // Os.4755.1.S1_at // Os.37931.1.S1_at // Os.10246.2.S1_at // OsAffx.28030.1.S1_x_at	1.77383	0.0137056
GO:0071824	biological_process	protein-DNA complex subunit organization	4	11	55	57381	3356	Os.6793.1.S1_at // Os.10168.1.S1_at // Os.18405.1.S1_at // Os.2344.1.S1_at // Os.7611.1.S1_at // Os.20447.1.S1_at // Os.40422.1.S1_at // Os.4755.1.S1_at // Os.37931.1.S1_at // Os.10246.2.S1_at // OsAffx.28030.1.S1_x_at	1.77383	0.0137056
GO:0006260	biological_process	DNA replication	7	18	124	57381	3356	Os.13010.1.S1_a_at // Os.12974.1.S1_at // Os.9121.1.S1_at // Os.48072.1.S1_at // Os.23359.1.S1_at // Os.48443.1.S1_at // Os.47313.1.A1_at // Os.6868.1.S1_at // Os.24951.1.S1_at // Os.54267.1.S1_at // OsAffx.27244.1.S1_x_at // Os.54171.1.S1_at // Os.11383.1.S1_a_at // Os.3376.1.S1_at // Os.1376.1.S1_at // Os.273.1.S1_at // Os.20056.1.A1_at // Os.8522.1.S1_at	1.31149	0.0151231
GO:0005992	biological_process	trehalose biosynthetic process	8	7	24	57381	3356	Os.21893.3.A1_at // Os.12391.1.S1_a_at // Os.15914.1.S1_at // Os.6139.1.S1_at // Os.52425.1.S1_x_at // Os.2884.1.S1_at // Os.7285.1.S1_at	2.31815	0.0152897
GO:0007049	biological_process	cell cycle	3	14	84	57381	3356	Os.57113.1.S1_at // Os.51953.1.S1_at // Os.50582.1.S1_at // Os.47368.1.S1_x_at // Os.28855.1.S1_at // Os.9590.1.S1_at // Os.9234.1.S1_at // Os.14184.1.S1_at // Os.5060.1.S1_at // Os.6028.1.S1_at // Os.9246.1.S1_at // Os.11347.1.S1_at // Os.2693.1.S1_x_at // Os.2693.2.S1_at	1.5108	0.0160004
GO:0042026	biological_process	protein refolding	7	4	7	57381	3356	Os.10551.1.S1_at // Os.8911.1.S1_at // Os.22773.1.S1_at // Os.8007.1.S1_at	3.2884	0.016003
GO:1901070	biological_process	guanosine-containing compound biosynthetic process	10	4	7	57381	3356	Os.2715.1.S1_at // Os.5218.1.S1_at // Os.4738.2.S1_x_at // Os.15669.1.S1_at	3.2884	0.016003
GO:0051704	biological_process	multi-organism process	1	15	94	57381	3356	Os.8178.1.S1_at // Os.4416.1.S1_at // Os.17338.1.S1_at // Os.20289.1.S1_at // Os.20230.1.S1_at // Os.22000.1.S1_at // Os.53673.1.S1_at // Os.9836.1.S1_at // Os.53660.1.S1_at // Os.52282.1.S1_at // Os.23398.1.S1_at // Os.20531.1.S1_at // Os.8136.1.A1_at // Os.2436.1.S1_at // Os.21840.1.A1_at	1.44806	0.0161391
GO:0000105	biological_process	histidine biosynthetic process	10	5	12	57381	3356	Os.24980.1.S1_at // Os.27540.2.S1_x_at // Os.27540.1.S1_at // Os.33841.1.A1_at // Os.8412.1.S1_at	2.83272	0.0169947
GO:0009076	biological_process	histidine family amino acid biosynthetic process	9	5	12	57381	3356	Os.24980.1.S1_at // Os.27540.2.S1_x_at // Os.27540.1.S1_at // Os.33841.1.A1_at // Os.8412.1.S1_at	2.83272	0.0169947
GO:0031407	biological_process	oxylipin metabolic process	9	6	18	57381	3356	Os.4416.1.S1_at // Os.13008.1.S1_at // Os.15171.1.S1_s_at // Os.15829.1.S1_at // Os.15171.1.S1_at // Os.7678.1.S1_at	2.5108	0.0177506
GO:0031408	biological_process	oxylipin biosynthetic process	10	6	18	57381	3356	Os.4416.1.S1_at // Os.13008.1.S1_at // Os.15171.1.S1_s_at // Os.15829.1.S1_at // Os.15171.1.S1_at // Os.7678.1.S1_at	2.5108	0.0177506
GO:0005991	biological_process	trehalose metabolic process	7	7	25	57381	3356	Os.21893.3.A1_at // Os.12391.1.S1_a_at // Os.15914.1.S1_at // Os.6139.1.S1_at // Os.52425.1.S1_x_at // Os.2884.1.S1_at // Os.7285.1.S1_at	2.25926	0.0191335
GO:0019725	biological_process	cellular homeostasis	4	20	150	57381	3356	Os.6125.1.S1_at // Os.11657.1.S1_at // Os.42305.1.S1_s_at // Os.8427.1.S1_s_at // Os.11997.1.S1_at // OsAffx.30192.1.S1_s_at // Os.8940.1.S1_at // OsAffx.30192.1.S1_at // Os.11045.1.S1_s_at // Os.16494.1.S1_at // Os.7284.1.S1_a_at // OsAffx.11449.1.S1_at // Os.49273.1.S1_at // Os.10985.1.S1_at // Os.47985.1.S1_at // Os.35567.1.S1_at // Os.20630.1.S1_at // Os.43464.1.S1_at // Os.4251.1.S1_at // Os…	1.18887	0.0212284
GO:0072522	biological_process	purine-containing compound biosynthetic process	5	20	151	57381	3356	Os.25243.1.A1_at // OsAffx.3286.1.S1_x_at // Os.50449.1.S1_at // Os.52001.1.S2_at // Os.52689.1.S2_at // Os.8793.1.S1_at // Os.8635.1.S1_at // Os.3748.1.S1_at // Os.11493.1.A1_at // Os.7457.1.S1_a_at // OsAffx.15116.1.S1_at // Os.47485.1.S1_at // Os.2715.1.S1_at // Os.5218.1.S1_at // Os.4738.2.S1_x_at // Os.35451.1.S1_at // Os.27054.1.S1_at // Os.15669.1.S1_at // Os.13812.1.S1_a_at // Os.9201.2.S…	1.17928	0.0230799
GO:0071702	biological_process	organic substance transport	4	54	580	57381	3356	Os.52648.1.S1_at // Os.11169.1.S1_a_at // Os.18952.1.S1_at // Os.6274.1.S1_at // Os.46576.1.S1_x_at // Os.6931.1.S1_at // Os.11491.1.S1_at // Os.6073.1.S1_at // Os.28192.1.S1_at // Os.9908.1.S1_at // Os.26856.1.S1_at // Os.11967.1.S1_at // Os.17273.1.S1_at // Os.3264.1.S1_at // Os.3048.2.S1_x_at // Os.33762.1.S1_at // Os.22928.2.S1_at // Os.27520.2.S1_x_at // Os.27334.1.S1_at // Os.17189.1.S1_at …	0.670737	0.0244525
GO:1901068	biological_process	guanosine-containing compound metabolic process	9	5	13	57381	3356	Os.18226.1.S1_a_at // Os.2715.1.S1_at // Os.5218.1.S1_at // Os.4738.2.S1_x_at // Os.15669.1.S1_at	2.71725	0.0249098
GO:0009081	biological_process	branched-chain amino acid metabolic process	8	8	34	57381	3356	Os.10150.1.S1_at // OsAffx.15952.1.S1_at // Os.51846.1.S1_x_at // Os.14167.1.S1_at // Os.9497.1.S1_at // Os.4761.1.S1_at // Os.17724.1.S1_at // Os.20530.1.S1_at	2.0083	0.026095
GO:0072594	biological_process	establishment of protein localization to organelle	7	8	34	57381	3356	Os.3264.1.S1_at // Os.49423.1.S1_at // Os.13772.1.S1_at // Os.2313.1.S1_at // Os.30691.1.S1_at // Os.22653.1.S1_s_at // Os.25239.1.S1_a_at // Os.57549.1.S1_s_at	2.0083	0.026095
GO:0072528	biological_process	pyrimidine-containing compound biosynthetic process	5	9	43	57381	3356	Os.5124.1.S1_at // Os.55625.1.S1_at // Os.5124.1.S1_s_at // Os.11630.1.S1_at // Os.4639.1.S1_at // Os.2715.1.S1_at // Os.5218.1.S1_at // Os.4468.1.S1_at // OsAffx.28902.1.S1_s_at	1.83942	0.030121
GO:0046351	biological_process	disaccharide biosynthetic process	7	7	27	57381	3356	Os.21893.3.A1_at // Os.12391.1.S1_a_at // Os.15914.1.S1_at // Os.6139.1.S1_at // Os.52425.1.S1_x_at // Os.2884.1.S1_at // Os.7285.1.S1_at	2.14823	0.0301671
GO:0046112	biological_process	nucleobase biosynthetic process	7	6	20	57381	3356	Os.8635.1.S1_at // Os.11493.1.A1_at // Os.7457.1.S1_a_at // Os.4639.1.S1_at // Os.4468.1.S1_at // Os.9201.2.S1_x_at	2.35879	0.0310761
GO:0022402	biological_process	cell cycle process	4	8	35	57381	3356	Os.47368.1.S1_x_at // Os.28855.1.S1_at // Os.9234.1.S1_at // Os.5060.1.S1_at // Os.6028.1.S1_at // Os.9246.1.S1_at // Os.2693.1.S1_x_at // Os.2693.2.S1_at	1.96648	0.0313926
GO:0042592	biological_process	homeostatic process	3	20	156	57381	3356	Os.6125.1.S1_at // Os.11657.1.S1_at // Os.42305.1.S1_s_at // Os.8427.1.S1_s_at // Os.11997.1.S1_at // OsAffx.30192.1.S1_s_at // Os.8940.1.S1_at // OsAffx.30192.1.S1_at // Os.11045.1.S1_s_at // Os.16494.1.S1_at // Os.7284.1.S1_a_at // OsAffx.11449.1.S1_at // Os.49273.1.S1_at // Os.10985.1.S1_at // Os.47985.1.S1_at // Os.35567.1.S1_at // Os.20630.1.S1_at // Os.43464.1.S1_at // Os.4251.1.S1_at // Os…	1.13228	0.0331833
GO:0046496	biological_process	nicotinamide nucleotide metabolic process	9	8	36	57381	3356	Os.24545.2.S1_x_at // OsAffx.15952.1.S1_at // Os.6393.1.S1_at // Os.51846.1.S1_x_at // Os.26922.1.S1_at // Os.14167.1.S1_at // Os.34300.3.S1_x_at // Os.34300.1.S1_at	1.92583	0.0380416
GO:0006626	biological_process	protein targeting to mitochondrion	9	6	21	57381	3356	Os.3264.1.S1_at // Os.13772.1.S1_at // Os.2313.1.S1_at // Os.30691.1.S1_at // Os.22653.1.S1_s_at // Os.57549.1.S1_s_at	2.2884	0.0403898
GO:0044743	biological_process	intracellular protein transmembrane import	8	6	21	57381	3356	Os.3264.1.S1_at // Os.13772.1.S1_at // Os.2313.1.S1_at // Os.30691.1.S1_at // Os.22653.1.S1_s_at // Os.57549.1.S1_s_at	2.2884	0.0403898
GO:0070585	biological_process	protein localization to mitochondrion	7	6	21	57381	3356	Os.3264.1.S1_at // Os.13772.1.S1_at // Os.2313.1.S1_at // Os.30691.1.S1_at // Os.22653.1.S1_s_at // Os.57549.1.S1_s_at	2.2884	0.0403898
GO:0072655	biological_process	establishment of protein localization to mitochondrion	8	6	21	57381	3356	Os.3264.1.S1_at // Os.13772.1.S1_at // Os.2313.1.S1_at // Os.30691.1.S1_at // Os.22653.1.S1_s_at // Os.57549.1.S1_s_at	2.2884	0.0403898
GO:0006333	biological_process	chromatin assembly or disassembly	6	12	73	57381	3356	Os.6793.1.S1_at // Os.16968.1.S1_at // Os.10168.1.S1_at // Os.18405.1.S1_at // Os.2344.1.S1_at // Os.7611.1.S1_at // Os.20447.1.S1_at // Os.40422.1.S1_at // Os.4755.1.S1_at // Os.37931.1.S1_at // Os.10246.2.S1_at // OsAffx.28030.1.S1_x_at	1.4909	0.0411833
GO:0006464	biological_process	cellular protein modification process	6	132	1724	57381	3356	Os.1310.1.S1_a_at // OsAffx.19418.1.S1_at // Os.15426.1.S1_at // Os.17338.1.S1_at // Os.53673.1.S1_at // Os.14381.1.S1_a_at // Os.14381.2.S1_x_at // Os.14381.1.S1_at // Os.23468.1.A1_at // Os.1978.1.S1_at // Os.9022.1.S1_at // Os.11775.1.S2_at // Os.50881.1.S1_x_at // Os.20817.5.A1_at // Os.40045.1.S1_at // OsAffx.12547.1.S1_at // Os.23327.2.S1_a_at // Os.1411.1.S1_at // Os.27738.1.S1_at // Os.23…	0.388609	0.0413157
GO:0036211	biological_process	protein modification process	5	132	1724	57381	3356	Os.1310.1.S1_a_at // OsAffx.19418.1.S1_at // Os.15426.1.S1_at // Os.17338.1.S1_at // Os.53673.1.S1_at // Os.14381.1.S1_a_at // Os.14381.2.S1_x_at // Os.14381.1.S1_at // Os.23468.1.A1_at // Os.1978.1.S1_at // Os.9022.1.S1_at // Os.11775.1.S2_at // Os.50881.1.S1_x_at // Os.20817.5.A1_at // Os.40045.1.S1_at // OsAffx.12547.1.S1_at // Os.23327.2.S1_a_at // Os.1411.1.S1_at // Os.27738.1.S1_at // Os.23…	0.388609	0.0413157
GO:0050832	biological_process	defense response to fungus	5	4	9	57381	3356	Os.8178.1.S1_at // Os.20289.1.S1_at // Os.20230.1.S1_at // Os.22000.1.S1_at	2.92583	0.0456549
GO:0065002	biological_process	intracellular protein transmembrane transport	7	6	22	57381	3356	Os.3264.1.S1_at // Os.13772.1.S1_at // Os.2313.1.S1_at // Os.30691.1.S1_at // Os.22653.1.S1_s_at // Os.57549.1.S1_s_at	2.22129	0.051327
GO:0071806	biological_process	protein transmembrane transport	6	6	22	57381	3356	Os.3264.1.S1_at // Os.13772.1.S1_at // Os.2313.1.S1_at // Os.30691.1.S1_at // Os.22653.1.S1_s_at // Os.57549.1.S1_s_at	2.22129	0.051327
GO:0051276	biological_process	chromosome organization	4	18	142	57381	3356	Os.6793.1.S1_at // Os.31816.2.S1_x_at // Os.52522.1.S1_at // Os.16968.1.S1_at // Os.10168.1.S1_at // Os.47368.1.S1_x_at // Os.18405.1.S1_at // Os.2344.1.S1_at // Os.19862.1.S1_at // Os.48518.1.S1_at // Os.7611.1.S1_at // Os.20447.1.S1_at // Os.40422.1.S1_at // Os.9234.1.S1_at // Os.4755.1.S1_at // Os.37931.1.S1_at // Os.10246.2.S1_at // OsAffx.28030.1.S1_x_at	1.11594	0.0636645
GO:0010035	biological_process	response to inorganic substance	3	12	77	57381	3356	Os.12633.1.S1_s_at // Os.12633.1.S1_at // Os.26807.1.S1_at // Os.9820.1.S1_at // OsAffx.13360.1.S1_at // Os.53210.1.S1_at // Os.37773.1.S1_x_at // Os.37773.1.S1_at // Os.12167.1.S1_at // Os.3411.1.S1_s_at // Os.7284.1.S1_a_at // Os.153.1.S1_at	1.41393	0.0638645
GO:0006814	biological_process	sodium ion transport	8	6	23	57381	3356	Os.50175.2.S1_at // Os.15092.1.S1_at // Os.2617.2.S1_a_at // Os.39043.1.S1_s_at // Os.5210.1.S1_at // Os.11364.1.S1_at	2.15716	0.0647145
GO:0006839	biological_process	mitochondrial transport	6	6	23	57381	3356	Os.3264.1.S1_at // Os.13772.1.S1_at // Os.2313.1.S1_at // Os.30691.1.S1_at // Os.22653.1.S1_s_at // Os.57549.1.S1_s_at	2.15716	0.0647145
GO:0006098	biological_process	pentose-phosphate shunt	12	7	31	57381	3356	Os.24545.2.S1_x_at // OsAffx.15952.1.S1_at // Os.6393.1.S1_at // Os.51846.1.S1_x_at // Os.14167.1.S1_at // Os.34300.3.S1_x_at // Os.34300.1.S1_at	1.94892	0.0661441
GO:0006739	biological_process	NADP metabolic process	10	7	31	57381	3356	Os.24545.2.S1_x_at // OsAffx.15952.1.S1_at // Os.6393.1.S1_at // Os.51846.1.S1_x_at // Os.14167.1.S1_at // Os.34300.3.S1_x_at // Os.34300.1.S1_at	1.94892	0.0661441
GO:0006740	biological_process	NADPH regeneration	11	7	31	57381	3356	Os.24545.2.S1_x_at // OsAffx.15952.1.S1_at // Os.6393.1.S1_at // Os.51846.1.S1_x_at // Os.14167.1.S1_at // Os.34300.3.S1_x_at // Os.34300.1.S1_at	1.94892	0.0661441
GO:0009064	biological_process	glutamine family amino acid metabolic process	8	10	58	57381	3356	Os.47761.1.S1_at // Os.2881.1.S1_at // Os.49453.1.S1_at // Os.49684.1.S1_at // Os.49684.1.S1_x_at // Os.15104.1.S1_s_at // Os.26805.2.S1_at // Os.11405.1.S1_at // Os.10852.1.S1_s_at // Os.15669.1.S1_at	1.55971	0.0677735
GO:0009148	biological_process	pyrimidine nucleoside triphosphate biosynthetic process	9	3	5	57381	3356	Os.2715.1.S1_at // Os.5218.1.S1_at // OsAffx.28902.1.S1_s_at	3.35879	0.0677735
GO:0006573	biological_process	valine metabolic process	9	4	10	57381	3356	OsAffx.15952.1.S1_at // Os.51846.1.S1_x_at // Os.14167.1.S1_at // Os.20530.1.S1_at	2.77383	0.0680254
GO:0009088	biological_process	threonine biosynthetic process	10	4	10	57381	3356	Os.27749.1.S1_at // Os.9497.1.S1_at // Os.9175.1.S1_at // Os.10389.1.S1_at	2.77383	0.0680254
GO:0006732	biological_process	coenzyme metabolic process	4	14	99	57381	3356	Os.24545.2.S1_x_at // Os.19003.1.S1_a_at // Os.11106.1.S1_at // Os.24599.1.A1_at // OsAffx.15952.1.S1_at // Os.6393.1.S1_at // Os.8793.1.S1_at // Os.51846.1.S1_x_at // Os.26922.1.S1_at // Os.55625.1.S1_at // Os.14167.1.S1_at // Os.34300.3.S1_x_at // Os.34300.1.S1_at // Os.36435.1.S1_at	1.27376	0.0685231
GO:0019362	biological_process	pyridine nucleotide metabolic process	8	8	40	57381	3356	Os.24545.2.S1_x_at // OsAffx.15952.1.S1_at // Os.6393.1.S1_at // Os.51846.1.S1_x_at // Os.26922.1.S1_at // Os.14167.1.S1_at // Os.34300.3.S1_x_at // Os.34300.1.S1_at	1.77383	0.0704937
GO:0043623	biological_process	cellular protein complex assembly	6	9	49	57381	3356	Os.17247.1.S1_at // Os.12320.1.S1_at // Os.7126.1.S1_at // Os.14365.1.S1_at // Os.49237.1.S1_at // Os.17075.1.S1_at // Os.45920.1.S1_at // Os.17765.1.A1_at // Os.12173.1.S1_at	1.65097	0.0704937
GO:0006461	biological_process	protein complex assembly	5	10	59	57381	3356	Os.17247.1.S1_at // Os.4775.2.S1_at // Os.12320.1.S1_at // Os.7126.1.S1_at // Os.14365.1.S1_at // Os.49237.1.S1_at // Os.17075.1.S1_at // Os.45920.1.S1_at // Os.17765.1.A1_at // Os.12173.1.S1_at	1.53504	0.0753943
GO:0070271	biological_process	protein complex biogenesis	3	10	59	57381	3356	Os.17247.1.S1_at // Os.4775.2.S1_at // Os.12320.1.S1_at // Os.7126.1.S1_at // Os.14365.1.S1_at // Os.49237.1.S1_at // Os.17075.1.S1_at // Os.45920.1.S1_at // Os.17765.1.A1_at // Os.12173.1.S1_at	1.53504	0.0753943
GO:0009312	biological_process	oligosaccharide biosynthetic process	6	7	32	57381	3356	Os.21893.3.A1_at // Os.12391.1.S1_a_at // Os.15914.1.S1_at // Os.6139.1.S1_at // Os.52425.1.S1_x_at // Os.2884.1.S1_at // Os.7285.1.S1_at	1.90311	0.0772199
GO:0006605	biological_process	protein targeting	7	8	41	57381	3356	Os.3264.1.S1_at // Os.49423.1.S1_at // Os.13772.1.S1_at // Os.2313.1.S1_at // Os.30691.1.S1_at // Os.22653.1.S1_s_at // Os.25239.1.S1_a_at // Os.57549.1.S1_s_at	1.73821	0.0819836
GO:0033365	biological_process	protein localization to organelle	6	8	41	57381	3356	Os.3264.1.S1_at // Os.49423.1.S1_at // Os.13772.1.S1_at // Os.2313.1.S1_at // Os.30691.1.S1_at // Os.22653.1.S1_s_at // Os.25239.1.S1_a_at // Os.57549.1.S1_s_at	1.73821	0.0819836
GO:0007006	biological_process	mitochondrial membrane organization	5	5	17	57381	3356	Os.3264.1.S1_at // Os.13772.1.S1_at // Os.2313.1.S1_at // Os.30691.1.S1_at // Os.57549.1.S1_s_at	2.33022	0.0834462
GO:0017038	biological_process	protein import	6	6	25	57381	3356	Os.3264.1.S1_at // Os.13772.1.S1_at // Os.2313.1.S1_at // Os.30691.1.S1_at // Os.22653.1.S1_s_at // Os.57549.1.S1_s_at	2.03686	0.0955298
GO:0006508	biological_process	proteolysis	5	51	581	57381	3356	Os.5242.1.S1_at // Os.6792.1.S1_at // Os.11286.1.A1_at // OsAffx.7690.1.S1_at // Os.50995.1.S1_at // Os.46869.1.A1_at // Os.23413.1.A1_at // Os.15696.1.S1_a_at // Os.28394.2.S1_s_at // Os.10132.1.S1_at // Os.47710.2.A1_s_at // Os.5028.1.S1_at // Os.11946.1.S1_at // Os.6809.2.S1_x_at // Os.28433.5.S1_x_at // Os.4168.1.S1_s_at // Os.5365.1.S1_at // Os.3623.1.S1_at // Os.12771.1.S1_at // Os.20853.1.…	0.585789	0.0975338
GO:0006566	biological_process	threonine metabolic process	9	4	11	57381	3356	Os.27749.1.S1_at // Os.9497.1.S1_at // Os.9175.1.S1_at // Os.10389.1.S1_at	2.63633	0.0975338
GO:0009113	biological_process	purine nucleobase biosynthetic process	8	4	11	57381	3356	Os.8635.1.S1_at // Os.11493.1.A1_at // Os.7457.1.S1_a_at // Os.9201.2.S1_x_at	2.63633	0.0975338
GO:0005840	cellular_component	ribosome	7	184	424	57381	3356	OsAffx.32222.1.S1_s_at // OsAffx.32222.1.S1_at // Os.5498.1.S1_at // Os.5019.1.S1_at // Os.4714.1.S1_at // Os.7864.1.S1_at // Os.12817.1.S1_at // Os.4699.1.S1_at // Os.37025.1.S1_at // Os.1487.2.S1_x_at // Os.46916.1.S1_s_at // Os.11049.1.S1_at // Os.1082.2.S1_at // Os.4726.1.S1_at // Os.12590.1.S1_at // Os.39173.1.S1_at // Os.27925.1.S1_at // Os.46403.1.S1_at // Os.426.1.S1_at // Os.1082.1.S1_at…	2.8914	7.62514e-108
GO:0030529	cellular_component	ribonucleoprotein complex	5	199	521	57381	3356	OsAffx.32222.1.S1_s_at // OsAffx.32222.1.S1_at // Os.16659.1.S1_at // Os.5498.1.S1_at // Os.5019.1.S1_at // Os.4714.1.S1_at // Os.7864.1.S1_at // Os.12817.1.S1_at // Os.4699.1.S1_at // Os.37025.1.S1_at // Os.1487.2.S1_x_at // Os.46916.1.S1_s_at // Os.11049.1.S1_at // Os.1082.2.S1_at // Os.4726.1.S1_at // Os.12590.1.S1_at // Os.39173.1.S1_at // Os.27925.1.S1_at // Os.46403.1.S1_at // Os.426.1.S1_a…	2.70724	2.52691e-104
GO:0043228	cellular_component	non-membrane-bounded organelle	2	229	752	57381	3356	OsAffx.32222.1.S1_s_at // OsAffx.32222.1.S1_at // Os.8700.1.S1_at // Os.19335.1.S1_at // Os.11355.1.S1_at // Os.9729.1.S1_a_at // Os.12320.1.S1_at // Os.13010.1.S1_a_at // Os.5498.1.S1_at // Os.5019.1.S1_at // Os.4714.1.S1_at // Os.7864.1.S1_at // Os.12817.1.S1_at // Os.4699.1.S1_at // Os.19742.1.S1_at // Os.37025.1.S1_at // Os.1487.2.S1_x_at // Os.46916.1.S1_s_at // Os.11049.1.S1_at // Os.7126.1…	2.38037	5.74948e-97
GO:0043232	cellular_component	intracellular non-membrane-bounded organelle	6	229	752	57381	3356	OsAffx.32222.1.S1_s_at // OsAffx.32222.1.S1_at // Os.8700.1.S1_at // Os.19335.1.S1_at // Os.11355.1.S1_at // Os.9729.1.S1_a_at // Os.12320.1.S1_at // Os.13010.1.S1_a_at // Os.5498.1.S1_at // Os.5019.1.S1_at // Os.4714.1.S1_at // Os.7864.1.S1_at // Os.12817.1.S1_at // Os.4699.1.S1_at // Os.19742.1.S1_at // Os.37025.1.S1_at // Os.1487.2.S1_x_at // Os.46916.1.S1_s_at // Os.11049.1.S1_at // Os.7126.1…	2.38037	5.74948e-97
GO:0044424	cellular_component	intracellular part	4	689	5217	57381	3356	Os.49245.1.S1_at // Os.39973.1.S1_s_at // Os.19472.1.S1_at // Os.22968.1.A1_at // Os.52493.1.A1_s_at // OsAffx.27815.1.S1_s_at // Os.52493.1.A1_at // OsAffx.11963.1.S1_at // Os.3406.1.S1_at // Os.2544.1.S1_s_at // Os.54467.1.S1_at // Os.49787.1.S1_at // Os.12528.1.S1_x_at // Os.4416.1.S1_at // Os.50015.1.S1_at // Os.26816.1.A1_s_at // Os.4804.1.S1_at // Os.20224.1.S1_at // Os.25329.1.A1_at // Os.…	1.17511	1.04755e-94
GO:0005623	cellular_component	cell	1	751	6038	57381	3356	Os.49245.1.S1_at // Os.54232.1.S1_at // Os.39973.1.S1_s_at // Os.19472.1.S1_at // Os.11330.1.S2_at // Os.22968.1.A1_at // Os.51929.1.S1_at // Os.52493.1.A1_s_at // OsAffx.27815.1.S1_s_at // Os.52493.1.A1_at // OsAffx.11963.1.S1_at // Os.3406.1.S1_at // Os.2544.1.S1_s_at // Os.54467.1.S1_at // Os.49787.1.S1_at // Os.12528.1.S1_x_at // Os.28649.1.S1_at // Os.4416.1.S1_at // Os.50015.1.S1_at // Os.2…	1.08857	1.23806e-91
GO:0044464	cellular_component	cell part	2	751	6038	57381	3356	Os.49245.1.S1_at // Os.54232.1.S1_at // Os.39973.1.S1_s_at // Os.19472.1.S1_at // Os.11330.1.S2_at // Os.22968.1.A1_at // Os.51929.1.S1_at // Os.52493.1.A1_s_at // OsAffx.27815.1.S1_s_at // Os.52493.1.A1_at // OsAffx.11963.1.S1_at // Os.3406.1.S1_at // Os.2544.1.S1_s_at // Os.54467.1.S1_at // Os.49787.1.S1_at // Os.12528.1.S1_x_at // Os.28649.1.S1_at // Os.4416.1.S1_at // Os.50015.1.S1_at // Os.2…	1.08857	1.23806e-91
GO:0005622	cellular_component	intracellular	3	724	5718	57381	3356	Os.49245.1.S1_at // Os.54232.1.S1_at // Os.39973.1.S1_s_at // Os.19472.1.S1_at // Os.22968.1.A1_at // Os.52493.1.A1_s_at // OsAffx.27815.1.S1_s_at // Os.52493.1.A1_at // OsAffx.11963.1.S1_at // Os.3406.1.S1_at // Os.2544.1.S1_s_at // Os.54467.1.S1_at // Os.49787.1.S1_at // Os.12528.1.S1_x_at // Os.28649.1.S1_at // Os.4416.1.S1_at // Os.50015.1.S1_at // Os.26816.1.A1_s_at // Os.4804.1.S1_at // Os.…	1.11431	1.76769e-91
GO:0005737	cellular_component	cytoplasm	5	485	3095	57381	3356	Os.39973.1.S1_s_at // Os.19472.1.S1_at // Os.22968.1.A1_at // Os.52493.1.A1_s_at // OsAffx.27815.1.S1_s_at // Os.52493.1.A1_at // Os.3406.1.S1_at // Os.2544.1.S1_s_at // Os.12528.1.S1_x_at // Os.4416.1.S1_at // Os.26816.1.A1_s_at // Os.25329.1.A1_at // Os.12430.1.S1_at // Os.13008.1.S1_at // Os.6114.1.S1_at // OsAffx.32170.1.S1_at // Os.11286.1.A1_at // Os.11327.1.S1_at // Os.22058.1.S1_at // Os.…	1.42188	4.46931e-89
GO:0032991	cellular_component	macromolecular complex	1	283	1405	57381	3356	OsAffx.32222.1.S1_s_at // Os.9022.1.S1_at // OsAffx.32222.1.S1_at // Os.8700.1.S1_at // Os.24599.1.A1_at // Os.27906.1.S1_a_at // Os.35013.1.S1_at // Os.25142.1.A1_at // Os.17997.1.S1_at // Os.17247.1.S1_at // Os.19335.1.S1_at // Os.17997.2.S1_x_at // Os.26761.1.S1_a_at // Os.3264.1.S1_at // Os.34741.1.S1_at // OsAffx.32263.1.S1_x_at // Os.7287.2.S1_x_at // OsAffx.32264.1.S1_x_at // Os.26761.2.S1…	1.78406	3.96921e-74
GO:0043226	cellular_component	organelle	1	553	4246	57381	3356	Os.49245.1.S1_at // Os.39973.1.S1_s_at // Os.19472.1.S1_at // Os.22968.1.A1_at // Os.52493.1.A1_s_at // OsAffx.27815.1.S1_s_at // Os.52493.1.A1_at // OsAffx.11963.1.S1_at // Os.3406.1.S1_at // Os.2544.1.S1_s_at // Os.54467.1.S1_at // Os.49787.1.S1_at // Os.4416.1.S1_at // Os.50015.1.S1_at // Os.26816.1.A1_s_at // Os.4804.1.S1_at // Os.20224.1.S1_at // Os.25329.1.A1_at // Os.12430.1.S1_at // Os.13…	1.15501	8.33983e-72
GO:0043229	cellular_component	intracellular organelle	5	553	4246	57381	3356	Os.49245.1.S1_at // Os.39973.1.S1_s_at // Os.19472.1.S1_at // Os.22968.1.A1_at // Os.52493.1.A1_s_at // OsAffx.27815.1.S1_s_at // Os.52493.1.A1_at // OsAffx.11963.1.S1_at // Os.3406.1.S1_at // Os.2544.1.S1_s_at // Os.54467.1.S1_at // Os.49787.1.S1_at // Os.4416.1.S1_at // Os.50015.1.S1_at // Os.26816.1.A1_s_at // Os.4804.1.S1_at // Os.20224.1.S1_at // Os.25329.1.A1_at // Os.12430.1.S1_at // Os.13…	1.15501	8.33983e-72
GO:0044444	cellular_component	cytoplasmic part	6	379	2430	57381	3356	Os.39973.1.S1_s_at // Os.19472.1.S1_at // Os.22968.1.A1_at // Os.52493.1.A1_s_at // OsAffx.27815.1.S1_s_at // Os.52493.1.A1_at // Os.3406.1.S1_at // Os.2544.1.S1_s_at // Os.4416.1.S1_at // Os.26816.1.A1_s_at // Os.25329.1.A1_at // Os.12430.1.S1_at // Os.13008.1.S1_at // OsAffx.32170.1.S1_at // Os.11286.1.A1_at // Os.11327.1.S1_at // Os.22058.1.S1_at // Os.23468.1.A1_at // OsAffx.27357.1.S1_at // …	1.41507	9.40783e-68
GO:0043227	cellular_component	membrane-bounded organelle	2	348	3657	57381	3356	Os.49245.1.S1_at // Os.39973.1.S1_s_at // Os.19472.1.S1_at // Os.22968.1.A1_at // Os.52493.1.A1_s_at // OsAffx.27815.1.S1_s_at // Os.52493.1.A1_at // OsAffx.11963.1.S1_at // Os.3406.1.S1_at // Os.2544.1.S1_s_at // Os.54467.1.S1_at // Os.49787.1.S1_at // Os.4416.1.S1_at // Os.50015.1.S1_at // Os.26816.1.A1_s_at // Os.4804.1.S1_at // Os.20224.1.S1_at // Os.25329.1.A1_at // Os.12430.1.S1_at // Os.13…	0.702257	1.61986e-17
GO:0043231	cellular_component	intracellular membrane-bounded organelle	6	348	3657	57381	3356	Os.49245.1.S1_at // Os.39973.1.S1_s_at // Os.19472.1.S1_at // Os.22968.1.A1_at // Os.52493.1.A1_s_at // OsAffx.27815.1.S1_s_at // Os.52493.1.A1_at // OsAffx.11963.1.S1_at // Os.3406.1.S1_at // Os.2544.1.S1_s_at // Os.54467.1.S1_at // Os.49787.1.S1_at // Os.4416.1.S1_at // Os.50015.1.S1_at // Os.26816.1.A1_s_at // Os.4804.1.S1_at // Os.20224.1.S1_at // Os.25329.1.A1_at // Os.12430.1.S1_at // Os.13…	0.702257	1.61986e-17
GO:0044391	cellular_component	ribosomal subunit	8	29	74	57381	3356	OsAffx.32222.1.S1_s_at // OsAffx.32222.1.S1_at // Os.5498.1.S1_at // Os.4714.1.S1_at // Os.1487.2.S1_x_at // Os.11049.1.S1_at // Os.4726.1.S1_at // Os.10138.2.S1_a_at // Os.9317.2.S1_at // Os.28094.1.S1_s_at // Os.9334.1.S1_at // Os.57454.1.S1_x_at // Os.9075.1.S1_at // Os.4880.1.S1_at // Os.9317.1.S1_at // Os.12202.1.S1_at // Os.9363.2.S1_x_at // Os.4714.2.S1_x_at // Os.14870.1.S1_at // Os.12005…	2.74429	6.51982e-15
GO:0044422	cellular_component	organelle part	2	109	876	57381	3356	Os.3406.1.S1_at // Os.2544.1.S1_s_at // OsAffx.32222.1.S1_s_at // Os.5562.1.S1_at // Os.6165.1.S1_a_at // OsAffx.32222.1.S1_at // Os.8700.1.S1_at // Os.7475.1.S1_at // Os.11491.1.S1_at // Os.6073.1.S1_at // Os.19628.1.S1_a_at // Os.14084.1.S1_at // Os.19335.1.S1_at // Os.9525.1.S1_a_at // Os.20272.1.S1_a_at // Os.24834.1.S1_at // Os.3264.1.S1_at // Os.20931.1.S1_s_at // Os.16659.1.S1_at // OsAffx…	1.08916	1.86107e-11
GO:0044446	cellular_component	intracellular organelle part	6	109	876	57381	3356	Os.3406.1.S1_at // Os.2544.1.S1_s_at // OsAffx.32222.1.S1_s_at // Os.5562.1.S1_at // Os.6165.1.S1_a_at // OsAffx.32222.1.S1_at // Os.8700.1.S1_at // Os.7475.1.S1_at // Os.11491.1.S1_at // Os.6073.1.S1_at // Os.19628.1.S1_a_at // Os.14084.1.S1_at // Os.19335.1.S1_at // Os.9525.1.S1_a_at // Os.20272.1.S1_a_at // Os.24834.1.S1_at // Os.3264.1.S1_at // Os.20931.1.S1_s_at // Os.16659.1.S1_at // OsAffx…	1.08916	1.86107e-11
GO:0016020	cellular_component	membrane	1	235	2670	57381	3356	Os.11330.1.S2_at // Os.467.1.S1_a_at // Os.3406.1.S1_at // Os.2544.1.S1_s_at // Os.52648.1.S1_at // Os.53237.1.S1_at // Os.11952.1.S1_at // Os.11262.1.S1_a_at // Os.8118.1.S1_at // Os.56016.1.S1_at // Os.470.1.S1_s_at // Os.11262.2.S1_x_at // Os.43896.1.S1_at // Os.5349.1.S1_at // Os.17020.1.S1_x_at // Os.47814.1.A1_s_at // Os.17158.1.S1_at // Os.17174.1.S1_at // Os.23468.1.A1_at // Os.11851.1.S1…	0.589651	3.2568e-08
GO:0015935	cellular_component	small ribosomal subunit	9	14	34	57381	3356	Os.5498.1.S1_at // Os.11049.1.S1_at // Os.4726.1.S1_at // Os.10138.2.S1_a_at // Os.28094.1.S1_s_at // Os.9334.1.S1_at // Os.57454.1.S1_x_at // Os.9075.1.S1_at // Os.14870.1.S1_at // Os.12005.1.S1_at // Os.8273.1.S1_at // Os.9027.1.S1_at // Os.8273.1.S1_s_at // Os.4725.1.S1_at	2.81565	2.87084e-07
GO:0015934	cellular_component	large ribosomal subunit	9	15	40	57381	3356	OsAffx.32222.1.S1_s_at // OsAffx.32222.1.S1_at // Os.4714.1.S1_at // Os.1487.2.S1_x_at // Os.9317.2.S1_at // Os.4880.1.S1_at // Os.9317.1.S1_at // Os.12202.1.S1_at // Os.9363.2.S1_x_at // Os.4714.2.S1_x_at // Os.10112.1.S1_at // Os.9363.2.A1_at // Os.21077.1.S1_at // Os.9363.1.S1_at // Os.46494.1.S1_at	2.68072	3.60876e-07
GO:0044425	cellular_component	membrane part	2	160	1709	57381	3356	Os.11330.1.S2_at // Os.467.1.S1_a_at // Os.3406.1.S1_at // Os.2544.1.S1_s_at // Os.52648.1.S1_at // Os.11262.1.S1_a_at // Os.8118.1.S1_at // Os.56016.1.S1_at // Os.470.1.S1_s_at // Os.11262.2.S1_x_at // Os.47814.1.A1_s_at // Os.17158.1.S1_at // Os.17174.1.S1_at // Os.23468.1.A1_at // Os.11851.1.S1_at // Os.36162.1.S1_s_at // Os.52435.1.S1_at // Os.6037.1.S1_at // Os.16582.1.S1_at // Os.5562.1.S1_…	0.67875	4.06018e-07
GO:0005634	cellular_component	nucleus	7	166	1806	57381	3356	Os.49245.1.S1_at // OsAffx.11963.1.S1_at // Os.54467.1.S1_at // Os.49787.1.S1_at // Os.50015.1.S1_at // Os.4804.1.S1_at // Os.20224.1.S1_at // Os.12244.1.S1_at // Os.11608.1.S1_at // Os.19553.1.S1_at // Os.1503.1.S1_at // Os.38278.1.S1_at // Os.8888.1.S1_at // Os.38447.1.S1_s_at // Os.53660.1.S1_at // Os.40018.1.S1_at // Os.12032.1.S1_at // OsAffx.11050.2.S1_x_at // Os.26472.1.S1_at // Os.2867.1.…	0.652216	7.25082e-07
GO:0009507	cellular_component	chloroplast	8	44	293	57381	3356	Os.4416.1.S1_at // Os.13008.1.S1_at // Os.20572.1.A1_at // Os.17282.1.S1_at // Os.26761.1.S1_a_at // OsAffx.32263.1.S1_x_at // OsAffx.32264.1.S1_x_at // Os.26761.2.S1_x_at // OsAffx.32262.1.S1_x_at // Os.52535.1.S1_at // Os.7284.1.S1_a_at // Os.51228.3.S1_x_at // Os.27720.1.S1_at // Os.46403.1.S1_at // Os.27449.1.S1_at // Os.27540.2.S1_x_at // Os.16968.1.S1_at // Os.5439.1.S1_a_at // Os.27540.1.S…	1.36043	1.12114e-06
GO:0009536	cellular_component	plastid	7	79	704	57381	3356	Os.4416.1.S1_at // Os.13008.1.S1_at // Os.11327.1.S1_at // Os.52431.1.S1_at // OsAffx.30833.1.S1_at // Os.28399.1.S3_at // Os.6976.1.S1_s_at // Os.20572.1.A1_at // Os.12326.1.S1_s_at // OsAffx.31611.1.S1_s_at // Os.5436.1.S1_at // Os.17282.1.S1_at // Os.26761.1.S1_a_at // Os.5491.1.A1_s_at // OsAffx.32263.1.S1_x_at // OsAffx.32264.1.S1_x_at // Os.8195.1.S1_at // OsAffx.29832.2.S1_s_at // Os.26761…	0.940108	2.96143e-06
GO:0031224	cellular_component	intrinsic to membrane	3	137	1488	57381	3356	Os.11330.1.S2_at // Os.467.1.S1_a_at // Os.3406.1.S1_at // Os.2544.1.S1_s_at // Os.52648.1.S1_at // Os.11262.1.S1_a_at // Os.8118.1.S1_at // Os.56016.1.S1_at // Os.470.1.S1_s_at // Os.11262.2.S1_x_at // Os.47814.1.A1_s_at // Os.17158.1.S1_at // Os.17174.1.S1_at // Os.23468.1.A1_at // Os.11851.1.S1_at // Os.36162.1.S1_s_at // Os.52435.1.S1_at // Os.6037.1.S1_at // Os.16582.1.S1_at // Os.5562.1.S1_…	0.654632	1.19956e-05
GO:0016021	cellular_component	integral to membrane	4	134	1470	57381	3356	Os.11330.1.S2_at // Os.467.1.S1_a_at // Os.3406.1.S1_at // Os.2544.1.S1_s_at // Os.52648.1.S1_at // Os.11262.1.S1_a_at // Os.8118.1.S1_at // Os.56016.1.S1_at // Os.470.1.S1_s_at // Os.11262.2.S1_x_at // Os.47814.1.A1_s_at // Os.17158.1.S1_at // Os.17174.1.S1_at // Os.23468.1.A1_at // Os.11851.1.S1_at // Os.36162.1.S1_s_at // Os.52435.1.S1_at // Os.6037.1.S1_at // Os.16582.1.S1_at // Os.5562.1.S1_…	0.640247	2.73092e-05
GO:0005576	cellular_component	extracellular region	1	41	300	57381	3356	Os.323.1.S1_at // Os.12713.1.S2_a_at // Os.37729.1.S1_s_at // Os.22594.1.S1_at // Os.4653.1.S1_at // Os.19472.1.S1_at // Os.32459.1.S1_at // Os.51929.1.S1_at // Os.2211.1.S1_at // Os.11164.1.S1_at // Os.9836.1.S1_at // Os.14830.1.S1_a_at // Os.13965.1.S1_at // Os.51848.1.S1_x_at // Os.2210.1.S1_at // Os.1316.1.S1_a_at // Os.7612.1.S1_at // OsAffx.4907.1.S1_x_at // Os.19861.1.S1_at // Os.2321.1.S1…	1.22449	3.90229e-05
GO:0009539	cellular_component	photosystem II reaction center	10	5	6	57381	3356	Os.26761.1.S1_a_at // OsAffx.32263.1.S1_x_at // OsAffx.32264.1.S1_x_at // Os.26761.2.S1_x_at // OsAffx.32262.1.S1_x_at	3.83272	0.000320702
GO:0015630	cellular_component	microtubule cytoskeleton	8	19	99	57381	3356	Os.8700.1.S1_at // Os.19335.1.S1_at // Os.9729.1.S1_a_at // Os.12320.1.S1_at // Os.7126.1.S1_at // Os.47919.1.A1_at // Os.14671.1.S1_at // OsAffx.26199.1.S1_x_at // Os.20329.1.S1_at // Os.36194.1.S1_at // Os.49553.1.S1_at // Os.8972.1.S1_at // Os.47919.1.A1_s_at // OsAffx.20042.1.S1_at // Os.5060.1.S1_at // Os.45920.1.S1_at // Os.50595.1.S1_at // OsAffx.21384.2.S1_x_at // Os.12173.1.S1_at	1.71433	0.000334494
GO:0009523	cellular_component	photosystem II	9	13	50	57381	3356	Os.26761.1.S1_a_at // OsAffx.32263.1.S1_x_at // OsAffx.32264.1.S1_x_at // Os.26761.2.S1_x_at // OsAffx.32262.1.S1_x_at // Os.38998.1.S1_at // OsAffx.12892.1.S1_x_at // Os.50984.1.S1_s_at // Os.27830.1.S1_at // OsAffx.12379.1.S1_at // Os.47358.1.A1_at // Os.32482.1.S1_at // Os.32482.2.S1_x_at	2.15234	0.000335048
GO:0005874	cellular_component	microtubule	9	17	84	57381	3356	Os.19335.1.S1_at // Os.9729.1.S1_a_at // Os.12320.1.S1_at // Os.7126.1.S1_at // Os.47919.1.A1_at // Os.14671.1.S1_at // OsAffx.26199.1.S1_x_at // Os.20329.1.S1_at // Os.36194.1.S1_at // Os.49553.1.S1_at // Os.8972.1.S1_at // Os.47919.1.A1_s_at // OsAffx.20042.1.S1_at // Os.45920.1.S1_at // Os.50595.1.S1_at // OsAffx.21384.2.S1_x_at // Os.12173.1.S1_at	1.7909	0.000485902
GO:0009521	cellular_component	photosystem	8	15	72	57381	3356	Os.26761.1.S1_a_at // OsAffx.32263.1.S1_x_at // OsAffx.32264.1.S1_x_at // Os.26761.2.S1_x_at // OsAffx.32262.1.S1_x_at // Os.26592.2.A1_x_at // Os.26592.1.S1_s_at // Os.38998.1.S1_at // OsAffx.12892.1.S1_x_at // Os.50984.1.S1_s_at // Os.27830.1.S1_at // OsAffx.12379.1.S1_at // Os.47358.1.A1_at // Os.32482.1.S1_at // Os.32482.2.S1_x_at	1.83272	0.00103766
GO:0044429	cellular_component	mitochondrial part	8	26	179	57381	3356	Os.3406.1.S1_at // Os.5562.1.S1_at // Os.11491.1.S1_at // Os.19628.1.S1_a_at // Os.14084.1.S1_at // Os.9525.1.S1_a_at // Os.3264.1.S1_at // Os.20931.1.S1_s_at // OsAffx.3179.1.S1_s_at // Os.11160.1.S1_at // Os.8309.1.S1_at // OsAffx.10304.2.S1_at // Os.49237.1.S1_at // Os.43682.1.S1_at // Os.13772.1.S1_at // Os.2313.1.S1_at // OsAffx.23999.1.S1_x_at // Os.30691.1.S1_at // Os.11429.1.S1_at // Os.2…	1.31238	0.00120985
GO:0044430	cellular_component	cytoskeletal part	8	19	114	57381	3356	Os.8700.1.S1_at // Os.19335.1.S1_at // Os.9729.1.S1_a_at // Os.12320.1.S1_at // Os.7126.1.S1_at // Os.47919.1.A1_at // Os.14671.1.S1_at // OsAffx.26199.1.S1_x_at // Os.20329.1.S1_at // Os.36194.1.S1_at // Os.49553.1.S1_at // Os.8972.1.S1_at // Os.47919.1.A1_s_at // OsAffx.20042.1.S1_at // Os.5060.1.S1_at // Os.45920.1.S1_at // Os.50595.1.S1_at // OsAffx.21384.2.S1_x_at // Os.12173.1.S1_at	1.5108	0.00210895
GO:0005739	cellular_component	mitochondrion	7	62	628	57381	3356	Os.3406.1.S1_at // Os.12430.1.S1_at // Os.5562.1.S1_at // Os.44735.1.S1_at // Os.25589.3.S1_x_at // Os.25589.3.S1_at // Os.6976.1.S1_s_at // Os.40417.1.A1_at // Os.54769.1.S1_at // Os.7246.1.S1_s_at // Os.11491.1.S1_at // Os.16994.1.S1_at // Os.19628.1.S1_a_at // Os.14084.1.S1_at // OsAffx.22593.2.S1_s_at // Os.50368.1.S1_at // Os.15993.1.S1_at // Os.9525.1.S1_a_at // Os.3264.1.S1_at // Os.2915.1…	0.755334	0.00278003
GO:0016023	cellular_component	cytoplasmic membrane-bounded vesicle	8	33	277	57381	3356	Os.39973.1.S1_s_at // Os.19472.1.S1_at // Os.22968.1.A1_at // Os.52493.1.A1_s_at // OsAffx.27815.1.S1_s_at // Os.52493.1.A1_at // Os.26816.1.A1_s_at // Os.25329.1.A1_at // OsAffx.32170.1.S1_at // Os.11286.1.A1_at // Os.22058.1.S1_at // OsAffx.27357.1.S1_at // Os.57506.1.S1_at // Os.6116.1.S1_at // Os.6116.1.S1_x_at // Os.28044.1.A1_at // Os.6073.1.S1_at // Os.27861.1.S2_a_at // Os.27773.1.S1_at /…	1.02641	0.00505532
GO:0031988	cellular_component	membrane-bounded vesicle	3	33	277	57381	3356	Os.39973.1.S1_s_at // Os.19472.1.S1_at // Os.22968.1.A1_at // Os.52493.1.A1_s_at // OsAffx.27815.1.S1_s_at // Os.52493.1.A1_at // Os.26816.1.A1_s_at // Os.25329.1.A1_at // OsAffx.32170.1.S1_at // Os.11286.1.A1_at // Os.22058.1.S1_at // OsAffx.27357.1.S1_at // Os.57506.1.S1_at // Os.6116.1.S1_at // Os.6116.1.S1_x_at // Os.28044.1.A1_at // Os.6073.1.S1_at // Os.27861.1.S2_a_at // Os.27773.1.S1_at /…	1.02641	0.00505532
GO:0031410	cellular_component	cytoplasmic vesicle	7	33	278	57381	3356	Os.39973.1.S1_s_at // Os.19472.1.S1_at // Os.22968.1.A1_at // Os.52493.1.A1_s_at // OsAffx.27815.1.S1_s_at // Os.52493.1.A1_at // Os.26816.1.A1_s_at // Os.25329.1.A1_at // OsAffx.32170.1.S1_at // Os.11286.1.A1_at // Os.22058.1.S1_at // OsAffx.27357.1.S1_at // Os.57506.1.S1_at // Os.6116.1.S1_at // Os.6116.1.S1_x_at // Os.28044.1.A1_at // Os.6073.1.S1_at // Os.27861.1.S2_a_at // Os.27773.1.S1_at /…	1.02121	0.0052839
GO:0031982	cellular_component	vesicle	2	33	278	57381	3356	Os.39973.1.S1_s_at // Os.19472.1.S1_at // Os.22968.1.A1_at // Os.52493.1.A1_s_at // OsAffx.27815.1.S1_s_at // Os.52493.1.A1_at // Os.26816.1.A1_s_at // Os.25329.1.A1_at // OsAffx.32170.1.S1_at // Os.11286.1.A1_at // Os.22058.1.S1_at // OsAffx.27357.1.S1_at // Os.57506.1.S1_at // Os.6116.1.S1_at // Os.6116.1.S1_x_at // Os.28044.1.A1_at // Os.6073.1.S1_at // Os.27861.1.S2_a_at // Os.27773.1.S1_at /…	1.02121	0.0052839
GO:0043234	cellular_component	protein complex	2	76	835	57381	3356	Os.9022.1.S1_at // Os.8700.1.S1_at // Os.24599.1.A1_at // Os.27906.1.S1_a_at // Os.35013.1.S1_at // Os.25142.1.A1_at // Os.17997.1.S1_at // Os.17247.1.S1_at // Os.19335.1.S1_at // Os.17997.2.S1_x_at // Os.26761.1.S1_a_at // Os.3264.1.S1_at // Os.34741.1.S1_at // OsAffx.32263.1.S1_x_at // Os.7287.2.S1_x_at // OsAffx.32264.1.S1_x_at // Os.26761.2.S1_x_at // OsAffx.32262.1.S1_x_at // Os.9848.1.S1_at…	0.638054	0.00564627
GO:0048046	cellular_component	apoplast	2	17	104	57381	3356	Os.2211.1.S1_at // Os.14830.1.S1_a_at // Os.2210.1.S1_at // OsAffx.4907.1.S1_x_at // Os.2321.1.S1_at // Os.12106.1.S1_at // Os.27205.1.S1_at // Os.27483.1.S1_at // Os.2219.1.S1_at // Os.12851.1.S1_at // Os.5638.1.S1_at // Os.12346.1.S1_at // Os.14358.1.S1_at // Os.14358.4.S1_x_at // Os.50640.1.S1_at // Os.28030.1.S1_at // Os.6727.1.S1_at	1.48278	0.00593872
GO:0005856	cellular_component	cytoskeleton	7	23	170	57381	3356	Os.8700.1.S1_at // Os.19335.1.S1_at // Os.11355.1.S1_at // Os.9729.1.S1_a_at // Os.12320.1.S1_at // Os.19742.1.S1_at // Os.7126.1.S1_at // Os.47919.1.A1_at // Os.24543.1.S1_at // Os.14671.1.S1_at // OsAffx.26199.1.S1_x_at // Os.20329.1.S1_at // Os.36194.1.S1_at // Os.49553.1.S1_at // Os.8972.1.S1_at // Os.47919.1.A1_s_at // Os.47560.1.S1_at // OsAffx.20042.1.S1_at // Os.5060.1.S1_at // Os.45920.1…	1.20993	0.00803394
GO:0034357	cellular_component	photosynthetic membrane	7	17	110	57381	3356	Os.26761.1.S1_a_at // OsAffx.32263.1.S1_x_at // OsAffx.32264.1.S1_x_at // Os.26761.2.S1_x_at // OsAffx.32262.1.S1_x_at // Os.26592.2.A1_x_at // Os.26592.1.S1_s_at // Os.38998.1.S1_at // OsAffx.12892.1.S1_x_at // Os.50984.1.S1_s_at // Os.27830.1.S1_at // OsAffx.12379.1.S1_at // Os.47358.1.A1_at // Os.17075.1.S1_at // Os.32482.1.S1_at // Os.32482.2.S1_x_at // Os.15436.1.S1_at	1.40186	0.0108319
GO:0044436	cellular_component	thylakoid part	6	17	111	57381	3356	Os.26761.1.S1_a_at // OsAffx.32263.1.S1_x_at // OsAffx.32264.1.S1_x_at // Os.26761.2.S1_x_at // OsAffx.32262.1.S1_x_at // Os.26592.2.A1_x_at // Os.26592.1.S1_s_at // Os.38998.1.S1_at // OsAffx.12892.1.S1_x_at // Os.50984.1.S1_s_at // Os.27830.1.S1_at // OsAffx.12379.1.S1_at // Os.47358.1.A1_at // Os.17075.1.S1_at // Os.32482.1.S1_at // Os.32482.2.S1_x_at // Os.15436.1.S1_at	1.38881	0.011872
GO:0009579	cellular_component	thylakoid	5	17	115	57381	3356	Os.26761.1.S1_a_at // OsAffx.32263.1.S1_x_at // OsAffx.32264.1.S1_x_at // Os.26761.2.S1_x_at // OsAffx.32262.1.S1_x_at // Os.26592.2.A1_x_at // Os.26592.1.S1_s_at // Os.38998.1.S1_at // OsAffx.12892.1.S1_x_at // Os.50984.1.S1_s_at // Os.27830.1.S1_at // OsAffx.12379.1.S1_at // Os.47358.1.A1_at // Os.17075.1.S1_at // Os.32482.1.S1_at // Os.32482.2.S1_x_at // Os.15436.1.S1_at	1.33773	0.0169947
GO:0019898	cellular_component	extrinsic to membrane	3	8	32	57381	3356	Os.38998.1.S1_at // OsAffx.12892.1.S1_x_at // Os.50984.1.S1_s_at // Os.27830.1.S1_at // OsAffx.12379.1.S1_at // Os.47358.1.A1_at // Os.32482.1.S1_at // Os.32482.2.S1_x_at	2.09576	0.0177506
GO:0005740	cellular_component	mitochondrial envelope	9	20	149	57381	3356	Os.3406.1.S1_at // Os.5562.1.S1_at // Os.11491.1.S1_at // Os.9525.1.S1_a_at // Os.3264.1.S1_at // Os.20931.1.S1_s_at // OsAffx.3179.1.S1_s_at // Os.11160.1.S1_at // Os.8309.1.S1_at // OsAffx.10304.2.S1_at // Os.49237.1.S1_at // Os.43682.1.S1_at // Os.13772.1.S1_at // Os.2313.1.S1_at // OsAffx.23999.1.S1_x_at // Os.30691.1.S1_at // OsAffx.15116.1.S1_at // Os.57549.1.S1_s_at // Os.3441.1.S1_at // O…	1.19852	0.0196165
GO:0031967	cellular_component	organelle envelope	7	24	195	57381	3356	Os.3406.1.S1_at // Os.5562.1.S1_at // Os.11491.1.S1_at // Os.9525.1.S1_a_at // Os.3264.1.S1_at // Os.20931.1.S1_s_at // OsAffx.3179.1.S1_s_at // Os.27720.1.S1_at // Os.11160.1.S1_at // Os.8309.1.S1_at // OsAffx.10304.2.S1_at // Os.49237.1.S1_at // Os.43682.1.S1_at // Os.8640.1.S1_at // Os.13772.1.S1_at // Os.11399.1.S1_at // Os.2313.1.S1_at // OsAffx.23999.1.S1_x_at // Os.30691.1.S1_at // OsAffx.…	1.07339	0.0207696
GO:0031966	cellular_component	mitochondrial membrane	10	18	133	57381	3356	Os.11491.1.S1_at // Os.9525.1.S1_a_at // Os.3264.1.S1_at // Os.20931.1.S1_s_at // OsAffx.3179.1.S1_s_at // Os.11160.1.S1_at // Os.8309.1.S1_at // OsAffx.10304.2.S1_at // Os.49237.1.S1_at // Os.43682.1.S1_at // Os.13772.1.S1_at // Os.2313.1.S1_at // OsAffx.23999.1.S1_x_at // Os.30691.1.S1_at // OsAffx.15116.1.S1_at // Os.57549.1.S1_s_at // Os.3441.1.S1_at // Os.47352.1.S1_s_at	1.2104	0.0313926
GO:0009654	cellular_component	oxygen evolving complex	10	8	35	57381	3356	Os.38998.1.S1_at // OsAffx.12892.1.S1_x_at // Os.50984.1.S1_s_at // Os.27830.1.S1_at // OsAffx.12379.1.S1_at // Os.47358.1.A1_at // Os.32482.1.S1_at // Os.32482.2.S1_x_at	1.96648	0.0313926
GO:0005730	cellular_component	nucleolus	10	5	15	57381	3356	Os.10298.1.S1_at // OsAffx.31339.1.S1_s_at // Os.33741.1.S1_at // Os.33741.2.S1_at // Os.33741.2.S1_x_at	2.5108	0.0488999
GO:0031968	cellular_component	organelle outer membrane	8	8	39	57381	3356	Os.3264.1.S1_at // Os.27720.1.S1_at // Os.8309.1.S1_at // Os.43682.1.S1_at // Os.8640.1.S1_at // OsAffx.23999.1.S1_x_at // Os.12583.1.S1_at // Os.3441.1.S1_at	1.81036	0.0631532
GO:0031975	cellular_component	envelope	3	24	217	57381	3356	Os.3406.1.S1_at // Os.5562.1.S1_at // Os.11491.1.S1_at // Os.9525.1.S1_a_at // Os.3264.1.S1_at // Os.20931.1.S1_s_at // OsAffx.3179.1.S1_s_at // Os.27720.1.S1_at // Os.11160.1.S1_at // Os.8309.1.S1_at // OsAffx.10304.2.S1_at // Os.49237.1.S1_at // Os.43682.1.S1_at // Os.8640.1.S1_at // Os.13772.1.S1_at // Os.11399.1.S1_at // Os.2313.1.S1_at // OsAffx.23999.1.S1_x_at // Os.30691.1.S1_at // OsAffx.…	0.91917	0.0769291
GO:0003824	molecular_function	catalytic activity	1	1045	9191	57381	3356	Os.12452.1.S1_s_at // Os.46872.1.S1_at // Os.22277.1.S1_at // Os.7935.1.S1_at // Os.10150.1.S1_at // Os.39973.1.S1_s_at // Os.5242.1.S1_at // Os.39066.1.S1_at // Os.51835.1.S1_a_at // Os.28435.1.S1_a_at // Os.7947.1.S1_a_at // Os.8178.1.S1_at // Os.6792.1.S1_at // Os.11831.1.S1_at // Os.17195.1.A1_at // Os.1310.1.S1_a_at // Os.35154.1.S1_x_at // Os.14978.1.S1_a_at // Os.44475.1.S1_at // Os.26687.…	0.95904	2.08641e-109
GO:0003735	molecular_function	structural constituent of ribosome	2	166	380	57381	3356	OsAffx.32222.1.S1_s_at // OsAffx.32222.1.S1_at // Os.5498.1.S1_at // Os.5019.1.S1_at // Os.4714.1.S1_at // Os.7864.1.S1_at // Os.12817.1.S1_at // Os.4699.1.S1_at // Os.37025.1.S1_at // Os.1487.2.S1_x_at // Os.46916.1.S1_s_at // Os.11049.1.S1_at // Os.1082.2.S1_at // Os.4726.1.S1_at // Os.12590.1.S1_at // Os.39173.1.S1_at // Os.27925.1.S1_at // Os.46403.1.S1_at // Os.1082.1.S1_at // Os.9947.1.S1_a…	2.90094	9.24545e-98
GO:0005488	molecular_function	binding	1	1107	10779	57381	3356	Os.12452.1.S1_s_at // Os.46872.1.S1_at // Os.35020.1.S1_at // Os.49245.1.S1_at // Os.7935.1.S1_at // Os.54232.1.S1_at // Os.39973.1.S1_s_at // Os.5242.1.S1_at // Os.39066.1.S1_at // Os.51835.1.S1_a_at // Os.7947.1.S1_a_at // Os.17195.1.A1_at // Os.1310.1.S1_a_at // Os.35154.1.S1_x_at // Os.14978.1.S1_a_at // Os.44475.1.S1_at // OsAffx.27815.1.S1_s_at // Os.32115.1.S1_at // Os.7947.1.S1_x_at // Os…	0.812262	1.63309e-88
GO:0005198	molecular_function	structural molecule activity	1	170	455	57381	3356	OsAffx.32222.1.S1_s_at // OsAffx.32222.1.S1_at // Os.5388.1.S1_at // Os.12320.1.S1_at // Os.5498.1.S1_at // Os.5019.1.S1_at // Os.4714.1.S1_at // Os.7864.1.S1_at // Os.12817.1.S1_at // Os.4699.1.S1_at // Os.37025.1.S1_at // Os.1487.2.S1_x_at // Os.46916.1.S1_s_at // Os.11049.1.S1_at // Os.7126.1.S1_at // Os.1082.2.S1_at // Os.4726.1.S1_at // Os.12590.1.S1_at // Os.39173.1.S1_at // Os.27925.1.S1_a…	2.67543	3.1399e-87
GO:1901363	molecular_function	heterocyclic compound binding	2	696	6617	57381	3356	Os.46872.1.S1_at // Os.35020.1.S1_at // Os.49245.1.S1_at // Os.1310.1.S1_a_at // Os.44475.1.S1_at // Os.467.1.S1_a_at // Os.55595.1.S1_at // Os.159.1.S1_s_at // Os.11800.1.S1_s_at // OsAffx.11963.1.S1_at // Os.54467.1.S1_at // Os.49787.1.S1_at // Os.12528.1.S1_x_at // Os.11800.1.S1_at // Os.28409.20.A1_a_at // OsAffx.19418.1.S1_at // Os.50015.1.S1_at // Os.11193.1.S1_at // Os.27098.2.A1_s_at // O…	0.84674	7.54107e-54
GO:0097159	molecular_function	organic cyclic compound binding	2	696	6619	57381	3356	Os.46872.1.S1_at // Os.35020.1.S1_at // Os.49245.1.S1_at // Os.1310.1.S1_a_at // Os.44475.1.S1_at // Os.467.1.S1_a_at // Os.55595.1.S1_at // Os.159.1.S1_s_at // Os.11800.1.S1_s_at // OsAffx.11963.1.S1_at // Os.54467.1.S1_at // Os.49787.1.S1_at // Os.12528.1.S1_x_at // Os.11800.1.S1_at // Os.28409.20.A1_a_at // OsAffx.19418.1.S1_at // Os.50015.1.S1_at // Os.11193.1.S1_at // Os.27098.2.A1_s_at // O…	0.846304	8.23674e-54
GO:0043167	molecular_function	ion binding	2	694	6641	57381	3356	Os.12452.1.S1_s_at // Os.46872.1.S1_at // Os.54232.1.S1_at // Os.39066.1.S1_at // Os.51835.1.S1_a_at // Os.7947.1.S1_a_at // Os.17195.1.A1_at // Os.1310.1.S1_a_at // Os.35154.1.S1_x_at // Os.14978.1.S1_a_at // Os.44475.1.S1_at // OsAffx.27815.1.S1_s_at // Os.32115.1.S1_at // Os.7947.1.S1_x_at // Os.467.1.S1_a_at // Os.55595.1.S1_at // Os.39066.2.S1_at // Os.159.1.S1_s_at // Os.11800.1.S1_s_at // …	0.837366	1.26635e-52
GO:0036094	molecular_function	small molecule binding	2	406	3762	57381	3356	Os.1310.1.S1_a_at // Os.44475.1.S1_at // Os.467.1.S1_a_at // Os.11800.1.S1_s_at // Os.12528.1.S1_x_at // Os.11800.1.S1_at // Os.28409.20.A1_a_at // OsAffx.19418.1.S1_at // Os.27098.2.A1_s_at // Os.44475.1.S1_x_at // Os.15426.1.S1_at // Os.17338.1.S1_at // Os.11935.1.S1_at // Os.470.1.S1_s_at // Os.6114.1.S1_at // Os.53673.1.S1_at // Os.47660.1.S1_s_at // Os.5349.1.S1_at // Os.17020.1.S1_x_at // O…	0.88381	1.48729e-31
GO:0000166	molecular_function	nucleotide binding	4	401	3713	57381	3356	Os.1310.1.S1_a_at // Os.44475.1.S1_at // Os.467.1.S1_a_at // Os.11800.1.S1_s_at // Os.12528.1.S1_x_at // Os.11800.1.S1_at // Os.28409.20.A1_a_at // OsAffx.19418.1.S1_at // Os.27098.2.A1_s_at // Os.44475.1.S1_x_at // Os.15426.1.S1_at // Os.17338.1.S1_at // Os.11935.1.S1_at // Os.470.1.S1_s_at // Os.6114.1.S1_at // Os.53673.1.S1_at // Os.47660.1.S1_s_at // Os.5349.1.S1_at // Os.17020.1.S1_x_at // O…	0.884847	3.28913e-31
GO:1901265	molecular_function	nucleoside phosphate binding	3	401	3713	57381	3356	Os.1310.1.S1_a_at // Os.44475.1.S1_at // Os.467.1.S1_a_at // Os.11800.1.S1_s_at // Os.12528.1.S1_x_at // Os.11800.1.S1_at // Os.28409.20.A1_a_at // OsAffx.19418.1.S1_at // Os.27098.2.A1_s_at // Os.44475.1.S1_x_at // Os.15426.1.S1_at // Os.17338.1.S1_at // Os.11935.1.S1_at // Os.470.1.S1_s_at // Os.6114.1.S1_at // Os.53673.1.S1_at // Os.47660.1.S1_s_at // Os.5349.1.S1_at // Os.17020.1.S1_x_at // O…	0.884847	3.28913e-31
GO:0016787	molecular_function	hydrolase activity	2	343	3008	57381	3356	Os.12452.1.S1_s_at // Os.5242.1.S1_at // Os.39066.1.S1_at // Os.7947.1.S1_a_at // Os.8178.1.S1_at // Os.6792.1.S1_at // Os.17195.1.A1_at // Os.35154.1.S1_x_at // Os.14978.1.S1_a_at // OsAffx.27815.1.S1_s_at // Os.32115.1.S1_at // Os.7947.1.S1_x_at // Os.467.1.S1_a_at // Os.39066.2.S1_at // Os.11800.1.S1_s_at // Os.2416.1.S1_a_at // Os.17491.1.S1_at // Os.11800.1.S1_at // Os.10166.1.S1_at // Os.11…	0.963234	1.03975e-30
GO:0043168	molecular_function	anion binding	3	384	3559	57381	3356	Os.1310.1.S1_a_at // Os.44475.1.S1_at // Os.467.1.S1_a_at // Os.11800.1.S1_s_at // Os.12528.1.S1_x_at // Os.11800.1.S1_at // Os.28409.20.A1_a_at // OsAffx.19418.1.S1_at // Os.27098.2.A1_s_at // Os.44475.1.S1_x_at // Os.15426.1.S1_at // Os.17338.1.S1_at // Os.11935.1.S1_at // Os.470.1.S1_s_at // Os.6114.1.S1_at // Os.53673.1.S1_at // Os.47660.1.S1_s_at // Os.5349.1.S1_at // Os.17020.1.S1_x_at // O…	0.883465	1.06762e-29
GO:0032553	molecular_function	ribonucleotide binding	5	329	3142	57381	3356	Os.1310.1.S1_a_at // Os.467.1.S1_a_at // Os.11800.1.S1_s_at // Os.12528.1.S1_x_at // Os.11800.1.S1_at // OsAffx.19418.1.S1_at // Os.27098.2.A1_s_at // Os.15426.1.S1_at // Os.17338.1.S1_at // Os.11935.1.S1_at // Os.470.1.S1_s_at // Os.6114.1.S1_at // Os.53673.1.S1_at // Os.5349.1.S1_at // Os.17020.1.S1_x_at // Os.14381.1.S1_a_at // Os.14381.2.S1_x_at // Os.52791.1.S1_at // Os.52240.1.S1_at // Os.1…	0.840235	7.06181e-23
GO:0017076	molecular_function	purine nucleotide binding	5	326	3104	57381	3356	Os.1310.1.S1_a_at // Os.467.1.S1_a_at // Os.11800.1.S1_s_at // Os.12528.1.S1_x_at // Os.11800.1.S1_at // OsAffx.19418.1.S1_at // Os.15426.1.S1_at // Os.17338.1.S1_at // Os.11935.1.S1_at // Os.470.1.S1_s_at // Os.6114.1.S1_at // Os.53673.1.S1_at // Os.5349.1.S1_at // Os.17020.1.S1_x_at // Os.14381.1.S1_a_at // Os.14381.2.S1_x_at // Os.52791.1.S1_at // Os.52240.1.S1_at // Os.14381.1.S1_at // Os.517…	0.844574	7.12171e-23
GO:0001882	molecular_function	nucleoside binding	3	326	3108	57381	3356	Os.1310.1.S1_a_at // Os.467.1.S1_a_at // Os.11800.1.S1_s_at // Os.12528.1.S1_x_at // Os.11800.1.S1_at // OsAffx.19418.1.S1_at // Os.15426.1.S1_at // Os.17338.1.S1_at // Os.11935.1.S1_at // Os.470.1.S1_s_at // Os.6114.1.S1_at // Os.53673.1.S1_at // Os.5349.1.S1_at // Os.17020.1.S1_x_at // Os.14381.1.S1_a_at // Os.14381.2.S1_x_at // Os.52791.1.S1_at // Os.52240.1.S1_at // Os.14381.1.S1_at // Os.517…	0.842716	8.68196e-23
GO:0035639	molecular_function	purine ribonucleoside triphosphate binding	4	325	3099	57381	3356	Os.1310.1.S1_a_at // Os.467.1.S1_a_at // Os.11800.1.S1_s_at // Os.12528.1.S1_x_at // Os.11800.1.S1_at // OsAffx.19418.1.S1_at // Os.15426.1.S1_at // Os.17338.1.S1_at // Os.11935.1.S1_at // Os.470.1.S1_s_at // Os.6114.1.S1_at // Os.53673.1.S1_at // Os.5349.1.S1_at // Os.17020.1.S1_x_at // Os.14381.1.S1_a_at // Os.14381.2.S1_x_at // Os.52791.1.S1_at // Os.52240.1.S1_at // Os.14381.1.S1_at // Os.517…	0.842467	1.04839e-22
GO:0001883	molecular_function	purine nucleoside binding	4	325	3100	57381	3356	Os.1310.1.S1_a_at // Os.467.1.S1_a_at // Os.11800.1.S1_s_at // Os.12528.1.S1_x_at // Os.11800.1.S1_at // OsAffx.19418.1.S1_at // Os.15426.1.S1_at // Os.17338.1.S1_at // Os.11935.1.S1_at // Os.470.1.S1_s_at // Os.6114.1.S1_at // Os.53673.1.S1_at // Os.5349.1.S1_at // Os.17020.1.S1_x_at // Os.14381.1.S1_a_at // Os.14381.2.S1_x_at // Os.52791.1.S1_at // Os.52240.1.S1_at // Os.14381.1.S1_at // Os.517…	0.842002	1.05352e-22
GO:0032550	molecular_function	purine ribonucleoside binding	5	325	3100	57381	3356	Os.1310.1.S1_a_at // Os.467.1.S1_a_at // Os.11800.1.S1_s_at // Os.12528.1.S1_x_at // Os.11800.1.S1_at // OsAffx.19418.1.S1_at // Os.15426.1.S1_at // Os.17338.1.S1_at // Os.11935.1.S1_at // Os.470.1.S1_s_at // Os.6114.1.S1_at // Os.53673.1.S1_at // Os.5349.1.S1_at // Os.17020.1.S1_x_at // Os.14381.1.S1_a_at // Os.14381.2.S1_x_at // Os.52791.1.S1_at // Os.52240.1.S1_at // Os.14381.1.S1_at // Os.517…	0.842002	1.05352e-22
GO:0032555	molecular_function	purine ribonucleotide binding	6	325	3100	57381	3356	Os.1310.1.S1_a_at // Os.467.1.S1_a_at // Os.11800.1.S1_s_at // Os.12528.1.S1_x_at // Os.11800.1.S1_at // OsAffx.19418.1.S1_at // Os.15426.1.S1_at // Os.17338.1.S1_at // Os.11935.1.S1_at // Os.470.1.S1_s_at // Os.6114.1.S1_at // Os.53673.1.S1_at // Os.5349.1.S1_at // Os.17020.1.S1_x_at // Os.14381.1.S1_a_at // Os.14381.2.S1_x_at // Os.52791.1.S1_at // Os.52240.1.S1_at // Os.14381.1.S1_at // Os.517…	0.842002	1.05352e-22
GO:0032549	molecular_function	ribonucleoside binding	4	325	3106	57381	3356	Os.1310.1.S1_a_at // Os.467.1.S1_a_at // Os.11800.1.S1_s_at // Os.12528.1.S1_x_at // Os.11800.1.S1_at // OsAffx.19418.1.S1_at // Os.15426.1.S1_at // Os.17338.1.S1_at // Os.11935.1.S1_at // Os.470.1.S1_s_at // Os.6114.1.S1_at // Os.53673.1.S1_at // Os.5349.1.S1_at // Os.17020.1.S1_x_at // Os.14381.1.S1_a_at // Os.14381.2.S1_x_at // Os.52791.1.S1_at // Os.52240.1.S1_at // Os.14381.1.S1_at // Os.517…	0.839212	1.40792e-22
GO:0016491	molecular_function	oxidoreductase activity	2	204	1634	57381	3356	Os.46872.1.S1_at // Os.7935.1.S1_at // Os.51835.1.S1_a_at // Os.28435.1.S1_a_at // Os.44475.1.S1_at // Os.55595.1.S1_at // Os.159.1.S1_s_at // Os.7935.1.S1_x_at // Os.49410.1.A1_at // Os.28435.5.S1_x_at // Os.3406.1.S1_at // Os.6177.1.S2_a_at // Os.28409.20.A1_a_at // Os.4416.1.S1_at // Os.11193.1.S1_at // Os.27098.2.A1_s_at // Os.44475.1.S1_x_at // Os.13008.1.S1_at // Os.11584.1.S1_s_at // Os.31…	1.09399	2.86255e-22
GO:0003723	molecular_function	RNA binding	4	107	633	57381	3356	Os.16994.1.S1_at // Os.11018.1.S1_at // Os.52129.1.S1_at // Os.15440.1.S1_at // Os.37576.1.S1_at // Os.5565.1.S1_at // Os.9729.1.S1_a_at // Os.5314.1.S1_at // Os.5498.1.S1_at // Os.10033.1.S1_at // Os.7540.1.S2_at // Os.11049.1.S1_at // Os.3191.2.S1_s_at // Os.7254.1.S1_at // Os.16852.1.S1_at // Os.4726.1.S1_at // Os.7256.1.S1_at // Os.5681.1.S1_at // Os.35754.1.S1_at // Os.15267.1.S1_at // Os.27…	1.53116	1.03343e-20
GO:0003676	molecular_function	nucleic acid binding	3	305	3021	57381	3356	Os.35020.1.S1_at // Os.49245.1.S1_at // OsAffx.11963.1.S1_at // Os.54467.1.S1_at // Os.49787.1.S1_at // Os.50015.1.S1_at // Os.4804.1.S1_at // Os.20224.1.S1_at // Os.19553.1.S1_at // Os.1503.1.S1_at // Os.6318.1.S1_at // Os.38278.1.S1_at // Os.7362.1.S1_at // Os.38447.1.S1_s_at // Os.53660.1.S1_at // Os.37548.1.S1_at // Os.40018.1.S1_at // Os.12032.1.S1_at // OsAffx.11050.2.S1_x_at // Os.44735.1.…	0.787613	9.79884e-19
GO:0030554	molecular_function	adenyl nucleotide binding	6	291	2847	57381	3356	Os.1310.1.S1_a_at // Os.467.1.S1_a_at // Os.11800.1.S1_s_at // Os.12528.1.S1_x_at // Os.11800.1.S1_at // OsAffx.19418.1.S1_at // Os.15426.1.S1_at // Os.17338.1.S1_at // Os.11935.1.S1_at // Os.470.1.S1_s_at // Os.6114.1.S1_at // Os.53673.1.S1_at // Os.5349.1.S1_at // Os.17020.1.S1_x_at // Os.14381.1.S1_a_at // Os.14381.2.S1_x_at // Os.52240.1.S1_at // Os.14381.1.S1_at // Os.51787.1.S1_at // Os.252…	0.805407	1.46152e-18
GO:0005524	molecular_function	ATP binding	8	290	2842	57381	3356	Os.1310.1.S1_a_at // Os.467.1.S1_a_at // Os.11800.1.S1_s_at // Os.12528.1.S1_x_at // Os.11800.1.S1_at // OsAffx.19418.1.S1_at // Os.15426.1.S1_at // Os.17338.1.S1_at // Os.11935.1.S1_at // Os.470.1.S1_s_at // Os.6114.1.S1_at // Os.53673.1.S1_at // Os.5349.1.S1_at // Os.17020.1.S1_x_at // Os.14381.1.S1_a_at // Os.14381.2.S1_x_at // Os.52240.1.S1_at // Os.14381.1.S1_at // Os.51787.1.S1_at // Os.252…	0.802977	2.15294e-18
GO:0032559	molecular_function	adenyl ribonucleotide binding	7	290	2843	57381	3356	Os.1310.1.S1_a_at // Os.467.1.S1_a_at // Os.11800.1.S1_s_at // Os.12528.1.S1_x_at // Os.11800.1.S1_at // OsAffx.19418.1.S1_at // Os.15426.1.S1_at // Os.17338.1.S1_at // Os.11935.1.S1_at // Os.470.1.S1_s_at // Os.6114.1.S1_at // Os.53673.1.S1_at // Os.5349.1.S1_at // Os.17020.1.S1_x_at // Os.14381.1.S1_a_at // Os.14381.2.S1_x_at // Os.52240.1.S1_at // Os.14381.1.S1_at // Os.51787.1.S1_at // Os.252…	0.802469	2.2327e-18
GO:0043169	molecular_function	cation binding	3	329	3367	57381	3356	Os.12452.1.S1_s_at // Os.46872.1.S1_at // Os.54232.1.S1_at // Os.39066.1.S1_at // Os.51835.1.S1_a_at // Os.7947.1.S1_a_at // Os.17195.1.A1_at // Os.35154.1.S1_x_at // Os.14978.1.S1_a_at // OsAffx.27815.1.S1_s_at // Os.32115.1.S1_at // Os.7947.1.S1_x_at // Os.55595.1.S1_at // Os.39066.2.S1_at // Os.159.1.S1_s_at // Os.52722.1.S1_at // Os.3406.1.S1_at // Os.2416.1.S1_a_at // Os.7339.1.S1_at // Os.1…	0.740454	3.64422e-18
GO:0016740	molecular_function	transferase activity	2	333	3447	57381	3356	Os.10150.1.S1_at // Os.39973.1.S1_s_at // Os.11831.1.S1_at // Os.1310.1.S1_a_at // Os.26687.1.S1_at // Os.48695.1.S1_s_at // Os.1606.1.S1_at // OsAffx.19104.1.S1_at // Os.2677.1.S1_at // Os.47438.1.A1_at // Os.48695.1.S1_x_at // Os.12528.1.S1_x_at // OsAffx.19418.1.S1_at // Os.15426.1.S1_at // Os.17338.1.S1_at // Os.11952.1.S1_at // Os.6114.1.S1_at // Os.53673.1.S1_at // Os.14381.1.S1_a_at // Os.…	0.724011	1.17025e-17
GO:0004553	molecular_function	hydrolase activity, hydrolyzing O-glycosyl compounds	4	81	458	57381	3356	Os.12452.1.S1_s_at // Os.39066.1.S1_at // Os.7947.1.S1_a_at // Os.8178.1.S1_at // Os.17195.1.A1_at // Os.35154.1.S1_x_at // Os.14978.1.S1_a_at // OsAffx.27815.1.S1_s_at // Os.32115.1.S1_at // Os.7947.1.S1_x_at // Os.39066.2.S1_at // Os.2416.1.S1_a_at // Os.17491.1.S1_at // Os.10166.1.S1_at // Os.1191.1.S1_at // Os.20289.1.S1_at // Os.20230.1.S1_at // Os.170.1.S1_at // Os.22000.1.S1_at // Os.28124…	1.5964	9.55033e-17
GO:0016798	molecular_function	hydrolase activity, acting on glycosyl bonds	3	81	482	57381	3356	Os.12452.1.S1_s_at // Os.39066.1.S1_at // Os.7947.1.S1_a_at // Os.8178.1.S1_at // Os.17195.1.A1_at // Os.35154.1.S1_x_at // Os.14978.1.S1_a_at // OsAffx.27815.1.S1_s_at // Os.32115.1.S1_at // Os.7947.1.S1_x_at // Os.39066.2.S1_at // Os.2416.1.S1_a_at // Os.17491.1.S1_at // Os.10166.1.S1_at // Os.1191.1.S1_at // Os.20289.1.S1_at // Os.20230.1.S1_at // Os.170.1.S1_at // Os.22000.1.S1_at // Os.28124…	1.52272	2.17543e-15
GO:0004812	molecular_function	aminoacyl-tRNA ligase activity	5	29	75	57381	3356	Os.3191.2.S1_s_at // Os.7227.1.S1_at // Os.24539.1.S1_at // Os.27164.1.A1_a_at // Os.17279.1.S1_s_at // Os.14124.1.S1_at // Os.8879.1.S1_at // Os.19842.1.S1_at // Os.31875.1.S1_at // Os.27413.1.S1_at // Os.8880.3.S1_x_at // Os.24869.1.A1_at // Os.30724.1.S1_at // Os.17279.1.S1_at // Os.27772.1.S1_x_at // Os.21849.1.S1_at // Os.54818.1.S1_at // Os.27850.1.S1_at // Os.17841.2.S1_x_at // Os.11790.1.…	2.72492	9.69724e-15
GO:0016875	molecular_function	ligase activity, forming carbon-oxygen bonds	3	29	75	57381	3356	Os.3191.2.S1_s_at // Os.7227.1.S1_at // Os.24539.1.S1_at // Os.27164.1.A1_a_at // Os.17279.1.S1_s_at // Os.14124.1.S1_at // Os.8879.1.S1_at // Os.19842.1.S1_at // Os.31875.1.S1_at // Os.27413.1.S1_at // Os.8880.3.S1_x_at // Os.24869.1.A1_at // Os.30724.1.S1_at // Os.17279.1.S1_at // Os.27772.1.S1_x_at // Os.21849.1.S1_at // Os.54818.1.S1_at // Os.27850.1.S1_at // Os.17841.2.S1_x_at // Os.11790.1.…	2.72492	9.69724e-15
GO:0016876	molecular_function	ligase activity, forming aminoacyl-tRNA and related compounds	4	29	75	57381	3356	Os.3191.2.S1_s_at // Os.7227.1.S1_at // Os.24539.1.S1_at // Os.27164.1.A1_a_at // Os.17279.1.S1_s_at // Os.14124.1.S1_at // Os.8879.1.S1_at // Os.19842.1.S1_at // Os.31875.1.S1_at // Os.27413.1.S1_at // Os.8880.3.S1_x_at // Os.24869.1.A1_at // Os.30724.1.S1_at // Os.17279.1.S1_at // Os.27772.1.S1_x_at // Os.21849.1.S1_at // Os.54818.1.S1_at // Os.27850.1.S1_at // Os.17841.2.S1_x_at // Os.11790.1.…	2.72492	9.69724e-15
GO:0048037	molecular_function	cofactor binding	2	85	617	57381	3356	Os.44475.1.S1_at // Os.28409.20.A1_a_at // Os.27098.2.A1_s_at // Os.44475.1.S1_x_at // Os.47660.1.S1_s_at // Os.12993.1.S1_at // Os.19003.1.S1_a_at // Os.17228.1.S1_at // Os.47761.1.S1_at // Os.47914.1.S1_at // Os.6207.1.S1_s_at // Os.27224.2.A1_at // Os.9749.1.S1_at // Os.52654.1.S1_at // Os.10131.1.S1_a_at // Os.1445.1.S1_at // Os.48545.1.S1_at // OsAffx.15952.1.S1_at // Os.14084.1.S1_at // Os.…	1.23602	3.98276e-11
GO:0046872	molecular_function	metal ion binding	4	279	3129	57381	3356	Os.12452.1.S1_s_at // Os.46872.1.S1_at // Os.54232.1.S1_at // Os.51835.1.S1_a_at // Os.55595.1.S1_at // Os.159.1.S1_s_at // Os.52722.1.S1_at // Os.3406.1.S1_at // Os.7339.1.S1_at // Os.12528.1.S1_x_at // Os.20572.2.S1_at // Os.28649.1.S1_at // Os.4416.1.S1_at // Os.11193.1.S1_at // Os.2211.1.S1_at // Os.21319.1.S1_at // Os.18922.2.S1_at // Os.13008.1.S1_at // Os.27751.1.S1_at // Os.11584.1.S1_s_a…	0.608394	1.68286e-10
GO:0016818	molecular_function	hydrolase activity, acting on acid anhydrides, in phosphorus-containing anhydrides	4	96	799	57381	3356	Os.467.1.S1_a_at // Os.11800.1.S1_s_at // Os.11800.1.S1_at // Os.11935.1.S1_at // Os.470.1.S1_s_at // Os.5349.1.S1_at // Os.17020.1.S1_x_at // Os.52791.1.S1_at // Os.51787.1.S1_at // Os.25243.1.A1_at // Os.10872.1.S1_at // OsAffx.28731.1.S1_s_at // OsAffx.3286.1.S1_x_at // Os.8700.1.S1_at // Os.648.1.S1_at // Os.39617.1.S1_at // Os.50985.1.S1_at // Os.50449.1.S1_at // Os.52001.1.S2_at // Os.52689…	1.03867	3.53784e-09
GO:0016817	molecular_function	hydrolase activity, acting on acid anhydrides	3	96	802	57381	3356	Os.467.1.S1_a_at // Os.11800.1.S1_s_at // Os.11800.1.S1_at // Os.11935.1.S1_at // Os.470.1.S1_s_at // Os.5349.1.S1_at // Os.17020.1.S1_x_at // Os.52791.1.S1_at // Os.51787.1.S1_at // Os.25243.1.A1_at // Os.10872.1.S1_at // OsAffx.28731.1.S1_s_at // OsAffx.3286.1.S1_x_at // Os.8700.1.S1_at // Os.648.1.S1_at // Os.39617.1.S1_at // Os.50985.1.S1_at // Os.50449.1.S1_at // Os.52001.1.S2_at // Os.52689…	1.03326	4.31643e-09
GO:0016462	molecular_function	pyrophosphatase activity	5	94	784	57381	3356	Os.467.1.S1_a_at // Os.11800.1.S1_s_at // Os.11800.1.S1_at // Os.11935.1.S1_at // Os.470.1.S1_s_at // Os.5349.1.S1_at // Os.17020.1.S1_x_at // Os.52791.1.S1_at // Os.51787.1.S1_at // Os.25243.1.A1_at // Os.10872.1.S1_at // OsAffx.28731.1.S1_s_at // OsAffx.3286.1.S1_x_at // Os.8700.1.S1_at // Os.648.1.S1_at // Os.39617.1.S1_at // Os.50985.1.S1_at // Os.50449.1.S1_at // Os.52001.1.S2_at // Os.52689…	1.03564	6.19874e-09
GO:0050662	molecular_function	coenzyme binding	3	61	425	57381	3356	Os.44475.1.S1_at // Os.28409.20.A1_a_at // Os.27098.2.A1_s_at // Os.44475.1.S1_x_at // Os.47660.1.S1_s_at // Os.12993.1.S1_at // Os.19003.1.S1_a_at // Os.17228.1.S1_at // Os.47914.1.S1_at // Os.6207.1.S1_s_at // Os.27224.2.A1_at // Os.9749.1.S1_at // Os.52654.1.S1_at // Os.10131.1.S1_a_at // Os.1445.1.S1_at // Os.48545.1.S1_at // OsAffx.15952.1.S1_at // Os.14084.1.S1_at // Os.54545.1.S1_at // Os.…	1.29518	1.40969e-08
GO:0017111	molecular_function	nucleoside-triphosphatase activity	6	90	760	57381	3356	Os.467.1.S1_a_at // Os.11800.1.S1_s_at // Os.11800.1.S1_at // Os.11935.1.S1_at // Os.470.1.S1_s_at // Os.5349.1.S1_at // Os.17020.1.S1_x_at // Os.52791.1.S1_at // Os.51787.1.S1_at // Os.25243.1.A1_at // Os.10872.1.S1_at // OsAffx.28731.1.S1_s_at // OsAffx.3286.1.S1_x_at // Os.8700.1.S1_at // Os.648.1.S1_at // Os.39617.1.S1_at // Os.50449.1.S1_at // Os.52001.1.S2_at // Os.52689.1.S2_at // Os.53852…	1.01776	2.79449e-08
GO:0016741	molecular_function	transferase activity, transferring one-carbon groups	3	47	292	57381	3356	Os.11831.1.S1_at // Os.17356.1.A1_a_at // Os.33184.1.S1_at // OsAffx.23754.1.S1_x_at // Os.52682.1.S1_at // Os.52033.1.S1_at // Os.31816.2.S1_x_at // Os.37731.2.S1_at // Os.52522.1.S1_at // Os.16852.1.S1_at // Os.5681.1.S1_at // Os.35811.1.S1_at // Os.37217.2.S1_at // Os.27449.1.S1_at // Os.51893.1.S1_at // OsAffx.13783.1.S1_at // Os.50866.1.S1_at // Os.57401.1.S1_at // Os.3582.1.S1_at // Os.2794…	1.46052	4.01351e-08
GO:0019843	molecular_function	rRNA binding	5	16	41	57381	3356	Os.15267.1.S1_at // Os.5401.1.S1_at // Os.11210.1.S1_at // Os.4701.1.S1_at // Os.5075.1.S1_at // Os.26040.1.S1_at // Os.8300.1.S1_at // Os.9253.1.S1_s_at // Os.38814.1.S1_at // Os.7949.1.S1_at // Os.12238.1.S1_at // Os.1382.1.S1_at // Os.12238.2.S1_x_at // Os.9738.1.S1_at // Os.4982.1.S1_at // Os.20521.1.S1_at	2.73821	5.75011e-08
GO:0016853	molecular_function	isomerase activity	2	44	266	57381	3356	Os.27751.1.S1_at // Os.49446.1.S1_at // Os.17228.1.S1_at // Os.10131.1.S1_a_at // Os.15856.1.S1_at // Os.20272.1.S1_a_at // Os.54469.1.S1_at // OsAffx.4159.1.S1_x_at // Os.9729.1.S1_a_at // Os.34300.3.S1_x_at // Os.52104.1.S1_at // Os.14561.1.S1_at // Os.10985.1.S1_at // Os.34300.1.S1_at // Os.17608.1.S1_s_at // Os.16231.1.S2_at // Os.16231.1.S1_s_at // Os.53946.1.S1_at // Os.8230.1.S1_at // Os.2…	1.49991	5.89874e-08
GO:0016874	molecular_function	ligase activity	2	56	390	57381	3356	Os.11798.1.S1_at // Os.19375.1.S1_at // Os.12501.1.S1_at // Os.14965.1.S1_at // Os.23413.1.A1_at // Os.25142.1.A1_at // Os.19628.1.S1_a_at // Os.51950.1.S1_at // Os.6809.2.S1_x_at // Os.5124.1.S1_at // OsAffx.21790.1.S1_at // Os.5124.1.S1_s_at // Os.22723.3.S1_at // Os.5271.1.S1_at // Os.3191.2.S1_s_at // Os.15104.1.S1_s_at // Os.7227.1.S1_at // Os.24539.1.S1_at // Os.27164.1.A1_a_at // Os.17279.…	1.29578	7.38318e-08
GO:0016301	molecular_function	kinase activity	4	162	1720	57381	3356	Os.1310.1.S1_a_at // Os.48695.1.S1_s_at // Os.1606.1.S1_at // OsAffx.19104.1.S1_at // Os.48695.1.S1_x_at // Os.12528.1.S1_x_at // OsAffx.19418.1.S1_at // Os.15426.1.S1_at // Os.17338.1.S1_at // Os.6114.1.S1_at // Os.53673.1.S1_at // Os.14381.1.S1_a_at // Os.14381.2.S1_x_at // Os.14381.1.S1_at // Os.1978.1.S1_at // Os.11775.1.S2_at // Os.50881.1.S1_x_at // Os.20817.5.A1_at // Os.40045.1.S1_at // O…	0.687416	2.19904e-07
GO:0008168	molecular_function	methyltransferase activity	4	44	285	57381	3356	Os.11831.1.S1_at // Os.17356.1.A1_a_at // Os.33184.1.S1_at // OsAffx.23754.1.S1_x_at // Os.52682.1.S1_at // Os.52033.1.S1_at // Os.31816.2.S1_x_at // Os.37731.2.S1_at // Os.52522.1.S1_at // Os.16852.1.S1_at // Os.5681.1.S1_at // Os.35811.1.S1_at // Os.37217.2.S1_at // Os.27449.1.S1_at // Os.51893.1.S1_at // OsAffx.13783.1.S1_at // Os.50866.1.S1_at // Os.57401.1.S1_at // Os.3582.1.S1_at // Os.2794…	1.40037	4.93811e-07
GO:0004568	molecular_function	chitinase activity	5	14	41	57381	3356	Os.8178.1.S1_at // Os.10166.1.S1_at // Os.1191.1.S1_at // Os.20289.1.S1_at // Os.20230.1.S1_at // Os.170.1.S1_at // Os.22000.1.S1_at // Os.32890.1.S1_at // Os.22058.1.S1_at // Os.170.3.S1_at // Os.3415.1.S1_s_at // Os.171.1.S1_at // Os.3121.1.S1_at // Os.51053.1.S1_at	2.54556	4.32693e-06
GO:0008757	molecular_function	S-adenosylmethionine-dependent methyltransferase activity	5	19	75	57381	3356	Os.52033.1.S1_at // Os.31816.2.S1_x_at // Os.52522.1.S1_at // Os.16852.1.S1_at // Os.35811.1.S1_at // Os.27449.1.S1_at // Os.50866.1.S1_at // Os.57401.1.S1_at // Os.27943.1.S1_s_at // Os.48046.1.S1_at // OsAffx.28967.1.S1_x_at // Os.27943.1.S1_a_at // Os.27628.2.S1_a_at // OsAffx.6386.1.S1_at // Os.50876.1.S1_at // Os.46741.1.S1_at // Os.8554.1.S1_at // Os.8554.2.S1_x_at // Os.54143.1.S1_at	2.11487	4.42284e-06
GO:0016829	molecular_function	lyase activity	2	51	384	57381	3356	Os.22277.1.S1_at // Os.52722.1.S1_at // Os.20572.2.S1_at // Os.27751.1.S1_at // Os.10579.1.S1_at // Os.47761.1.S1_at // Os.27794.1.S1_at // Os.1445.1.S1_at // Os.57103.1.S1_at // Os.26849.1.S1_at // Os.72.1.S1_at // Os.72.1.S1_x_at // Os.50903.2.S1_x_at // Os.72.1.S1_s_at // Os.12699.1.S1_at // Os.12488.1.S1_at // Os.7989.1.S1_at // Os.50903.1.S1_at // Os.21276.1.S1_at // Os.7678.1.S1_at // Os.26…	1.18322	4.71956e-06
GO:0016772	molecular_function	transferase activity, transferring phosphorus-containing groups	3	171	1964	57381	3356	Os.1310.1.S1_a_at // Os.48695.1.S1_s_at // Os.1606.1.S1_at // OsAffx.19104.1.S1_at // Os.48695.1.S1_x_at // Os.12528.1.S1_x_at // OsAffx.19418.1.S1_at // Os.15426.1.S1_at // Os.17338.1.S1_at // Os.6114.1.S1_at // Os.53673.1.S1_at // Os.14381.1.S1_a_at // Os.14381.2.S1_x_at // Os.14381.1.S1_at // Os.1978.1.S1_at // Os.11775.1.S2_at // Os.50881.1.S1_x_at // Os.20817.5.A1_at // Os.40045.1.S1_at // O…	0.574032	1.44283e-05
GO:0051082	molecular_function	unfolded protein binding	3	25	136	57381	3356	Os.4999.1.S1_at // Os.18397.1.S1_at // Os.15152.2.S1_at // Os.47474.1.S1_x_at // Os.15152.1.S1_a_at // Os.28096.1.S1_at // Os.27618.1.S1_at // Os.9114.1.S1_at // Os.52697.1.S1_at // Os.23415.1.A1_s_at // Os.21292.1.S1_at // Os.22700.1.S1_at // Os.8520.1.S1_at // Os.10551.1.S1_at // Os.57487.1.S1_x_at // Os.10453.1.S1_at // Os.4990.1.S1_at // Os.8911.1.S1_at // OsAffx.16018.1.S1_at // Os.10056.1.S…	1.65215	3.01935e-05
GO:0005215	molecular_function	transporter activity	1	91	917	57381	3356	Os.11330.1.S2_at // Os.2544.1.S1_s_at // Os.52648.1.S1_at // Os.11262.1.S1_a_at // Os.8118.1.S1_at // Os.11262.2.S1_x_at // Os.17158.1.S1_at // Os.11851.1.S1_at // Os.6037.1.S1_at // Os.25243.1.A1_at // Os.5049.1.S1_at // Os.50175.2.S1_at // OsAffx.3286.1.S1_x_at // Os.9222.1.S1_at // Os.17793.1.S1_at // Os.46160.2.S1_at // Os.15349.1.S1_a_at // Os.7475.1.S1_at // Os.6824.1.S1_at // Os.15092.1.S1…	0.762775	6.51205e-05
GO:0016830	molecular_function	carbon-carbon lyase activity	3	23	127	57381	3356	Os.22277.1.S1_at // Os.10579.1.S1_at // Os.47761.1.S1_at // Os.1445.1.S1_at // Os.72.1.S1_at // Os.72.1.S1_x_at // Os.50903.2.S1_x_at // Os.72.1.S1_s_at // Os.12699.1.S1_at // Os.50903.1.S1_at // Os.14167.1.S1_at // Os.26838.1.S1_at // Os.4176.1.S1_at // Os.8999.3.S1_x_at // Os.10800.1.S1_at // Os.22608.1.S1_at // Os.47744.1.S1_at // Os.37946.1.S1_at // Os.22608.1.S1_s_at // Os.32068.1.S1_at // O…	1.63064	0.000105566
GO:0016627	molecular_function	oxidoreductase activity, acting on the CH-CH group of donors	3	15	62	57381	3356	Os.28409.20.A1_a_at // Os.4416.1.S1_at // Os.47660.1.S1_s_at // Os.12993.1.S1_at // Os.1440.1.S1_at // Os.7513.1.S1_at // Os.1440.2.S1_x_at // OsAffx.2460.1.S1_x_at // Os.51228.3.S1_x_at // Os.5439.1.S1_a_at // Os.51228.2.A1_at // Os.2695.1.S1_at // Os.12363.1.S1_at // Os.27167.1.S1_at // Os.4716.1.S1_at	2.04845	0.000175627
GO:0009982	molecular_function	pseudouridine synthase activity	4	10	28	57381	3356	Os.24554.1.A1_at // Os.5668.1.S1_at // Os.14409.1.S1_at // Os.10298.1.S1_at // OsAffx.31339.1.S1_s_at // Os.49477.1.S1_at // Os.48438.1.S1_at // Os.32563.1.S1_at // Os.13464.1.S1_at // Os.27129.1.S1_at	2.61033	0.000189183
GO:0005525	molecular_function	GTP binding	8	35	260	57381	3356	Os.52791.1.S1_at // OsAffx.12797.1.S1_s_at // Os.12320.1.S1_at // Os.13102.1.S1_at // Os.17189.1.S1_at // Os.17566.1.S1_at // Os.35495.1.S1_at // Os.7126.1.S1_at // Os.14365.1.S1_at // Os.12209.1.S1_a_at // Os.35653.1.S1_a_at // Os.49423.1.S1_at // Os.38545.1.S1_s_at // Os.11499.1.S1_at // Os.6444.2.S1_x_at // Os.9224.1.S1_at // Os.8640.1.S1_at // Os.28855.1.S1_at // Os.10987.1.S1_at // Os.6742.1…	1.20267	0.000327255
GO:0019001	molecular_function	guanyl nucleotide binding	6	35	260	57381	3356	Os.52791.1.S1_at // OsAffx.12797.1.S1_s_at // Os.12320.1.S1_at // Os.13102.1.S1_at // Os.17189.1.S1_at // Os.17566.1.S1_at // Os.35495.1.S1_at // Os.7126.1.S1_at // Os.14365.1.S1_at // Os.12209.1.S1_a_at // Os.35653.1.S1_a_at // Os.49423.1.S1_at // Os.38545.1.S1_s_at // Os.11499.1.S1_at // Os.6444.2.S1_x_at // Os.9224.1.S1_at // Os.8640.1.S1_at // Os.28855.1.S1_at // Os.10987.1.S1_at // Os.6742.1…	1.20267	0.000327255
GO:0032561	molecular_function	guanyl ribonucleotide binding	7	35	260	57381	3356	Os.52791.1.S1_at // OsAffx.12797.1.S1_s_at // Os.12320.1.S1_at // Os.13102.1.S1_at // Os.17189.1.S1_at // Os.17566.1.S1_at // Os.35495.1.S1_at // Os.7126.1.S1_at // Os.14365.1.S1_at // Os.12209.1.S1_a_at // Os.35653.1.S1_a_at // Os.49423.1.S1_at // Os.38545.1.S1_s_at // Os.11499.1.S1_at // Os.6444.2.S1_x_at // Os.9224.1.S1_at // Os.8640.1.S1_at // Os.28855.1.S1_at // Os.10987.1.S1_at // Os.6742.1…	1.20267	0.000327255
GO:0003677	molecular_function	DNA binding	4	153	1829	57381	3356	Os.35020.1.S1_at // Os.49245.1.S1_at // OsAffx.11963.1.S1_at // Os.54467.1.S1_at // Os.49787.1.S1_at // Os.50015.1.S1_at // Os.4804.1.S1_at // Os.20224.1.S1_at // Os.19553.1.S1_at // Os.1503.1.S1_at // Os.6318.1.S1_at // Os.38278.1.S1_at // Os.7362.1.S1_at // Os.38447.1.S1_s_at // Os.53660.1.S1_at // Os.37548.1.S1_at // Os.40018.1.S1_at // Os.12032.1.S1_at // OsAffx.11050.2.S1_x_at // Os.44735.1.…	0.516307	0.000483349
GO:0008233	molecular_function	peptidase activity	3	65	626	57381	3356	Os.5242.1.S1_at // Os.6792.1.S1_at // Os.11935.1.S1_at // Os.11286.1.A1_at // OsAffx.7690.1.S1_at // Os.7612.1.S1_at // Os.50995.1.S1_at // Os.46869.1.A1_at // Os.15696.1.S1_a_at // Os.28394.2.S1_s_at // Os.10132.1.S1_at // Os.47710.2.A1_s_at // Os.5028.1.S1_at // Os.11946.1.S1_at // Os.28433.5.S1_x_at // Os.27618.1.S1_at // Os.4168.1.S1_s_at // Os.5365.1.S1_at // Os.3623.1.S1_at // Os.12771.1.S1…	0.828107	0.00049094
GO:0016209	molecular_function	antioxidant activity	1	30	214	57381	3356	Os.55595.1.S1_at // Os.159.1.S1_s_at // Os.4844.1.S1_at // Os.52833.1.S1_at // Os.32471.1.S1_at // Os.11552.1.S2_at // Os.44735.1.S1_at // Os.11546.1.S1_at // Os.6125.1.S1_at // Os.42305.1.S1_s_at // Os.8427.1.S1_s_at // Os.2371.1.S1_at // Os.16558.1.S1_at // Os.11549.1.S1_at // Os.15894.1.A2_at // Os.7938.1.S1_at // Os.16838.1.S1_at // Os.7284.1.S1_a_at // Os.5099.1.S1_at // Os.17232.1.S1_at // …	1.26118	0.000642333
GO:0016773	molecular_function	phosphotransferase activity, alcohol group as acceptor	4	129	1521	57381	3356	Os.1310.1.S1_a_at // OsAffx.19418.1.S1_at // Os.15426.1.S1_at // Os.17338.1.S1_at // Os.6114.1.S1_at // Os.53673.1.S1_at // Os.14381.1.S1_a_at // Os.14381.2.S1_x_at // Os.14381.1.S1_at // Os.1978.1.S1_at // Os.11775.1.S2_at // Os.50881.1.S1_x_at // Os.20817.5.A1_at // Os.40045.1.S1_at // OsAffx.12547.1.S1_at // Os.23327.2.S1_a_at // Os.1411.1.S1_at // Os.27738.1.S1_at // Os.2356.1.S1_a_at // Os.2…	0.536181	0.00118358
GO:0016701	molecular_function	oxidoreductase activity, acting on single donors with incorporation of molecular oxygen	3	15	73	57381	3356	Os.28435.1.S1_a_at // Os.28435.5.S1_x_at // Os.4416.1.S1_at // Os.13008.1.S1_at // Os.6345.1.S1_at // Os.50053.1.A1_at // Os.15171.1.S1_s_at // Os.15829.1.S1_at // Os.16119.1.S1_at // Os.15171.1.S1_at // Os.2371.1.S1_at // Os.23397.1.S1_at // OsAffx.17696.1.S1_at // Os.50222.1.S1_at // Os.27629.1.S1_at	1.81282	0.0012192
GO:0008173	molecular_function	RNA methyltransferase activity	5	9	28	57381	3356	Os.35811.1.S1_at // Os.50866.1.S1_at // Os.22656.1.A1_at // OsAffx.29601.1.S1_at // Os.24087.1.S1_at // Os.8554.1.S1_at // Os.8554.2.S1_x_at // Os.54143.1.S1_at // Os.6199.2.A1_at	2.45833	0.0013269
GO:0004867	molecular_function	serine-type endopeptidase inhibitor activity	5	11	42	57381	3356	Os.12713.1.S2_a_at // Os.37729.1.S1_s_at // Os.22594.1.S1_at // Os.4653.1.S1_at // Os.19472.1.S1_at // Os.32459.1.S1_at // Os.36283.1.S1_at // Os.38812.1.S1_at // Os.6620.1.S1_at // Os.7612.1.S1_at // Os.17796.1.S1_s_at	2.16287	0.00142163
GO:0005515	molecular_function	protein binding	2	167	2078	57381	3356	Os.5242.1.S1_at // OsAffx.19104.1.S1_at // Os.4999.1.S1_at // OsAffx.11963.1.S1_at // Os.7339.1.S1_at // OsAffx.19418.1.S1_at // Os.21319.1.S1_at // Os.11608.1.S1_at // Os.11935.1.S1_at // Os.19553.1.S1_at // Os.1503.1.S1_at // Os.11450.1.S2_a_at // Os.19480.1.S1_at // Os.19003.1.S1_a_at // Os.18952.1.S1_at // Os.11775.1.S2_at // Os.18397.1.S1_at // Os.11450.1.S3_a_at // Os.40045.1.S1_at // Os.26…	0.458483	0.00145438
GO:0051213	molecular_function	dioxygenase activity	3	14	67	57381	3356	Os.28435.1.S1_a_at // Os.28435.5.S1_x_at // Os.4416.1.S1_at // Os.13008.1.S1_at // Os.50053.1.A1_at // Os.15171.1.S1_s_at // Os.15829.1.S1_at // Os.27712.2.S1_x_at // Os.15171.1.S1_at // Os.2371.1.S1_at // Os.23397.1.S1_at // OsAffx.17696.1.S1_at // Os.50222.1.S1_at // Os.27629.1.S1_at	1.83702	0.00176782
GO:0004866	molecular_function	endopeptidase inhibitor activity	4	12	51	57381	3356	Os.12713.1.S2_a_at // Os.37729.1.S1_s_at // Os.22594.1.S1_at // Os.4653.1.S1_at // Os.19472.1.S1_at // Os.32459.1.S1_at // Os.36283.1.S1_at // Os.38812.1.S1_at // Os.6620.1.S1_at // Os.1316.1.S1_a_at // Os.7612.1.S1_at // Os.17796.1.S1_s_at	2.0083	0.00184717
GO:0030414	molecular_function	peptidase inhibitor activity	3	12	51	57381	3356	Os.12713.1.S2_a_at // Os.37729.1.S1_s_at // Os.22594.1.S1_at // Os.4653.1.S1_at // Os.19472.1.S1_at // Os.32459.1.S1_at // Os.36283.1.S1_at // Os.38812.1.S1_at // Os.6620.1.S1_at // Os.1316.1.S1_a_at // Os.7612.1.S1_at // Os.17796.1.S1_s_at	2.0083	0.00184717
GO:0061134	molecular_function	peptidase regulator activity	2	12	51	57381	3356	Os.12713.1.S2_a_at // Os.37729.1.S1_s_at // Os.22594.1.S1_at // Os.4653.1.S1_at // Os.19472.1.S1_at // Os.32459.1.S1_at // Os.36283.1.S1_at // Os.38812.1.S1_at // Os.6620.1.S1_at // Os.1316.1.S1_a_at // Os.7612.1.S1_at // Os.17796.1.S1_s_at	2.0083	0.00184717
GO:0061135	molecular_function	endopeptidase regulator activity	3	12	51	57381	3356	Os.12713.1.S2_a_at // Os.37729.1.S1_s_at // Os.22594.1.S1_at // Os.4653.1.S1_at // Os.19472.1.S1_at // Os.32459.1.S1_at // Os.36283.1.S1_at // Os.38812.1.S1_at // Os.6620.1.S1_at // Os.1316.1.S1_a_at // Os.7612.1.S1_at // Os.17796.1.S1_s_at	2.0083	0.00184717
GO:0019205	molecular_function	nucleobase-containing compound kinase activity	5	9	30	57381	3356	Os.134.1.S1_at // Os.11630.1.S1_at // Os.32983.1.A1_at // Os.32983.2.A1_x_at // Os.7990.1.S1_at // Os.2715.1.S1_at // Os.5218.1.S1_at // Os.54617.1.S1_at // OsAffx.28902.1.S1_s_at	2.35879	0.0022623
GO:0016866	molecular_function	intramolecular transferase activity	3	13	62	57381	3356	Os.49446.1.S1_at // Os.24554.1.A1_at // Os.5668.1.S1_at // Os.14409.1.S1_at // Os.4718.1.S1_at // Os.10298.1.S1_at // OsAffx.31339.1.S1_s_at // Os.49477.1.S1_at // Os.48438.1.S1_at // Os.10144.1.S1_at // Os.32563.1.S1_at // Os.13464.1.S1_at // Os.27129.1.S1_at	1.842	0.00303462
GO:0004672	molecular_function	protein kinase activity	5	113	1331	57381	3356	Os.1310.1.S1_a_at // OsAffx.19418.1.S1_at // Os.15426.1.S1_at // Os.17338.1.S1_at // Os.53673.1.S1_at // Os.14381.1.S1_a_at // Os.14381.2.S1_x_at // Os.14381.1.S1_at // Os.1978.1.S1_at // Os.11775.1.S2_at // Os.50881.1.S1_x_at // Os.20817.5.A1_at // Os.40045.1.S1_at // OsAffx.12547.1.S1_at // Os.23327.2.S1_a_at // Os.1411.1.S1_at // Os.27738.1.S1_at // Os.2356.1.S1_a_at // Os.28305.1.S1_at // Os.…	0.537643	0.00314251
GO:0016702	molecular_function	oxidoreductase activity, acting on single donors with incorporation of molecular oxygen, incorporation of two atoms of oxygen	4	13	65	57381	3356	Os.28435.1.S1_a_at // Os.28435.5.S1_x_at // Os.4416.1.S1_at // Os.13008.1.S1_at // Os.50053.1.A1_at // Os.15171.1.S1_s_at // Os.15829.1.S1_at // Os.15171.1.S1_at // Os.2371.1.S1_at // Os.23397.1.S1_at // OsAffx.17696.1.S1_at // Os.50222.1.S1_at // Os.27629.1.S1_at	1.77383	0.0048097
GO:0003777	molecular_function	microtubule motor activity	8	13	65	57381	3356	Os.8700.1.S1_at // Os.19335.1.S1_at // Os.47919.1.A1_at // Os.14671.1.S1_at // OsAffx.26199.1.S1_x_at // Os.20329.1.S1_at // Os.36194.1.S1_at // Os.49553.1.S1_at // Os.8972.1.S1_at // Os.47919.1.A1_s_at // OsAffx.20042.1.S1_at // Os.50595.1.S1_at // OsAffx.21384.2.S1_x_at	1.77383	0.0048097
GO:0015079	molecular_function	potassium ion transmembrane transporter activity	8	11	49	57381	3356	Os.11262.1.S1_a_at // Os.11262.2.S1_x_at // Os.17158.1.S1_at // Os.6037.1.S1_at // Os.6037.2.S1_x_at // Os.15701.2.S1_at // Os.15701.1.S1_x_at // Os.2617.2.S1_a_at // Os.20541.1.S1_at // Os.50245.1.S1_x_at // Os.53340.1.S1_at	1.94048	0.00538066
GO:0050660	molecular_function	flavin adenine dinucleotide binding	5	21	145	57381	3356	Os.44475.1.S1_at // Os.28409.20.A1_a_at // Os.44475.1.S1_x_at // Os.47660.1.S1_s_at // Os.12993.1.S1_at // Os.27224.2.A1_at // Os.9749.1.S1_at // Os.14084.1.S1_at // Os.10786.1.S1_at // OsAffx.29543.1.S1_x_at // Os.1440.1.S1_at // Os.7513.1.S1_at // Os.24834.1.S1_at // Os.1440.2.S1_x_at // Os.27067.2.A1_at // Os.32498.1.S1_at // Os.7284.1.S1_a_at // Os.20630.1.S1_at // OsAffx.30655.2.S1_at // OsA…	1.30817	0.00605143
GO:0003755	molecular_function	peptidyl-prolyl cis-trans isomerase activity	4	13	67	57381	3356	Os.15856.1.S1_at // Os.54469.1.S1_at // Os.52104.1.S1_at // Os.16231.1.S2_at // Os.16231.1.S1_s_at // Os.8230.1.S1_at // Os.20200.1.S1_at // Os.5492.1.S1_at // Os.11402.1.S1_at // Os.40035.1.A1_x_at // Os.11397.1.S1_at // Os.5054.1.S1_at // OsAffx.3560.1.S1_at	1.73011	0.00629214
GO:0016859	molecular_function	cis-trans isomerase activity	3	13	67	57381	3356	Os.15856.1.S1_at // Os.54469.1.S1_at // Os.52104.1.S1_at // Os.16231.1.S2_at // Os.16231.1.S1_s_at // Os.8230.1.S1_at // Os.20200.1.S1_at // Os.5492.1.S1_at // Os.11402.1.S1_at // Os.40035.1.A1_x_at // Os.11397.1.S1_at // Os.5054.1.S1_at // OsAffx.3560.1.S1_at	1.73011	0.00629214
GO:0022857	molecular_function	transmembrane transporter activity	2	61	640	57381	3356	Os.52648.1.S1_at // Os.11262.1.S1_a_at // Os.11262.2.S1_x_at // Os.17158.1.S1_at // Os.11851.1.S1_at // Os.6037.1.S1_at // Os.25243.1.A1_at // Os.5049.1.S1_at // Os.50175.2.S1_at // OsAffx.3286.1.S1_x_at // Os.46160.2.S1_at // Os.316.1.S1_at // Os.50449.1.S1_at // Os.52001.1.S2_at // Os.52796.2.S1_x_at // Os.52689.1.S2_at // Os.6931.1.S1_at // Os.26932.1.S1_at // Os.19863.1.S1_a_at // Os.6037.2.S…	0.704568	0.00740208
GO:0046906	molecular_function	tetrapyrrole binding	3	51	510	57381	3356	Os.46872.1.S1_at // Os.55595.1.S1_at // Os.159.1.S1_s_at // Os.11193.1.S1_at // Os.4844.1.S1_at // Os.52833.1.S1_at // Os.32471.1.S1_at // Os.11552.1.S2_at // Os.57506.1.S1_at // Os.23518.1.A1_at // Os.23517.1.A1_at // Os.11546.1.S1_at // Os.27701.1.A1_at // Os.6960.1.S1_at // Os.53296.1.S1_at // Os.10346.1.S1_at // Os.37668.1.S1_at // Os.5661.1.S1_s_at // Os.22726.1.A1_at // Os.2371.1.S1_at // O…	0.77383	0.00781101
GO:0004872	molecular_function	receptor activity	1	42	395	57381	3356	Os.1606.1.S1_at // OsAffx.19104.1.S1_at // Os.52435.1.S1_at // Os.1978.1.S1_at // Os.20817.5.A1_at // OsAffx.12547.1.S1_at // Os.9292.1.S1_at // Os.15039.1.S1_at // Os.16139.1.S1_at // Os.12312.1.S1_at // Os.14199.1.S1_at // Os.27098.4.S1_x_at // OsAffx.11534.1.S1_x_at // Os.12652.1.S1_at // Os.27484.1.S1_at // Os.49783.1.S1_at // Os.12640.1.S1_at // Os.49104.1.A1_at // Os.7982.1.S1_at // Os.2106…	0.862367	0.00781101
GO:0016887	molecular_function	ATPase activity	7	42	396	57381	3356	Os.467.1.S1_a_at // Os.11800.1.S1_s_at // Os.11800.1.S1_at // Os.470.1.S1_s_at // Os.5349.1.S1_at // Os.17020.1.S1_x_at // Os.25243.1.A1_at // OsAffx.28731.1.S1_s_at // OsAffx.3286.1.S1_x_at // Os.39617.1.S1_at // Os.50449.1.S1_at // Os.52001.1.S2_at // Os.52689.1.S2_at // Os.53852.1.S1_at // Os.38157.1.S1_s_at // Os.27646.1.A1_at // Os.6118.1.S1_at // Os.10132.1.S1_at // Os.53689.1.S1_at // OsAf…	0.858719	0.00812462
GO:0070011	molecular_function	peptidase activity, acting on L-amino acid peptides	4	52	526	57381	3356	Os.5242.1.S1_at // Os.6792.1.S1_at // Os.11286.1.A1_at // OsAffx.7690.1.S1_at // Os.50995.1.S1_at // Os.46869.1.A1_at // Os.15696.1.S1_a_at // Os.28394.2.S1_s_at // Os.10132.1.S1_at // Os.47710.2.A1_s_at // Os.5028.1.S1_at // Os.11946.1.S1_at // Os.28433.5.S1_x_at // Os.4168.1.S1_s_at // Os.5365.1.S1_at // Os.3623.1.S1_at // Os.12771.1.S1_at // Os.20853.1.S1_at // OsAffx.12017.1.S1_at // Os.8686.…	0.757279	0.0088407
GO:0016776	molecular_function	phosphotransferase activity, phosphate group as acceptor	4	7	22	57381	3356	Os.134.1.S1_at // Os.11630.1.S1_at // Os.7990.1.S1_at // Os.2715.1.S1_at // Os.5218.1.S1_at // Os.54617.1.S1_at // OsAffx.28902.1.S1_s_at	2.44368	0.00909152
GO:0009055	molecular_function	electron carrier activity	1	48	478	57381	3356	Os.46872.1.S1_at // Os.11193.1.S1_at // Os.23207.1.S1_at // Os.21629.1.S1_at // Os.57506.1.S1_at // Os.23518.1.A1_at // Os.23517.1.A1_at // Os.27701.1.A1_at // Os.6960.1.S1_at // Os.11657.1.S1_at // Os.15152.2.S1_at // Os.53296.1.S1_at // Os.10346.1.S1_at // Os.37668.1.S1_at // Os.5661.1.S1_s_at // Os.22726.1.A1_at // Os.14084.1.S1_at // Os.17111.2.S1_x_at // Os.45887.1.S1_at // Os.15152.1.S1_a_a…	0.779854	0.0103542
GO:0030145	molecular_function	manganese ion binding	6	10	45	57381	3356	Os.2211.1.S1_at // OsAffx.7690.1.S1_at // Os.2210.1.S1_at // Os.2321.1.S1_at // Os.12106.1.S1_at // Os.27483.1.S1_at // Os.2219.1.S1_at // Os.12851.1.S1_at // Os.6727.1.S1_at // Os.4718.1.S1_at	1.92583	0.0108319
GO:0016763	molecular_function	transferase activity, transferring pentosyl groups	4	10	45	57381	3356	Os.6976.1.S1_s_at // OsAffx.29832.2.S1_s_at // Os.8741.1.S1_at // Os.33841.1.A1_at // Os.14297.1.S1_at // Os.8412.1.S1_at // Os.11493.1.A1_at // Os.7457.1.S1_a_at // Os.4468.1.S1_at // Os.9201.2.S1_x_at	1.92583	0.0108319
GO:0004540	molecular_function	ribonuclease activity	5	11	54	57381	3356	Os.11018.1.S1_at // Os.15440.1.S1_at // Os.50317.1.S1_at // Os.47388.1.S1_s_at // Os.40400.1.S1_at // Os.15099.1.S1_at // Os.12922.1.S1_at // Os.33770.1.S1_at // Os.23950.1.A1_at // Os.33770.1.S1_s_at // Os.9417.1.S1_at	1.8003	0.011872
GO:0016614	molecular_function	oxidoreductase activity, acting on CH-OH group of donors	3	24	187	57381	3356	Os.17228.1.S1_at // OsAffx.15952.1.S1_at // Os.421.1.S1_a_at // Os.51846.1.S1_x_at // Os.27067.2.A1_at // Os.14167.1.S1_at // Os.9729.1.S1_a_at // Os.26858.1.S1_at // Os.20425.1.S1_at // Os.24891.2.S1_x_at // Os.2326.1.S1_s_at // Os.27540.2.S1_x_at // Os.5740.1.S1_at // Os.27540.1.S1_at // OsAffx.30655.2.S1_at // Os.9497.1.S1_at // Os.4417.1.S1_at // Os.4761.1.S1_at // Os.12729.1.S1_at // Os.1772…	1.13383	0.0122177
GO:0016788	molecular_function	hydrolase activity, acting on ester bonds	3	73	825	57381	3356	Os.38309.1.S1_at // Os.3927.1.S1_x_at // Os.24545.2.S1_x_at // Os.9022.1.S1_at // Os.3927.3.S1_x_at // Os.855.1.S1_at // Os.10654.1.S1_s_at // Os.21088.1.S1_at // Os.27906.1.S1_a_at // Os.35013.1.S1_at // Os.6393.1.S1_at // Os.20572.1.A1_at // Os.3850.3.S1_at // Os.27916.1.S1_at // Os.11018.1.S1_at // Os.33625.4.S1_at // Os.15440.1.S1_at // Os.8758.1.S1_s_at // Os.34741.1.S1_at // Os.12535.1.S1_a…	0.597333	0.0150355
GO:0003746	molecular_function	translation elongation factor activity	6	10	47	57381	3356	Os.37576.1.S1_at // Os.4765.1.S1_s_at // Os.10471.1.S1_a_at // Os.26798.1.S1_at // Os.10987.1.S1_at // Os.5400.1.S1_at // OsAffx.29442.1.S1_s_at // Os.26798.2.S1_a_at // Os.50847.1.S1_at // Os.37247.1.S1_at	1.8631	0.0150355
GO:0046914	molecular_function	transition metal ion binding	5	158	2061	57381	3356	Os.46872.1.S1_at // Os.54232.1.S1_at // Os.51835.1.S1_a_at // Os.7339.1.S1_at // Os.28649.1.S1_at // Os.4416.1.S1_at // Os.11193.1.S1_at // Os.2211.1.S1_at // Os.21319.1.S1_at // Os.13008.1.S1_at // Os.11584.1.S1_s_at // Os.23207.1.S1_at // Os.17112.1.S1_at // Os.14830.1.S1_a_at // Os.11450.1.S2_a_at // Os.6318.1.S1_at // Os.51601.1.S1_at // Os.21629.1.S1_at // Os.19480.1.S1_at // OsAffx.7690.1.S…	0.39041	0.0153797
GO:0020037	molecular_function	heme binding	4	49	501	57381	3356	Os.46872.1.S1_at // Os.55595.1.S1_at // Os.159.1.S1_s_at // Os.11193.1.S1_at // Os.4844.1.S1_at // Os.52833.1.S1_at // Os.32471.1.S1_at // Os.11552.1.S2_at // Os.57506.1.S1_at // Os.23518.1.A1_at // Os.23517.1.A1_at // Os.11546.1.S1_at // Os.27701.1.A1_at // Os.6960.1.S1_at // Os.53296.1.S1_at // Os.10346.1.S1_at // Os.37668.1.S1_at // Os.5661.1.S1_s_at // Os.22726.1.A1_at // Os.2371.1.S1_at // O…	0.741802	0.0153797
GO:0016616	molecular_function	oxidoreductase activity, acting on the CH-OH group of donors, NAD or NADP as acceptor	4	22	168	57381	3356	Os.17228.1.S1_at // OsAffx.15952.1.S1_at // Os.421.1.S1_a_at // Os.51846.1.S1_x_at // Os.14167.1.S1_at // Os.9729.1.S1_a_at // Os.26858.1.S1_at // Os.20425.1.S1_at // Os.24891.2.S1_x_at // Os.2326.1.S1_s_at // Os.27540.2.S1_x_at // Os.5740.1.S1_at // Os.27540.1.S1_at // Os.9497.1.S1_at // Os.4417.1.S1_at // Os.4761.1.S1_at // Os.12729.1.S1_at // Os.17724.1.S1_at // Os.4738.2.S1_x_at // Os.24891.1…	1.16287	0.0156454
GO:0003995	molecular_function	acyl-CoA dehydrogenase activity	4	5	12	57381	3356	Os.28409.20.A1_a_at // Os.47660.1.S1_s_at // Os.12993.1.S1_at // Os.1440.1.S1_at // Os.1440.2.S1_x_at	2.83272	0.0169947
GO:0004175	molecular_function	endopeptidase activity	5	35	325	57381	3356	Os.5242.1.S1_at // Os.6792.1.S1_at // Os.11286.1.A1_at // Os.50995.1.S1_at // Os.15696.1.S1_a_at // Os.28394.2.S1_s_at // Os.10132.1.S1_at // Os.47710.2.A1_s_at // Os.5028.1.S1_at // Os.28433.5.S1_x_at // Os.4168.1.S1_s_at // Os.5365.1.S1_at // Os.3623.1.S1_at // Os.12771.1.S1_at // Os.20853.1.S1_at // Os.8686.1.S1_at // Os.9382.1.S1_at // Os.14723.1.S1_at // Os.46987.1.S1_x_at // Os.52965.1.S1_a…	0.880746	0.0177593
GO:0022892	molecular_function	substrate-specific transporter activity	2	53	559	57381	3356	Os.52648.1.S1_at // Os.11262.1.S1_a_at // Os.11262.2.S1_x_at // Os.17158.1.S1_at // Os.11851.1.S1_at // Os.6037.1.S1_at // Os.25243.1.A1_at // Os.50175.2.S1_at // OsAffx.3286.1.S1_x_at // Os.316.1.S1_at // Os.50449.1.S1_at // Os.52001.1.S2_at // Os.52796.2.S1_x_at // Os.52689.1.S2_at // Os.6931.1.S1_at // Os.26932.1.S1_at // Os.19863.1.S1_a_at // Os.6037.2.S1_x_at // Os.15701.2.S1_at // Os.11491.…	0.696974	0.0183672
GO:0003774	molecular_function	motor activity	7	13	76	57381	3356	Os.8700.1.S1_at // Os.19335.1.S1_at // Os.47919.1.A1_at // Os.14671.1.S1_at // OsAffx.26199.1.S1_x_at // Os.20329.1.S1_at // Os.36194.1.S1_at // Os.49553.1.S1_at // Os.8972.1.S1_at // Os.47919.1.A1_s_at // OsAffx.20042.1.S1_at // Os.50595.1.S1_at // OsAffx.21384.2.S1_x_at	1.54827	0.0190848
GO:0022891	molecular_function	substrate-specific transmembrane transporter activity	3	49	507	57381	3356	Os.52648.1.S1_at // Os.11262.1.S1_a_at // Os.11262.2.S1_x_at // Os.17158.1.S1_at // Os.11851.1.S1_at // Os.6037.1.S1_at // Os.25243.1.A1_at // Os.50175.2.S1_at // OsAffx.3286.1.S1_x_at // Os.316.1.S1_at // Os.50449.1.S1_at // Os.52001.1.S2_at // Os.52796.2.S1_x_at // Os.52689.1.S2_at // Os.6931.1.S1_at // Os.26932.1.S1_at // Os.19863.1.S1_a_at // Os.6037.2.S1_x_at // Os.15701.2.S1_at // Os.55709.…	0.724626	0.0191551
GO:0005507	molecular_function	copper ion binding	6	16	107	57381	3356	Os.23207.1.S1_at // Os.14830.1.S1_a_at // Os.21629.1.S1_at // Os.5638.1.S1_at // Os.12346.1.S1_at // OsAffx.28717.1.S1_at // Os.7637.1.S1_at // Os.50909.2.S1_s_at // Os.7393.1.S1_at // OsAffx.30689.1.S1_at // Os.50909.1.S1_at // OsAffx.19841.1.S1_at // Os.36684.1.S1_at // Os.4421.1.S1_at // Os.31089.1.S1_at // Os.49496.1.S1_at	1.35429	0.0211918
GO:0004601	molecular_function	peroxidase activity	4	23	186	57381	3356	Os.55595.1.S1_at // Os.159.1.S1_s_at // Os.4844.1.S1_at // Os.52833.1.S1_at // Os.32471.1.S1_at // Os.11552.1.S2_at // Os.11546.1.S1_at // Os.6125.1.S1_at // Os.2371.1.S1_at // Os.16558.1.S1_at // Os.11549.1.S1_at // Os.15894.1.A2_at // Os.7938.1.S1_at // Os.5099.1.S1_at // Os.17232.1.S1_at // Os.11558.1.S1_at // Os.10394.2.S1_at // Os.6665.1.S1_at // Os.20284.1.S1_x_at // Os.20284.1.S1_at // Os.…	1.08016	0.0247717
GO:0016684	molecular_function	oxidoreductase activity, acting on peroxide as acceptor	3	23	186	57381	3356	Os.55595.1.S1_at // Os.159.1.S1_s_at // Os.4844.1.S1_at // Os.52833.1.S1_at // Os.32471.1.S1_at // Os.11552.1.S2_at // Os.11546.1.S1_at // Os.6125.1.S1_at // Os.2371.1.S1_at // Os.16558.1.S1_at // Os.11549.1.S1_at // Os.15894.1.A2_at // Os.7938.1.S1_at // Os.5099.1.S1_at // Os.17232.1.S1_at // Os.11558.1.S1_at // Os.10394.2.S1_at // Os.6665.1.S1_at // Os.20284.1.S1_x_at // Os.20284.1.S1_at // Os.…	1.08016	0.0247717
GO:0000287	molecular_function	magnesium ion binding	5	20	152	57381	3356	Os.52722.1.S1_at // Os.20572.2.S1_at // Os.27751.1.S1_at // Os.27794.1.S1_at // Os.50985.1.S1_at // Os.1445.1.S1_at // Os.57103.1.S1_at // Os.26849.1.S1_at // Os.26852.1.A1_at // Os.57569.2.A1_s_at // Os.2326.1.S1_s_at // Os.8412.1.S1_at // OsAffx.6350.1.S1_at // Os.27772.1.S1_x_at // Os.4761.1.S1_at // Os.17724.1.S1_at // Os.22603.1.A1_a_at // Os.6575.1.S1_s_at // Os.27054.1.S1_at // Os.6575.1.S…	1.16976	0.0248601
GO:0016833	molecular_function	oxo-acid-lyase activity	4	5	13	57381	3356	Os.22277.1.S1_at // Os.72.1.S1_at // Os.72.1.S1_x_at // Os.72.1.S1_s_at // Os.4176.1.S1_at	2.71725	0.0249098
GO:0008422	molecular_function	beta-glucosidase activity	6	9	42	57381	3356	Os.17195.1.A1_at // Os.35154.1.S1_x_at // Os.2416.1.S1_a_at // Os.50390.1.S1_at // Os.4159.1.S1_at // Os.11510.1.S1_at // Os.11510.1.S1_s_at // Os.51558.2.S1_at // Os.32141.1.S1_at	1.87337	0.0255215
GO:0004521	molecular_function	endoribonuclease activity	6	8	34	57381	3356	Os.11018.1.S1_at // Os.15440.1.S1_at // Os.50317.1.S1_at // Os.47388.1.S1_s_at // Os.12922.1.S1_at // Os.33770.1.S1_at // Os.33770.1.S1_s_at // Os.9417.1.S1_at	2.0083	0.026095
GO:0003924	molecular_function	GTPase activity	7	15	99	57381	3356	Os.52791.1.S1_at // Os.12320.1.S1_at // Os.17566.1.S1_at // Os.7126.1.S1_at // Os.14365.1.S1_at // Os.38545.1.S1_s_at // Os.10987.1.S1_at // Os.9608.1.S1_at // Os.19541.1.S1_at // Os.24720.1.S1_at // Os.19112.1.S1_at // Os.24778.1.S1_at // Os.45920.1.S1_at // Os.17765.1.A1_at // Os.12173.1.S1_at	1.37329	0.0262601
GO:0015926	molecular_function	glucosidase activity	5	9	43	57381	3356	Os.17195.1.A1_at // Os.35154.1.S1_x_at // Os.2416.1.S1_a_at // Os.50390.1.S1_at // Os.4159.1.S1_at // Os.11510.1.S1_at // Os.11510.1.S1_s_at // Os.51558.2.S1_at // Os.32141.1.S1_at	1.83942	0.030121
GO:0016628	molecular_function	oxidoreductase activity, acting on the CH-CH group of donors, NAD or NADP as acceptor	4	6	20	57381	3356	Os.51228.3.S1_x_at // Os.51228.2.A1_at // Os.2695.1.S1_at // Os.12363.1.S1_at // Os.27167.1.S1_at // Os.4716.1.S1_at	2.35879	0.0310761
GO:0004519	molecular_function	endonuclease activity	5	13	84	57381	3356	Os.855.1.S1_at // Os.21088.1.S1_at // Os.11018.1.S1_at // Os.15440.1.S1_at // Os.46525.2.S1_x_at // Os.50317.1.S1_at // Os.47388.1.S1_s_at // OsAffx.29070.1.S1_s_at // Os.5861.1.S1_at // Os.12922.1.S1_at // Os.33770.1.S1_at // Os.33770.1.S1_s_at // Os.9417.1.S1_at	1.40388	0.0456549
GO:0033897	molecular_function	ribonuclease T2 activity	8	4	9	57381	3356	Os.11018.1.S1_at // Os.47388.1.S1_s_at // Os.12922.1.S1_at // Os.9417.1.S1_at	2.92583	0.0456549
GO:0072341	molecular_function	modified amino acid binding	6	4	9	57381	3356	Os.34624.2.S1_s_at // Os.15249.1.S1_at // Os.47768.1.S1_at // Os.47726.1.S1_at	2.92583	0.0456549
GO:0005509	molecular_function	calcium ion binding	5	31	295	57381	3356	Os.12452.1.S1_s_at // Os.18922.2.S1_at // Os.27808.1.S1_at // Os.12018.1.S1_at // Os.27808.1.S1_s_at // Os.23327.2.S1_a_at // Os.53728.1.S1_at // Os.9760.1.S1_at // Os.27569.1.S2_at // Os.15516.1.S1_at // Os.27799.1.S1_at // Os.11064.1.S1_a_at // Os.12778.1.S2_at // Os.28096.1.S1_at // Os.26706.1.S1_at // Os.10058.1.S1_at // Os.9262.1.S1_at // Os.11301.1.S1_at // Os.38998.1.S1_at // Os.53456.1.S1…	0.845384	0.0487881
GO:0030170	molecular_function	pyridoxal phosphate binding	4	21	174	57381	3356	Os.47761.1.S1_at // Os.12488.1.S1_at // Os.7989.1.S1_at // Os.12002.1.S2_at // Os.4666.1.S1_at // Os.53027.1.S1_at // Os.15830.1.S1_at // Os.4799.2.S1_at // OsAffx.19737.1.S1_x_at // Os.4167.1.S1_at // Os.27749.1.S1_at // Os.47876.1.A1_x_at // Os.4665.1.S1_at // Os.51076.1.S1_at // Os.10545.1.S1_at // Os.14750.1.S1_x_at // Os.9175.1.S1_at // Os.14750.1.S1_at // Os.49621.1.S1_at // Os.12243.1.S1_a…	1.04513	0.0521924
GO:0016831	molecular_function	carboxy-lyase activity	4	13	87	57381	3356	Os.47761.1.S1_at // Os.1445.1.S1_at // Os.50903.2.S1_x_at // Os.12699.1.S1_at // Os.50903.1.S1_at // Os.26838.1.S1_at // Os.10800.1.S1_at // Os.47744.1.S1_at // Os.37946.1.S1_at // Os.32068.1.S1_at // Os.49621.1.S1_at // Os.4468.1.S1_at // Os.12054.1.S1_at	1.35325	0.0623895
GO:0004177	molecular_function	aminopeptidase activity	6	6	23	57381	3356	OsAffx.7690.1.S1_at // OsAffx.4744.1.S1_at // Os.5813.1.S1_at // Os.1378.1.S1_at // Os.10727.1.S1_at // Os.18234.1.S1_at	2.15716	0.0647145
GO:0004497	molecular_function	monooxygenase activity	3	36	366	57381	3356	Os.46872.1.S1_at // Os.11193.1.S1_at // Os.57506.1.S1_at // Os.23518.1.A1_at // Os.23517.1.A1_at // Os.27701.1.A1_at // Os.6960.1.S1_at // Os.53296.1.S1_at // Os.27712.2.S1_x_at // Os.10346.1.S1_at // Os.16119.1.S1_at // Os.37668.1.S1_at // Os.16891.1.S1_at // Os.5661.1.S1_s_at // Os.22726.1.A1_at // Os.17111.2.S1_x_at // Os.31992.1.S1_at // Os.45887.1.S1_at // Os.6452.2.A1_a_at // Os.7678.1.S1_a…	0.749984	0.0654473
GO:0016165	molecular_function	lipoxygenase activity	5	5	16	57381	3356	Os.4416.1.S1_at // Os.13008.1.S1_at // Os.15171.1.S1_s_at // Os.15829.1.S1_at // Os.15171.1.S1_at	2.41769	0.0654473
GO:0005516	molecular_function	calmodulin binding	3	5	16	57381	3356	Os.17282.1.S1_at // Os.11702.1.S1_at // Os.18959.1.S1_at // Os.13903.1.S1_at // Os.32465.1.S1_at	2.41769	0.0654473
GO:0019201	molecular_function	nucleotide kinase activity	6	5	16	57381	3356	Os.134.1.S1_at // Os.11630.1.S1_at // Os.7990.1.S1_at // Os.54617.1.S1_at // OsAffx.28902.1.S1_s_at	2.41769	0.0654473
GO:0008017	molecular_function	microtubule binding	5	3	5	57381	3356	Os.9729.1.S1_a_at // Os.17881.1.S1_at // Os.6427.1.S1_at	3.35879	0.0677735
GO:0015631	molecular_function	tubulin binding	4	3	5	57381	3356	Os.9729.1.S1_a_at // Os.17881.1.S1_at // Os.6427.1.S1_at	3.35879	0.0677735
GO:0003896	molecular_function	DNA primase activity	7	3	5	57381	3356	Os.9121.1.S1_at // Os.47313.1.A1_at // Os.11383.1.S1_a_at	3.35879	0.0677735
GO:0008236	molecular_function	serine-type peptidase activity	5	21	179	57381	3356	Os.5242.1.S1_at // Os.46869.1.A1_at // Os.10132.1.S1_at // Os.11946.1.S1_at // Os.28433.5.S1_x_at // Os.14723.1.S1_at // Os.50580.1.S1_at // Os.49108.2.S1_x_at // Os.5657.2.S1_at // Os.23178.1.S1_at // Os.8355.1.S1_a_at // Os.18552.1.S1_at // Os.52438.1.S1_at // Os.34521.1.S1_at // Os.54354.1.S1_at // Os.2978.1.S1_at // Os.46219.1.S1_at // Os.8476.1.S1_at // Os.24631.1.A1_at // Os.24631.1.A1_s_at…	1.00426	0.0700725
GO:0017171	molecular_function	serine hydrolase activity	3	21	179	57381	3356	Os.5242.1.S1_at // Os.46869.1.A1_at // Os.10132.1.S1_at // Os.11946.1.S1_at // Os.28433.5.S1_x_at // Os.14723.1.S1_at // Os.50580.1.S1_at // Os.49108.2.S1_x_at // Os.5657.2.S1_at // Os.23178.1.S1_at // Os.8355.1.S1_a_at // Os.18552.1.S1_at // Os.52438.1.S1_at // Os.34521.1.S1_at // Os.54354.1.S1_at // Os.2978.1.S1_at // Os.46219.1.S1_at // Os.8476.1.S1_at // Os.24631.1.A1_at // Os.24631.1.A1_s_at…	1.00426	0.0700725
GO:0000156	molecular_function	phosphorelay response regulator activity	3	8	40	57381	3356	Os.12312.1.S1_at // Os.8454.1.S1_at // Os.8454.1.S1_s_at // Os.23942.1.A1_at // Os.24952.1.S1_at // Os.8117.1.S1_at // Os.15908.1.S1_s_at // Os.37430.1.S1_at	1.77383	0.0704937
GO:0046873	molecular_function	metal ion transmembrane transporter activity	6	15	113	57381	3356	Os.11262.1.S1_a_at // Os.11262.2.S1_x_at // Os.17158.1.S1_at // Os.6037.1.S1_at // Os.50449.1.S1_at // Os.6037.2.S1_x_at // Os.15701.2.S1_at // Os.15701.1.S1_x_at // Os.2617.2.S1_a_at // Os.20541.1.S1_at // Os.50245.1.S1_x_at // Os.53340.1.S1_at // Os.54471.1.S1_at // Os.53188.1.S1_at // Os.27552.1.S1_a_at	1.18247	0.0881107
GO:0008170	molecular_function	N-methyltransferase activity	5	7	33	57381	3356	Os.52033.1.S1_at // Os.31816.2.S1_x_at // Os.52522.1.S1_at // Os.50866.1.S1_at // Os.27943.1.S1_s_at // Os.27943.1.S1_a_at // Os.54143.1.S1_at	1.85872	0.0920389

## Sheet: T6P-T6C
GOID	Ontology	Term	Level	q	m	t	k	probesets	log_odds_ratio	p
GO:0006950	biological_process	response to stress	2	13	1027	57381	173	Os.264.1.S1_at // Os.38812.1.S1_at // Os.2915.1.S1_at // Os.9222.1.S1_at // Os.165.1.S1_at // Os.12257.1.S1_at // Os.9401.1.S1_at // Os.12032.1.S1_at // Os.40139.1.A1_x_at // Os.9950.1.S1_at // Os.22731.1.S1_at // Os.22000.1.S1_at // Os.20230.1.S1_at	2.06988	0.003361
GO:0005976	biological_process	polysaccharide metabolic process	4	6	205	57381	173	Os.1191.1.S1_at // Os.4166.1.S1_at // Os.28032.1.A1_at // Os.51106.1.S1_at // Os.9212.1.S1_at // Os.22000.1.S1_at	3.27914	0.006727
GO:0006026	biological_process	aminoglycan catabolic process	5	3	27	57381	173	Os.1191.1.S1_at // Os.22000.1.S1_at // Os.20230.1.S1_at	5.20373	0.008274
GO:0006030	biological_process	chitin metabolic process	6	3	27	57381	173	Os.1191.1.S1_at // Os.22000.1.S1_at // Os.20230.1.S1_at	5.20373	0.008274
GO:0006032	biological_process	chitin catabolic process	7	3	27	57381	173	Os.1191.1.S1_at // Os.22000.1.S1_at // Os.20230.1.S1_at	5.20373	0.008274
GO:0006040	biological_process	amino sugar metabolic process	4	3	27	57381	173	Os.1191.1.S1_at // Os.22000.1.S1_at // Os.20230.1.S1_at	5.20373	0.008274
GO:0046348	biological_process	amino sugar catabolic process	5	3	27	57381	173	Os.1191.1.S1_at // Os.22000.1.S1_at // Os.20230.1.S1_at	5.20373	0.008274
GO:1901071	biological_process	glucosamine-containing compound metabolic process	5	3	27	57381	173	Os.1191.1.S1_at // Os.22000.1.S1_at // Os.20230.1.S1_at	5.20373	0.008274
GO:1901072	biological_process	glucosamine-containing compound catabolic process	6	3	27	57381	173	Os.1191.1.S1_at // Os.22000.1.S1_at // Os.20230.1.S1_at	5.20373	0.008274
GO:0050896	biological_process	response to stimulus	1	15	1562	57381	173	Os.264.1.S1_at // Os.38812.1.S1_at // Os.2915.1.S1_at // Os.9222.1.S1_at // Os.165.1.S1_at // Os.50938.1.S1_at // Os.12257.1.S1_at // Os.48513.1.S1_a_at // Os.9401.1.S1_at // Os.12032.1.S1_at // Os.40139.1.A1_x_at // Os.9950.1.S1_at // Os.22731.1.S1_at // Os.22000.1.S1_at // Os.20230.1.S1_at	1.67137	0.009216
GO:0009607	biological_process	response to biotic stimulus	2	3	30	57381	173	Os.165.1.S1_at // Os.22000.1.S1_at // Os.20230.1.S1_at	5.05173	0.010648
GO:0000272	biological_process	polysaccharide catabolic process	5	4	83	57381	173	Os.1191.1.S1_at // Os.28032.1.A1_at // Os.51106.1.S1_at // Os.22000.1.S1_at	3.99862	0.011774
GO:0005975	biological_process	carbohydrate metabolic process	3	11	922	57381	173	Os.1191.1.S1_at // Os.11510.1.S1_at // Os.11510.1.S1_s_at // Os.36264.1.S1_at // Os.36264.1.S1_x_at // Os.4166.1.S1_at // Os.28032.1.A1_at // Os.51106.1.S1_at // Os.9212.1.S1_at // Os.171.1.S1_at // Os.22000.1.S1_at	1.98447	0.011774
GO:0006022	biological_process	aminoglycan metabolic process	4	3	32	57381	173	Os.1191.1.S1_at // Os.22000.1.S1_at // Os.20230.1.S1_at	4.95862	0.011774
GO:0009408	biological_process	response to heat	4	3	34	57381	173	Os.12257.1.S1_at // Os.9950.1.S1_at // Os.22731.1.S1_at	4.87116	0.013725
GO:0016998	biological_process	cell wall macromolecule catabolic process	6	3	35	57381	173	Os.1191.1.S1_at // Os.22000.1.S1_at // Os.20230.1.S1_at	4.82934	0.014147
GO:1901136	biological_process	carbohydrate derivative catabolic process	4	3	40	57381	173	Os.1191.1.S1_at // Os.22000.1.S1_at // Os.20230.1.S1_at	4.63669	0.018891
GO:0009266	biological_process	response to temperature stimulus	3	3	43	57381	173	Os.12257.1.S1_at // Os.9950.1.S1_at // Os.22731.1.S1_at	4.53235	0.02194
GO:0050832	biological_process	defense response to fungus	5	2	9	57381	173	Os.22000.1.S1_at // Os.20230.1.S1_at	6.20373	0.022116
GO:0044710	biological_process	single-organism metabolic process	2	19	2639	57381	173	Os.264.1.S1_at // Os.6450.1.S1_at // Os.4717.1.S1_at // Os.11788.1.S1_at // Os.52874.1.S1_at // Os.6976.1.S1_s_at // Os.15917.1.S1_at // Os.4166.1.S1_at // Os.3406.1.S1_at // Os.12032.1.S1_at // Os.11335.3.S1_x_at // Os.9212.1.S1_at // Os.11193.1.S1_at // Os.7665.1.S1_at // OsAffx.13368.1.S1_at // Os.51049.1.S1_at // Os.7095.1.S1_at // Os.51541.1.S1_at // Os.27964.1.S1_at	1.25581	0.027413
GO:0008152	biological_process	metabolic process	1	41	8092	57381	173	Os.1191.1.S1_at // Os.25639.1.S1_at // Os.12535.1.S1_at // Os.264.1.S1_at // Os.22374.1.S2_a_at // Os.6450.1.S1_at // Os.26852.1.A1_at // Os.4717.1.S1_at // Os.11510.1.S1_at // Os.11788.1.S1_at // Os.11510.1.S1_s_at // Os.36264.1.S1_at // Os.36264.1.S1_x_at // Os.27379.1.S1_at // Os.52874.1.S1_at // Os.6976.1.S1_s_at // Os.28394.2.S1_s_at // Os.15917.1.S1_at // OsAffx.21790.1.S1_at // Os.57103.1.…	0.748929	0.03132
GO:0009620	biological_process	response to fungus	4	2	11	57381	173	Os.22000.1.S1_at // Os.20230.1.S1_at	5.91423	0.03132
GO:0044036	biological_process	cell wall macromolecule metabolic process	5	3	61	57381	173	Os.1191.1.S1_at // Os.22000.1.S1_at // Os.20230.1.S1_at	4.02788	0.049888
GO:0006073	biological_process	cellular glucan metabolic process	6	4	144	57381	173	Os.4166.1.S1_at // Os.28032.1.A1_at // Os.51106.1.S1_at // Os.9212.1.S1_at	3.20373	0.053722
GO:0044042	biological_process	glucan metabolic process	5	4	144	57381	173	Os.4166.1.S1_at // Os.28032.1.A1_at // Os.51106.1.S1_at // Os.9212.1.S1_at	3.20373	0.053722
GO:0051707	biological_process	response to other organism	3	2	16	57381	173	Os.22000.1.S1_at // Os.20230.1.S1_at	5.37366	0.056408
GO:0009057	biological_process	macromolecule catabolic process	4	5	265	57381	173	Os.1191.1.S1_at // Os.28032.1.A1_at // Os.51106.1.S1_at // Os.22000.1.S1_at // Os.20230.1.S1_at	2.64574	0.067456
GO:0071554	biological_process	cell wall organization or biogenesis	3	4	156	57381	173	Os.1191.1.S1_at // Os.22908.1.S1_at // Os.22000.1.S1_at // Os.20230.1.S1_at	3.08826	0.067456
GO:0044264	biological_process	cellular polysaccharide metabolic process	5	4	156	57381	173	Os.4166.1.S1_at // Os.28032.1.A1_at // Os.51106.1.S1_at // Os.9212.1.S1_at	3.08826	0.067456
GO:1901565	biological_process	organonitrogen compound catabolic process	4	3	73	57381	173	Os.1191.1.S1_at // Os.22000.1.S1_at // Os.20230.1.S1_at	3.76879	0.071774
GO:0005977	biological_process	glycogen metabolic process	7	2	20	57381	173	Os.4166.1.S1_at // Os.9212.1.S1_at	5.05173	0.079065
GO:0005978	biological_process	glycogen biosynthetic process	9	2	20	57381	173	Os.4166.1.S1_at // Os.9212.1.S1_at	5.05173	0.079065
GO:0006112	biological_process	energy reserve metabolic process	5	2	20	57381	173	Os.4166.1.S1_at // Os.9212.1.S1_at	5.05173	0.079065
GO:0005576	cellular_component	extracellular region	1	10	300	57381	173	Os.32459.1.S1_at // Os.323.1.S1_at // Os.12713.1.S2_a_at // Os.4653.1.S1_at // Os.37729.1.S1_s_at // Os.22908.1.S1_at // Os.28032.1.A1_at // Os.19861.1.S1_at // Os.51106.1.S1_at // Os.51049.1.S1_at	3.46677	2.44e-05
GO:0043227	cellular_component	membrane-bounded organelle	2	26	3657	57381	173	Os.6043.1.S1_at // OsAffx.11963.1.S1_at // Os.22796.1.S1_at // Os.6219.1.S1_at // Os.2915.1.S1_at // Os.56267.1.S1_at // Os.7475.1.S1_at // Os.2347.1.S1_a_at // Os.6976.1.S1_s_at // Os.54793.1.S1_at // Os.12257.1.S1_at // Os.4166.1.S1_at // Os.48513.1.S1_a_at // OsAffx.32170.1.S1_at // Os.3406.1.S1_at // Os.12032.1.S1_at // Os.56322.1.S1_at // Os.49751.1.S1_at // Os.9950.1.S1_at // Os.16659.1.S2_…	1.23765	0.006727
GO:0043231	cellular_component	intracellular membrane-bounded organelle	6	26	3657	57381	173	Os.6043.1.S1_at // OsAffx.11963.1.S1_at // Os.22796.1.S1_at // Os.6219.1.S1_at // Os.2915.1.S1_at // Os.56267.1.S1_at // Os.7475.1.S1_at // Os.2347.1.S1_a_at // Os.6976.1.S1_s_at // Os.54793.1.S1_at // Os.12257.1.S1_at // Os.4166.1.S1_at // Os.48513.1.S1_a_at // OsAffx.32170.1.S1_at // Os.3406.1.S1_at // Os.12032.1.S1_at // Os.56322.1.S1_at // Os.49751.1.S1_at // Os.9950.1.S1_at // Os.16659.1.S2_…	1.23765	0.006727
GO:0043226	cellular_component	organelle	1	27	4246	57381	173	Os.6043.1.S1_at // OsAffx.11963.1.S1_at // Os.22796.1.S1_at // Os.6219.1.S1_at // Os.2915.1.S1_at // Os.56267.1.S1_at // Os.7475.1.S1_at // Os.2347.1.S1_a_at // Os.6976.1.S1_s_at // Os.54793.1.S1_at // Os.12257.1.S1_at // Os.4166.1.S1_at // Os.48513.1.S1_a_at // OsAffx.32170.1.S1_at // Os.12239.1.S1_at // Os.3406.1.S1_at // Os.12032.1.S1_at // Os.56322.1.S1_at // Os.49751.1.S1_at // Os.9950.1.S1_…	1.07666	0.015188
GO:0043229	cellular_component	intracellular organelle	5	27	4246	57381	173	Os.6043.1.S1_at // OsAffx.11963.1.S1_at // Os.22796.1.S1_at // Os.6219.1.S1_at // Os.2915.1.S1_at // Os.56267.1.S1_at // Os.7475.1.S1_at // Os.2347.1.S1_a_at // Os.6976.1.S1_s_at // Os.54793.1.S1_at // Os.12257.1.S1_at // Os.4166.1.S1_at // Os.48513.1.S1_a_at // OsAffx.32170.1.S1_at // Os.12239.1.S1_at // Os.3406.1.S1_at // Os.12032.1.S1_at // Os.56322.1.S1_at // Os.49751.1.S1_at // Os.9950.1.S1_…	1.07666	0.015188
GO:0005623	cellular_component	cell	1	34	6038	57381	173	Os.6043.1.S1_at // OsAffx.11963.1.S1_at // Os.22796.1.S1_at // Os.6219.1.S1_at // Os.8770.1.S1_at // Os.2915.1.S1_at // Os.56267.1.S1_at // Os.7475.1.S1_at // Os.2347.1.S1_a_at // Os.9222.1.S1_at // Os.22908.1.S1_at // Os.28649.1.S1_at // Os.6976.1.S1_s_at // Os.54793.1.S1_at // Os.12257.1.S1_at // Os.4166.1.S1_at // Os.48513.1.S1_a_at // Os.11330.1.S2_at // OsAffx.32170.1.S1_at // Os.12239.1.S1_…	0.901265	0.018891
GO:0044464	cellular_component	cell part	2	34	6038	57381	173	Os.6043.1.S1_at // OsAffx.11963.1.S1_at // Os.22796.1.S1_at // Os.6219.1.S1_at // Os.8770.1.S1_at // Os.2915.1.S1_at // Os.56267.1.S1_at // Os.7475.1.S1_at // Os.2347.1.S1_a_at // Os.9222.1.S1_at // Os.22908.1.S1_at // Os.28649.1.S1_at // Os.6976.1.S1_s_at // Os.54793.1.S1_at // Os.12257.1.S1_at // Os.4166.1.S1_at // Os.48513.1.S1_a_at // Os.11330.1.S2_at // OsAffx.32170.1.S1_at // Os.12239.1.S1_…	0.901265	0.018891
GO:0005634	cellular_component	nucleus	7	15	1806	57381	173	Os.6043.1.S1_at // OsAffx.11963.1.S1_at // Os.22796.1.S1_at // Os.6219.1.S1_at // Os.56267.1.S1_at // Os.2347.1.S1_a_at // Os.54793.1.S1_at // Os.48513.1.S1_a_at // Os.12032.1.S1_at // Os.56322.1.S1_at // Os.49751.1.S1_at // Os.16659.1.S2_at // Os.18607.1.S1_at // Os.38278.1.S1_at // Os.32618.1.S1_at	1.46197	0.027413
GO:0005622	cellular_component	intracellular	3	31	5718	57381	173	Os.6043.1.S1_at // OsAffx.11963.1.S1_at // Os.22796.1.S1_at // Os.6219.1.S1_at // Os.8770.1.S1_at // Os.2915.1.S1_at // Os.56267.1.S1_at // Os.7475.1.S1_at // Os.2347.1.S1_a_at // Os.28649.1.S1_at // Os.6976.1.S1_s_at // Os.54793.1.S1_at // Os.12257.1.S1_at // Os.4166.1.S1_at // Os.48513.1.S1_a_at // OsAffx.32170.1.S1_at // Os.12239.1.S1_at // Os.3406.1.S1_at // Os.12032.1.S1_at // Os.56322.1.S1_…	0.846559	0.053722
GO:0044424	cellular_component	intracellular part	4	29	5217	57381	173	Os.6043.1.S1_at // OsAffx.11963.1.S1_at // Os.22796.1.S1_at // Os.6219.1.S1_at // Os.2915.1.S1_at // Os.56267.1.S1_at // Os.7475.1.S1_at // Os.2347.1.S1_a_at // Os.6976.1.S1_s_at // Os.54793.1.S1_at // Os.12257.1.S1_at // Os.4166.1.S1_at // Os.48513.1.S1_a_at // OsAffx.32170.1.S1_at // Os.12239.1.S1_at // Os.3406.1.S1_at // Os.12032.1.S1_at // Os.56322.1.S1_at // Os.49751.1.S1_at // Os.11335.3.S1…	0.882634	0.053722
GO:0003824	molecular_function	catalytic activity	1	49	9191	57381	173	Os.1191.1.S1_at // Os.22796.1.S1_at // Os.12535.1.S1_at // Os.264.1.S1_at // Os.22374.1.S2_a_at // Os.11798.1.S1_at // Os.24851.1.S1_at // Os.6450.1.S1_at // Os.12922.1.S1_at // Os.26852.1.A1_at // Os.4717.1.S1_at // Os.37620.1.S1_at // Os.11510.1.S1_at // Os.11788.1.S1_at // Os.11510.1.S1_s_at // Os.47388.1.S1_s_at // Os.2347.1.S1_a_at // Os.36264.1.S1_at // Os.36264.1.S1_x_at // Os.27379.1.S1_a…	0.822361	0.005947
GO:0004867	molecular_function	serine-type endopeptidase inhibitor activity	5	5	42	57381	173	Os.32459.1.S1_at // Os.12713.1.S2_a_at // Os.4653.1.S1_at // Os.37729.1.S1_s_at // Os.38812.1.S1_at	5.30327	0.000113
GO:0004866	molecular_function	endopeptidase inhibitor activity	4	5	51	57381	173	Os.32459.1.S1_at // Os.12713.1.S2_a_at // Os.4653.1.S1_at // Os.37729.1.S1_s_at // Os.38812.1.S1_at	5.02316	0.00017
GO:0030414	molecular_function	peptidase inhibitor activity	3	5	51	57381	173	Os.32459.1.S1_at // Os.12713.1.S2_a_at // Os.4653.1.S1_at // Os.37729.1.S1_s_at // Os.38812.1.S1_at	5.02316	0.00017
GO:0061134	molecular_function	peptidase regulator activity	2	5	51	57381	173	Os.32459.1.S1_at // Os.12713.1.S2_a_at // Os.4653.1.S1_at // Os.37729.1.S1_s_at // Os.38812.1.S1_at	5.02316	0.00017
GO:0061135	molecular_function	endopeptidase regulator activity	3	5	51	57381	173	Os.32459.1.S1_at // Os.12713.1.S2_a_at // Os.4653.1.S1_at // Os.37729.1.S1_s_at // Os.38812.1.S1_at	5.02316	0.00017
GO:0004553	molecular_function	hydrolase activity, hydrolyzing O-glycosyl compounds	4	10	458	57381	173	Os.1191.1.S1_at // Os.11510.1.S1_at // Os.11510.1.S1_s_at // Os.36264.1.S1_at // Os.36264.1.S1_x_at // Os.28032.1.A1_at // Os.51106.1.S1_at // Os.171.1.S1_at // Os.22000.1.S1_at // Os.20230.1.S1_at	2.85638	0.000471
GO:0016798	molecular_function	hydrolase activity, acting on glycosyl bonds	3	10	482	57381	173	Os.1191.1.S1_at // Os.11510.1.S1_at // Os.11510.1.S1_s_at // Os.36264.1.S1_at // Os.36264.1.S1_x_at // Os.28032.1.A1_at // Os.51106.1.S1_at // Os.171.1.S1_at // Os.22000.1.S1_at // Os.20230.1.S1_at	2.7827	0.000674
GO:0043169	molecular_function	cation binding	3	27	3367	57381	173	Os.50057.1.S1_at // Os.6219.1.S1_at // Os.8770.1.S1_at // Os.264.1.S1_at // Os.26852.1.A1_at // Os.4717.1.S1_at // Os.11510.1.S1_at // Os.11510.1.S1_s_at // Os.36264.1.S1_at // Os.36264.1.S1_x_at // Os.27569.1.S2_at // Os.28649.1.S1_at // Os.34841.1.S1_at // Os.28394.2.S1_s_at // Os.54793.1.S1_at // Os.15917.1.S1_at // Os.57103.1.S1_at // Os.3406.1.S1_at // Os.9448.1.A1_at // Os.48351.1.S1_at // …	1.4113	0.000862
GO:0016787	molecular_function	hydrolase activity	2	25	3008	57381	173	Os.1191.1.S1_at // Os.22796.1.S1_at // Os.12535.1.S1_at // Os.24851.1.S1_at // Os.12922.1.S1_at // Os.37620.1.S1_at // Os.11510.1.S1_at // Os.11510.1.S1_s_at // Os.47388.1.S1_s_at // Os.2347.1.S1_a_at // Os.36264.1.S1_at // Os.36264.1.S1_x_at // Os.52874.1.S1_at // Os.28394.2.S1_s_at // Os.51184.1.S1_at // Os.28032.1.A1_at // Os.9401.1.S1_at // Os.51106.1.S1_at // Os.49751.1.S1_at // Os.171.1.S1_…	1.46293	0.001036
GO:0004568	molecular_function	chitinase activity	5	4	41	57381	173	Os.1191.1.S1_at // Os.171.1.S1_at // Os.22000.1.S1_at // Os.20230.1.S1_at	5.0161	0.001641
GO:0004857	molecular_function	enzyme inhibitor activity	2	5	127	57381	173	Os.32459.1.S1_at // Os.12713.1.S2_a_at // Os.4653.1.S1_at // Os.37729.1.S1_s_at // Os.38812.1.S1_at	3.7069	0.006886
GO:0005488	molecular_function	binding	1	54	10779	57381	173	Os.50057.1.S1_at // OsAffx.11963.1.S1_at // Os.22796.1.S1_at // Os.25639.1.S1_at // Os.6219.1.S1_at // Os.8770.1.S1_at // Os.264.1.S1_at // Os.24851.1.S1_at // Os.12922.1.S1_at // Os.26852.1.A1_at // Os.4717.1.S1_at // Os.11510.1.S1_at // Os.11510.1.S1_s_at // Os.47388.1.S1_s_at // Os.56267.1.S1_at // Os.2347.1.S1_a_at // Os.36264.1.S1_at // Os.36264.1.S1_x_at // Os.27379.1.S1_at // Os.27569.1.S2…	0.732609	0.008274
GO:0043167	molecular_function	ion binding	2	37	6641	57381	173	Os.50057.1.S1_at // Os.22796.1.S1_at // Os.6219.1.S1_at // Os.8770.1.S1_at // Os.264.1.S1_at // Os.24851.1.S1_at // Os.26852.1.A1_at // Os.4717.1.S1_at // Os.11510.1.S1_at // Os.11510.1.S1_s_at // Os.2347.1.S1_a_at // Os.36264.1.S1_at // Os.36264.1.S1_x_at // Os.27569.1.S2_at // Os.28649.1.S1_at // Os.34841.1.S1_at // Os.28394.2.S1_s_at // Os.54793.1.S1_at // Os.15917.1.S1_at // OsAffx.21790.1.S1…	0.885926	0.014138
GO:0046872	molecular_function	metal ion binding	4	22	3129	57381	173	Os.50057.1.S1_at // Os.6219.1.S1_at // Os.8770.1.S1_at // Os.264.1.S1_at // Os.26852.1.A1_at // Os.4717.1.S1_at // Os.27569.1.S2_at // Os.28649.1.S1_at // Os.34841.1.S1_at // Os.28394.2.S1_s_at // Os.54793.1.S1_at // Os.15917.1.S1_at // Os.57103.1.S1_at // Os.3406.1.S1_at // Os.9448.1.A1_at // Os.48351.1.S1_at // Os.18922.2.S1_at // Os.7902.1.S1_at // Os.11193.1.S1_at // OsAffx.13368.1.S1_at // O…	1.2216	0.015801
GO:0033897	molecular_function	ribonuclease T2 activity	8	2	9	57381	173	Os.12922.1.S1_at // Os.47388.1.S1_s_at	6.20373	0.022116
GO:0016892	molecular_function	endoribonuclease activity, producing 3'-phosphomonoesters	7	2	13	57381	173	Os.12922.1.S1_at // Os.47388.1.S1_s_at	5.67322	0.041946
GO:0016894	molecular_function	endonuclease activity, active with either ribo- or deoxyribonucleic acids and producing 3'-phosphomonoesters	6	2	13	57381	173	Os.12922.1.S1_at // Os.47388.1.S1_s_at	5.67322	0.041946
GO:0030234	molecular_function	enzyme regulator activity	1	5	240	57381	173	Os.32459.1.S1_at // Os.12713.1.S2_a_at // Os.4653.1.S1_at // Os.37729.1.S1_s_at // Os.38812.1.S1_at	2.7887	0.049888

## Sheet: T6N-T6C
GOID	Ontology	Term	Level	q	m	t	k	probesets	log_odds_ratio	p
GO:0006869	biological_process	lipid transport	5	12	83	57371	211	Os.6838.1.S1_at // Os.37890.1.S1_s_at // OsAffx.18589.1.S1_s_at // Os.37890.1.S1_at // Os.10171.1.S1_at // Os.27520.2.S1_x_at // Os.11169.1.S1_a_at // Os.36913.1.S1_at // Os.6274.1.S1_at // Os.27520.1.S1_at // Os.38235.2.S1_x_at // OsAffx.26492.1.S1_at	5.29686	1.79e-13
GO:0010876	biological_process	lipid localization	3	12	83	57371	211	Os.6838.1.S1_at // Os.37890.1.S1_s_at // OsAffx.18589.1.S1_s_at // Os.37890.1.S1_at // Os.10171.1.S1_at // Os.27520.2.S1_x_at // Os.11169.1.S1_a_at // Os.36913.1.S1_at // Os.6274.1.S1_at // Os.27520.1.S1_at // Os.38235.2.S1_x_at // OsAffx.26492.1.S1_at	5.29686	1.79e-13
GO:0006950	biological_process	response to stress	2	22	1027	57371	211	Os.2237.1.S1_at // Os.11313.1.S1_at // Os.48206.1.S1_at // Os.55918.1.S1_at // Os.11549.1.S1_at // Os.38812.1.S1_at // Os.9222.1.S1_at // Os.9169.1.S1_x_at // Os.20289.1.S1_at // Os.52833.1.S1_at // Os.22000.1.S1_at // Os.165.1.S1_at // Os.5031.1.S1_at // Os.264.1.S1_at // Os.12032.1.S1_at // Os.2915.1.S1_at // Os.36283.1.S1_at // Os.20230.1.S1_at // Os.10652.1.S1_at // Os.40139.1.A1_x_at // Os.5…	2.54215	1.11e-08
GO:0009607	biological_process	response to biotic stimulus	2	6	30	57371	211	Os.11313.1.S1_at // Os.20289.1.S1_at // Os.22000.1.S1_at // Os.165.1.S1_at // Os.5031.1.S1_at // Os.20230.1.S1_at	5.76501	2.37e-07
GO:0050896	biological_process	response to stimulus	1	23	1562	57371	211	Os.2237.1.S1_at // Os.11313.1.S1_at // Os.48206.1.S1_at // Os.55918.1.S1_at // Os.11549.1.S1_at // Os.38812.1.S1_at // Os.9222.1.S1_at // Os.9169.1.S1_x_at // Os.20289.1.S1_at // Os.52833.1.S1_at // Os.22000.1.S1_at // Os.165.1.S1_at // Os.5031.1.S1_at // Os.264.1.S1_at // Os.12032.1.S1_at // Os.2915.1.S1_at // Os.36283.1.S1_at // Os.20230.1.S1_at // Os.10652.1.S1_at // Os.40139.1.A1_x_at // Os.5…	2.00132	3.41e-06
GO:0044765	biological_process	single-organism transport	4	20	1250	57371	211	Os.6838.1.S1_at // Os.9222.1.S1_at // Os.37890.1.S1_s_at // Os.34841.1.S1_at // OsAffx.18589.1.S1_s_at // Os.37890.1.S1_at // Os.11330.1.S2_at // Os.52796.2.S1_x_at // Os.10171.1.S1_at // Os.1193.1.S1_at // Os.27520.2.S1_x_at // Os.46160.2.S1_at // Os.11169.1.S1_a_at // Os.36913.1.S1_at // Os.2617.2.S1_a_at // Os.6274.1.S1_at // Os.52978.1.S1_at // Os.27520.1.S1_at // Os.38235.2.S1_x_at // OsAffx…	2.12115	5.1e-06
GO:0006026	biological_process	aminoglycan catabolic process	5	5	27	57371	211	Os.20289.1.S1_at // Os.22000.1.S1_at // Os.22058.1.S1_at // Os.3415.1.S1_s_at // Os.20230.1.S1_at	5.65397	5.1e-06
GO:0006030	biological_process	chitin metabolic process	6	5	27	57371	211	Os.20289.1.S1_at // Os.22000.1.S1_at // Os.22058.1.S1_at // Os.3415.1.S1_s_at // Os.20230.1.S1_at	5.65397	5.1e-06
GO:0006032	biological_process	chitin catabolic process	7	5	27	57371	211	Os.20289.1.S1_at // Os.22000.1.S1_at // Os.22058.1.S1_at // Os.3415.1.S1_s_at // Os.20230.1.S1_at	5.65397	5.1e-06
GO:0006040	biological_process	amino sugar metabolic process	4	5	27	57371	211	Os.20289.1.S1_at // Os.22000.1.S1_at // Os.22058.1.S1_at // Os.3415.1.S1_s_at // Os.20230.1.S1_at	5.65397	5.1e-06
GO:0046348	biological_process	amino sugar catabolic process	5	5	27	57371	211	Os.20289.1.S1_at // Os.22000.1.S1_at // Os.22058.1.S1_at // Os.3415.1.S1_s_at // Os.20230.1.S1_at	5.65397	5.1e-06
GO:1901071	biological_process	glucosamine-containing compound metabolic process	5	5	27	57371	211	Os.20289.1.S1_at // Os.22000.1.S1_at // Os.22058.1.S1_at // Os.3415.1.S1_s_at // Os.20230.1.S1_at	5.65397	5.1e-06
GO:1901072	biological_process	glucosamine-containing compound catabolic process	6	5	27	57371	211	Os.20289.1.S1_at // Os.22000.1.S1_at // Os.22058.1.S1_at // Os.3415.1.S1_s_at // Os.20230.1.S1_at	5.65397	5.1e-06
GO:0033036	biological_process	macromolecule localization	2	12	426	57371	211	Os.6838.1.S1_at // Os.37890.1.S1_s_at // OsAffx.18589.1.S1_s_at // Os.37890.1.S1_at // Os.10171.1.S1_at // Os.27520.2.S1_x_at // Os.11169.1.S1_a_at // Os.36913.1.S1_at // Os.6274.1.S1_at // Os.27520.1.S1_at // Os.38235.2.S1_x_at // OsAffx.26492.1.S1_at	2.93719	7.28e-06
GO:0006022	biological_process	aminoglycan metabolic process	4	5	32	57371	211	Os.20289.1.S1_at // Os.22000.1.S1_at // Os.22058.1.S1_at // Os.3415.1.S1_s_at // Os.20230.1.S1_at	5.40886	1.11e-05
GO:0016998	biological_process	cell wall macromolecule catabolic process	6	5	35	57371	211	Os.20289.1.S1_at // Os.22000.1.S1_at // Os.22058.1.S1_at // Os.3415.1.S1_s_at // Os.20230.1.S1_at	5.27958	1.71e-05
GO:0006810	biological_process	transport	3	22	1691	57371	211	Os.6838.1.S1_at // Os.9222.1.S1_at // Os.37890.1.S1_s_at // Os.34841.1.S1_at // OsAffx.18589.1.S1_s_at // Os.37890.1.S1_at // Os.11330.1.S2_at // Os.52796.2.S1_x_at // Os.10171.1.S1_at // Os.47946.1.S1_s_at // Os.1193.1.S1_at // Os.27520.2.S1_x_at // Os.46160.2.S1_at // Os.11169.1.S1_a_at // Os.36913.1.S1_at // Os.2617.2.S1_a_at // Os.6274.1.S1_at // Os.52978.1.S1_at // Os.27520.1.S1_at // Os.382…	1.82271	3.01e-05
GO:0051234	biological_process	establishment of localization	2	22	1691	57371	211	Os.6838.1.S1_at // Os.9222.1.S1_at // Os.37890.1.S1_s_at // Os.34841.1.S1_at // OsAffx.18589.1.S1_s_at // Os.37890.1.S1_at // Os.11330.1.S2_at // Os.52796.2.S1_x_at // Os.10171.1.S1_at // Os.47946.1.S1_s_at // Os.1193.1.S1_at // Os.27520.2.S1_x_at // Os.46160.2.S1_at // Os.11169.1.S1_a_at // Os.36913.1.S1_at // Os.2617.2.S1_a_at // Os.6274.1.S1_at // Os.52978.1.S1_at // Os.27520.1.S1_at // Os.382…	1.82271	3.01e-05
GO:0051179	biological_process	localization	1	22	1699	57371	211	Os.6838.1.S1_at // Os.9222.1.S1_at // Os.37890.1.S1_s_at // Os.34841.1.S1_at // OsAffx.18589.1.S1_s_at // Os.37890.1.S1_at // Os.11330.1.S2_at // Os.52796.2.S1_x_at // Os.10171.1.S1_at // Os.47946.1.S1_s_at // Os.1193.1.S1_at // Os.27520.2.S1_x_at // Os.46160.2.S1_at // Os.11169.1.S1_a_at // Os.36913.1.S1_at // Os.2617.2.S1_a_at // Os.6274.1.S1_at // Os.52978.1.S1_at // Os.27520.1.S1_at // Os.382…	1.8159	3.06e-05
GO:1901136	biological_process	carbohydrate derivative catabolic process	4	5	40	57371	211	Os.20289.1.S1_at // Os.22000.1.S1_at // Os.22058.1.S1_at // Os.3415.1.S1_s_at // Os.20230.1.S1_at	5.08694	3.06e-05
GO:0009611	biological_process	response to wounding	3	4	17	57371	211	Os.48206.1.S1_at // Os.38812.1.S1_at // Os.9169.1.S1_x_at // Os.36283.1.S1_at	5.99947	3.12e-05
GO:0071702	biological_process	organic substance transport	4	12	580	57371	211	Os.6838.1.S1_at // Os.37890.1.S1_s_at // OsAffx.18589.1.S1_s_at // Os.37890.1.S1_at // Os.10171.1.S1_at // Os.27520.2.S1_x_at // Os.11169.1.S1_a_at // Os.36913.1.S1_at // Os.6274.1.S1_at // Os.27520.1.S1_at // Os.38235.2.S1_x_at // OsAffx.26492.1.S1_at	2.49199	0.000134
GO:0055114	biological_process	oxidation-reduction process	3	19	1463	57371	211	Os.2237.1.S1_at // Os.55918.1.S1_at // Os.11549.1.S1_at // Os.10510.1.S1_at // Os.52833.1.S1_at // Os.264.1.S1_at // Os.4717.1.S1_at // Os.17112.1.S1_at // OsAffx.29770.1.S1_at // Os.9212.1.S1_at // Os.4766.1.S1_at // Os.21634.1.S1_at // Os.4166.1.S1_at // Os.7935.1.S1_at // Os.19283.1.S1_s_at // Os.5295.1.S1_at // Os.55595.1.S1_at // Os.27638.1.S1_at // Os.31088.1.S1_at	1.82015	0.000156
GO:0044036	biological_process	cell wall macromolecule metabolic process	5	5	61	57371	211	Os.20289.1.S1_at // Os.22000.1.S1_at // Os.22058.1.S1_at // Os.3415.1.S1_s_at // Os.20230.1.S1_at	4.47813	0.000205
GO:0050832	biological_process	defense response to fungus	5	3	9	57371	211	Os.20289.1.S1_at // Os.22000.1.S1_at // Os.20230.1.S1_at	6.50197	0.000246
GO:1901565	biological_process	organonitrogen compound catabolic process	4	5	73	57371	211	Os.20289.1.S1_at // Os.22000.1.S1_at // Os.22058.1.S1_at // Os.3415.1.S1_s_at // Os.20230.1.S1_at	4.21904	0.000448
GO:0009620	biological_process	response to fungus	4	3	11	57371	211	Os.20289.1.S1_at // Os.22000.1.S1_at // Os.20230.1.S1_at	6.21247	0.000448
GO:0051707	biological_process	response to other organism	3	3	16	57371	211	Os.20289.1.S1_at // Os.22000.1.S1_at // Os.20230.1.S1_at	5.6719	0.00141
GO:0008152	biological_process	metabolic process	1	52	8092	57371	211	Os.2237.1.S1_at // Os.55918.1.S1_at // Os.11549.1.S1_at // Os.10510.1.S1_at // Os.54545.1.S1_at // Os.22374.1.S2_a_at // Os.12535.1.S1_at // Os.170.1.S1_at // Os.20289.1.S1_at // Os.52833.1.S1_at // Os.22000.1.S1_at // Os.22058.1.S1_at // Os.264.1.S1_at // Os.19375.1.S1_at // Os.50342.1.S1_at // Os.27794.1.S1_at // Os.4717.1.S1_at // Os.17112.1.S1_at // Os.12032.1.S1_at // Os.11510.1.S1_at // Os.…	0.805094	0.00169
GO:0006979	biological_process	response to oxidative stress	3	6	180	57371	211	Os.2237.1.S1_at // Os.55918.1.S1_at // Os.11549.1.S1_at // Os.52833.1.S1_at // Os.264.1.S1_at // Os.55595.1.S1_at	3.18004	0.002891
GO:0044710	biological_process	single-organism metabolic process	2	23	2639	57371	211	Os.2237.1.S1_at // Os.55918.1.S1_at // Os.11549.1.S1_at // Os.10510.1.S1_at // Os.52833.1.S1_at // Os.264.1.S1_at // Os.19375.1.S1_at // Os.4717.1.S1_at // Os.17112.1.S1_at // Os.12032.1.S1_at // Os.54869.1.S1_at // OsAffx.29770.1.S1_at // Os.9212.1.S1_at // Os.4766.1.S1_at // Os.21634.1.S1_at // Os.4166.1.S1_at // Os.7935.1.S1_at // Os.19283.1.S1_s_at // Os.6450.1.S1_at // Os.5295.1.S1_at // Os.…	1.24472	0.005608
GO:0006952	biological_process	defense response	3	8	400	57371	211	Os.11313.1.S1_at // Os.20289.1.S1_at // Os.22000.1.S1_at // Os.165.1.S1_at // Os.5031.1.S1_at // Os.12032.1.S1_at // Os.20230.1.S1_at // Os.10652.1.S1_at	2.44308	0.005832
GO:0044699	biological_process	single-organism process	1	26	3348	57371	211	Os.6838.1.S1_at // Os.9222.1.S1_at // Os.37890.1.S1_s_at // Os.34841.1.S1_at // Os.20289.1.S1_at // Os.22000.1.S1_at // OsAffx.18589.1.S1_s_at // Os.22058.1.S1_at // Os.37890.1.S1_at // Os.11330.1.S2_at // Os.3415.1.S1_s_at // Os.52796.2.S1_x_at // Os.10171.1.S1_at // Os.20230.1.S1_at // Os.1193.1.S1_at // Os.27520.2.S1_x_at // Os.46160.2.S1_at // Os.11169.1.S1_a_at // Os.36913.1.S1_at // Os.2617…	1.07829	0.01155
GO:0009617	biological_process	response to bacterium	4	2	7	57371	211	Os.20289.1.S1_at // Os.20230.1.S1_at	6.27958	0.01155
GO:0042742	biological_process	defense response to bacterium	5	2	7	57371	211	Os.20289.1.S1_at // Os.20230.1.S1_at	6.27958	0.01155
GO:0071554	biological_process	cell wall organization or biogenesis	3	5	156	57371	211	Os.20289.1.S1_at // Os.22000.1.S1_at // Os.22058.1.S1_at // Os.3415.1.S1_s_at // Os.20230.1.S1_at	3.12346	0.012019
GO:0006721	biological_process	terpenoid metabolic process	6	3	39	57371	211	Os.12032.1.S1_at // Os.21634.1.S1_at // Os.6450.1.S1_at	4.3865	0.016292
GO:0051704	biological_process	multi-organism process	1	4	94	57371	211	Os.9836.1.S1_at // Os.20289.1.S1_at // Os.22000.1.S1_at // Os.20230.1.S1_at	3.53235	0.016523
GO:0005975	biological_process	carbohydrate metabolic process	3	11	922	57371	211	Os.170.1.S1_at // Os.22000.1.S1_at // Os.22058.1.S1_at // Os.11510.1.S1_at // Os.3415.1.S1_s_at // Os.11510.1.S1_s_at // Os.9212.1.S1_at // Os.3121.1.S1_at // Os.14978.1.S1_a_at // Os.4166.1.S1_at // Os.37717.1.A1_s_at	1.69774	0.025958
GO:0015696	biological_process	ammonium transport	8	2	12	57371	211	Os.52796.2.S1_x_at // Os.1193.1.S1_at	5.50197	0.031821
GO:0005976	biological_process	polysaccharide metabolic process	4	5	205	57371	211	Os.22000.1.S1_at // Os.22058.1.S1_at // Os.3415.1.S1_s_at // Os.9212.1.S1_at // Os.4166.1.S1_at	2.72938	0.035995
GO:0009685	biological_process	gibberellin metabolic process	8	2	13	57371	211	Os.12032.1.S1_at // Os.21634.1.S1_at	5.3865	0.035995
GO:0016101	biological_process	diterpenoid metabolic process	7	2	13	57371	211	Os.12032.1.S1_at // Os.21634.1.S1_at	5.3865	0.035995
GO:0006720	biological_process	isoprenoid metabolic process	5	3	63	57371	211	Os.12032.1.S1_at // Os.21634.1.S1_at // Os.6450.1.S1_at	3.69462	0.056011
GO:0015698	biological_process	inorganic anion transport	7	3	68	57371	211	Os.52796.2.S1_x_at // Os.1193.1.S1_at // Os.46160.2.S1_at	3.58444	0.068846
GO:0005977	biological_process	glycogen metabolic process	7	2	20	57371	211	Os.9212.1.S1_at // Os.4166.1.S1_at	4.76501	0.078756
GO:0005978	biological_process	glycogen biosynthetic process	9	2	20	57371	211	Os.9212.1.S1_at // Os.4166.1.S1_at	4.76501	0.078756
GO:0006112	biological_process	energy reserve metabolic process	5	2	20	57371	211	Os.9212.1.S1_at // Os.4166.1.S1_at	4.76501	0.078756
GO:0009057	biological_process	macromolecule catabolic process	4	5	265	57371	211	Os.20289.1.S1_at // Os.22000.1.S1_at // Os.22058.1.S1_at // Os.3415.1.S1_s_at // Os.20230.1.S1_at	2.35901	0.096464
GO:0005576	cellular_component	extracellular region	1	12	300	57371	211	Os.12713.1.S2_a_at // Os.37729.1.S1_s_at // Os.4653.1.S1_at // Os.9836.1.S1_at // Os.32459.1.S1_at // Os.51929.1.S1_at // Os.51848.1.S1_x_at // Os.22594.1.S1_at // Os.323.1.S1_at // Os.32459.2.S1_x_at // Os.2404.1.S1_at // Os.31088.1.S1_at	3.44308	2.73e-07
GO:0003824	molecular_function	catalytic activity	1	65	9191	57371	211	Os.2237.1.S1_at // Os.12922.1.S1_at // Os.47388.1.S1_s_at // Os.55918.1.S1_at // Os.11549.1.S1_at // Os.10510.1.S1_at // Os.54545.1.S1_at // Os.22374.1.S2_a_at // Os.37890.1.S1_s_at // Os.12535.1.S1_at // Os.170.1.S1_at // Os.20289.1.S1_at // Os.52833.1.S1_at // Os.22000.1.S1_at // Os.22058.1.S1_at // Os.264.1.S1_at // Os.19375.1.S1_at // Os.50342.1.S1_at // Os.37890.1.S1_at // Os.27794.1.S1_at /…	0.943297	6.35e-06
GO:0004867	molecular_function	serine-type endopeptidase inhibitor activity	5	10	42	57371	211	Os.12713.1.S2_a_at // Os.37729.1.S1_s_at // Os.4653.1.S1_at // Os.48206.1.S1_at // Os.32459.1.S1_at // Os.38812.1.S1_at // Os.9169.1.S1_x_at // Os.36283.1.S1_at // Os.22594.1.S1_at // Os.32459.2.S1_x_at	6.01655	2.11e-13
GO:0004866	molecular_function	endopeptidase inhibitor activity	4	10	51	57371	211	Os.12713.1.S2_a_at // Os.37729.1.S1_s_at // Os.4653.1.S1_at // Os.48206.1.S1_at // Os.32459.1.S1_at // Os.38812.1.S1_at // Os.9169.1.S1_x_at // Os.36283.1.S1_at // Os.22594.1.S1_at // Os.32459.2.S1_x_at	5.73644	1.07e-12
GO:0030414	molecular_function	peptidase inhibitor activity	3	10	51	57371	211	Os.12713.1.S2_a_at // Os.37729.1.S1_s_at // Os.4653.1.S1_at // Os.48206.1.S1_at // Os.32459.1.S1_at // Os.38812.1.S1_at // Os.9169.1.S1_x_at // Os.36283.1.S1_at // Os.22594.1.S1_at // Os.32459.2.S1_x_at	5.73644	1.07e-12
GO:0061134	molecular_function	peptidase regulator activity	2	10	51	57371	211	Os.12713.1.S2_a_at // Os.37729.1.S1_s_at // Os.4653.1.S1_at // Os.48206.1.S1_at // Os.32459.1.S1_at // Os.38812.1.S1_at // Os.9169.1.S1_x_at // Os.36283.1.S1_at // Os.22594.1.S1_at // Os.32459.2.S1_x_at	5.73644	1.07e-12
GO:0061135	molecular_function	endopeptidase regulator activity	3	10	51	57371	211	Os.12713.1.S2_a_at // Os.37729.1.S1_s_at // Os.4653.1.S1_at // Os.48206.1.S1_at // Os.32459.1.S1_at // Os.38812.1.S1_at // Os.9169.1.S1_x_at // Os.36283.1.S1_at // Os.22594.1.S1_at // Os.32459.2.S1_x_at	5.73644	1.07e-12
GO:0004857	molecular_function	enzyme inhibitor activity	2	10	127	57371	211	Os.12713.1.S2_a_at // Os.37729.1.S1_s_at // Os.4653.1.S1_at // Os.48206.1.S1_at // Os.32459.1.S1_at // Os.38812.1.S1_at // Os.9169.1.S1_x_at // Os.36283.1.S1_at // Os.22594.1.S1_at // Os.32459.2.S1_x_at	4.42018	1.14e-08
GO:0004568	molecular_function	chitinase activity	5	7	41	57371	211	Os.170.1.S1_at // Os.20289.1.S1_at // Os.22000.1.S1_at // Os.22058.1.S1_at // Os.3415.1.S1_s_at // Os.20230.1.S1_at // Os.3121.1.S1_at	5.53674	3.34e-08
GO:0030234	molecular_function	enzyme regulator activity	1	10	240	57371	211	Os.12713.1.S2_a_at // Os.37729.1.S1_s_at // Os.4653.1.S1_at // Os.48206.1.S1_at // Os.32459.1.S1_at // Os.38812.1.S1_at // Os.9169.1.S1_x_at // Os.36283.1.S1_at // Os.22594.1.S1_at // Os.32459.2.S1_x_at	3.50197	3.88e-06
GO:0016491	molecular_function	oxidoreductase activity	2	21	1634	57371	211	Os.2237.1.S1_at // Os.55918.1.S1_at // Os.11549.1.S1_at // Os.10510.1.S1_at // Os.52833.1.S1_at // Os.264.1.S1_at // Os.4717.1.S1_at // Os.17112.1.S1_at // OsAffx.29770.1.S1_at // Os.4766.1.S1_at // Os.37454.1.S1_at // Os.21634.1.S1_at // Os.47914.1.S1_at // Os.7935.1.S1_at // Os.19283.1.S1_s_at // Os.6450.1.S1_at // Os.5295.1.S1_at // Os.55595.1.S1_at // Os.54967.1.S1_at // Os.27638.1.S1_at // O…	1.80506	6.06e-05
GO:0043169	molecular_function	cation binding	3	32	3367	57371	211	Os.2237.1.S1_at // Os.55918.1.S1_at // Os.11549.1.S1_at // Os.34841.1.S1_at // Os.170.1.S1_at // Os.52833.1.S1_at // Os.264.1.S1_at // Os.27794.1.S1_at // Os.4717.1.S1_at // Os.17112.1.S1_at // Os.11510.1.S1_at // Os.11510.1.S1_s_at // Os.26852.1.A1_at // Os.50057.1.S1_at // Os.46084.1.S1_at // Os.3121.1.S1_at // Os.4766.1.S1_at // Os.27569.1.S2_at // Os.15440.1.S1_at // Os.28649.1.S1_at // Os.10…	1.36969	6.06e-05
GO:0004553	molecular_function	hydrolase activity, hydrolyzing O-glycosyl compounds	4	11	458	57371	211	Os.170.1.S1_at // Os.20289.1.S1_at // Os.22000.1.S1_at // Os.22058.1.S1_at // Os.11510.1.S1_at // Os.3415.1.S1_s_at // Os.11510.1.S1_s_at // Os.20230.1.S1_at // Os.3121.1.S1_at // Os.14978.1.S1_a_at // Os.37717.1.A1_s_at	2.70716	8.91e-05
GO:0016798	molecular_function	hydrolase activity, acting on glycosyl bonds	3	11	482	57371	211	Os.170.1.S1_at // Os.20289.1.S1_at // Os.22000.1.S1_at // Os.22058.1.S1_at // Os.11510.1.S1_at // Os.3415.1.S1_s_at // Os.11510.1.S1_s_at // Os.20230.1.S1_at // Os.3121.1.S1_at // Os.14978.1.S1_a_at // Os.37717.1.A1_s_at	2.63348	0.000138
GO:0033897	molecular_function	ribonuclease T2 activity	8	3	9	57371	211	Os.12922.1.S1_at // Os.47388.1.S1_s_at // Os.9417.1.S1_at	6.50197	0.000246
GO:0004521	molecular_function	endoribonuclease activity	6	4	34	57371	211	Os.12922.1.S1_at // Os.47388.1.S1_s_at // Os.9417.1.S1_at // Os.15440.1.S1_at	4.99947	0.000448
GO:0016892	molecular_function	endoribonuclease activity, producing 3'-phosphomonoesters	7	3	13	57371	211	Os.12922.1.S1_at // Os.47388.1.S1_s_at // Os.9417.1.S1_at	5.97146	0.000741
GO:0016894	molecular_function	endonuclease activity, active with either ribo- or deoxyribonucleic acids and producing 3'-phosphomonoesters	6	3	13	57371	211	Os.12922.1.S1_at // Os.47388.1.S1_s_at // Os.9417.1.S1_at	5.97146	0.000741
GO:0004540	molecular_function	ribonuclease activity	5	4	54	57371	211	Os.12922.1.S1_at // Os.47388.1.S1_s_at // Os.9417.1.S1_at // Os.15440.1.S1_at	4.33205	0.002481
GO:0016787	molecular_function	hydrolase activity	2	26	3008	57371	211	Os.12922.1.S1_at // Os.47388.1.S1_s_at // Os.37890.1.S1_s_at // Os.12535.1.S1_at // Os.170.1.S1_at // Os.20289.1.S1_at // Os.22000.1.S1_at // Os.22058.1.S1_at // Os.37890.1.S1_at // Os.11510.1.S1_at // Os.54869.1.S1_at // Os.11718.1.S1_at // Os.3415.1.S1_s_at // Os.11510.1.S1_s_at // Os.22796.1.S1_at // Os.9417.1.S1_at // Os.20230.1.S1_at // Os.3121.1.S1_at // Os.52261.1.S1_at // Os.15440.1.S1_at…	1.23279	0.002481
GO:0004601	molecular_function	peroxidase activity	4	6	186	57371	211	Os.2237.1.S1_at // Os.55918.1.S1_at // Os.11549.1.S1_at // Os.52833.1.S1_at // Os.264.1.S1_at // Os.55595.1.S1_at	3.13274	0.003339
GO:0016684	molecular_function	oxidoreductase activity, acting on peroxide as acceptor	3	6	186	57371	211	Os.2237.1.S1_at // Os.55918.1.S1_at // Os.11549.1.S1_at // Os.52833.1.S1_at // Os.264.1.S1_at // Os.55595.1.S1_at	3.13274	0.003339
GO:0046872	molecular_function	metal ion binding	4	26	3129	57371	211	Os.2237.1.S1_at // Os.55918.1.S1_at // Os.11549.1.S1_at // Os.34841.1.S1_at // Os.52833.1.S1_at // Os.264.1.S1_at // Os.27794.1.S1_at // Os.4717.1.S1_at // Os.17112.1.S1_at // Os.26852.1.A1_at // Os.50057.1.S1_at // Os.46084.1.S1_at // Os.4766.1.S1_at // Os.27569.1.S2_at // Os.15440.1.S1_at // Os.28649.1.S1_at // Os.10583.1.S1_s_at // Os.19283.1.S1_s_at // Os.5295.1.S1_at // Os.10583.1.S1_at // O…	1.17589	0.004374
GO:0016209	molecular_function	antioxidant activity	1	6	214	57371	211	Os.2237.1.S1_at // Os.55918.1.S1_at // Os.11549.1.S1_at // Os.52833.1.S1_at // Os.264.1.S1_at // Os.55595.1.S1_at	2.93043	0.006704
GO:0004519	molecular_function	endonuclease activity	5	4	84	57371	211	Os.12922.1.S1_at // Os.47388.1.S1_s_at // Os.9417.1.S1_at // Os.15440.1.S1_at	3.69462	0.01155
GO:0008289	molecular_function	lipid binding	2	4	99	57371	211	Os.37890.1.S1_s_at // Os.37890.1.S1_at // Os.27520.2.S1_x_at // Os.27520.1.S1_at	3.45758	0.019806
GO:0008519	molecular_function	ammonium transmembrane transporter activity	7	2	12	57371	211	Os.52796.2.S1_x_at // Os.1193.1.S1_at	5.50197	0.031821
GO:0015101	molecular_function	organic cation transmembrane transporter activity	6	2	12	57371	211	Os.52796.2.S1_x_at // Os.1193.1.S1_at	5.50197	0.031821
GO:0043167	molecular_function	ion binding	2	40	6641	57371	211	Os.2237.1.S1_at // Os.55918.1.S1_at // Os.11549.1.S1_at // Os.34841.1.S1_at // Os.170.1.S1_at // Os.52833.1.S1_at // Os.264.1.S1_at // Os.19375.1.S1_at // Os.50342.1.S1_at // Os.27794.1.S1_at // Os.4717.1.S1_at // Os.17112.1.S1_at // Os.11510.1.S1_at // Os.11510.1.S1_s_at // Os.26852.1.A1_at // Os.22796.1.S1_at // Os.50057.1.S1_at // OsAffx.21790.1.S1_at // Os.46084.1.S1_at // Os.3121.1.S1_at // …	0.711678	0.040569
GO:0005488	molecular_function	binding	1	58	10779	57371	211	Os.2237.1.S1_at // Os.12922.1.S1_at // Os.47388.1.S1_s_at // Os.55918.1.S1_at // Os.11549.1.S1_at // Os.54545.1.S1_at // Os.37890.1.S1_s_at // Os.34841.1.S1_at // Os.170.1.S1_at // Os.52833.1.S1_at // Os.22000.1.S1_at // Os.264.1.S1_at // Os.19375.1.S1_at // Os.50342.1.S1_at // Os.37890.1.S1_at // Os.27794.1.S1_at // Os.4717.1.S1_at // Os.17112.1.S1_at // Os.30512.1.S1_at // Os.12032.1.S1_at // O…	0.54898	0.043462
GO:0020037	molecular_function	heme binding	4	7	501	57371	211	Os.2237.1.S1_at // Os.55918.1.S1_at // Os.11549.1.S1_at // Os.52833.1.S1_at // Os.264.1.S1_at // Os.4717.1.S1_at // Os.55595.1.S1_at	1.92562	0.085838
GO:0046906	molecular_function	tetrapyrrole binding	3	7	510	57371	211	Os.2237.1.S1_at // Os.55918.1.S1_at // Os.11549.1.S1_at // Os.52833.1.S1_at // Os.264.1.S1_at // Os.4717.1.S1_at // Os.55595.1.S1_at	1.89994	0.093528
