# Supplementary material for: Gene expression and plant hormone levels in two contrasting rice genotypes responding to brown planthopper infestation
Source: BMC Plant Biol. 2017 Feb 28;17:57. doi: 10.1186/s12870-017-1005-7 (PMC5331639; doi:10.1186/s12870-017-1005-7)
Supplement: Additional file 6: — The 103 potential resistance-related genes in the four BPH-resistance QTL regions in RH. (XLSX 15 kb) [file 12870_2017_1005_MOESM6_ESM.xlsx]

## Sheet: Qbph3
41 Differential Gene ID in Qbph3	Fold change	Gene description
R6P/T6P
LOC_Os03g12280	0.0376	hypothetical protein
LOC_Os03g12700	2.2486	expressed protein
LOC_Os03g12990	0.3928	Phytosulfokine precursor protein containing protein
LOC_Os03g13460	0.4794	microtubule associated protein family protein
LOC_Os03g15110	0.3808	expressed protein
LOC_Os03g15600	0.4042	expressed protein
LOC_Os03g15900	4.7971	SH3 domain containing protein
LOC_Os03g15960	0.3164	17.4 kDa class I heat shock protein
LOC_Os03g16020	0.2441	17.4 kDa class I heat shock protein
LOC_Os03g16030	0.2064	17.4 kDa class I heat shock protein
LOC_Os03g16740	0.1145	Protein kinase APK1B
LOC_Os03g17410	0.0764	expressed protein
LOC_Os03g17680	3.3971	expressed protein
R24P/T24P
LOC_Os03g11400	3.1494	Targeting protein for Xklp2 containing protein
LOC_Os03g11540	2.9511	replication factor-a protein 1 containing protein
LOC_Os03g11900	0.4595	Sugar carrier protein C, putative
LOC_Os03g12260	2.43	Cytochrome P450 family protein
LOC_Os03g12500	0.2488	Cytochrome P450 74A2, putative
LOC_Os03g12890	0.2159	Branched-chain-amino-acid aminotransferase 5
LOC_Os03g13210	0.1643	Peroxidase N precursor, putative
LOC_Os03g13250	0.497	Peptide transporter PTR2, putative
LOC_Os03g13310	0.4958	Myb-like DNA-binding domain containing protein
LOC_Os03g13370	2.0234	TPR Domain containing protein
LOC_Os03g14050	0.4984	SCUTL1, putative
LOC_Os03g14130	2.942	proline-rich protein, putative
LOC_Os03g14140	3.9521	expressed protein
LOC_Os03g14730	2.2257	esterase, putative
LOC_Os03g15190	3.2448	expressed protein
LOC_Os03g15460	2.4044	expressed protein
LOC_Os03g16350	0.4779	DNA-binding protein, putative
LOC_Os03g16440	2.2903	chloroplastic outer envelope membrane protein, putative
LOC_Os03g16470	2.196	expressed protein
LOC_Os03g16610	2.8826	laccase, putative
LOC_Os03g16780	2.2224	ankyrin repeat family protein, putative
LOC_Os03g16950	0.1253	33 kDa secretory protein, putative
LOC_Os03g17060	2.5124	RNA-binding protein, putative
LOC_Os03g17200	0.3405	uncharacterized plant-specific domain
RH only
LOC_Os03g12660		Cytochrome P450 family protein,
LOC_Os03g15630		Harpin-induced protein 1 containing protein
LOC_Os03g16450		pentatricopeptide
LOC_Os03g17610		DNA topoisomerase VIA

## Sheet: Bph17
34 Differential Gene ID in Bph17	Fold change	Gene description
R6P/T6P
LOC_Os04g08550	0.1824	oxidoreductase
LOC_Os04g09450	0.1387	hypothetical protein
LOC_Os04g10940	4.5997	hypothetical protein
LOC_Os04g11440	0.0837	F-box protein interaction domain containing protein
LOC_Os04g11790	0.3829	F-box domain containing protein
LOC_Os04g12010	0.2891	HGA1
LOC_Os04g14170	3.8695	retrotransposon protein
LOC_Os04g14810	0.2233	3'-5' exonuclease family protein
LOC_Os04g15550	12.2174	expressed protein
LOC_Os04g15580	2.0063	D-mannose binding lectin family protein
LOC_Os04g15920	2.0388	mannitol dehydrogenase
R24P/T24P
LOC_Os04g08280	2.2415	retrotransposon protein
LOC_Os04g08390	2.1472	Leucine Rich Repeat family
LOC_Os04g08550	0.2046	oxidoreductase
LOC_Os04g09450	0.1385	hypothetical protein
LOC_Os04g09570	0.2595	expressed protein
LOC_Os04g09920	0.4006	Cytochrome P450 family protein
LOC_Os04g10530	2.481	Amidase family protein
LOC_Os04g10940	11.3999	hypothetical protein
LOC_Os04g11440	0.1295	F-box protein interaction domain containing protein
LOC_Os04g11970	2.0792	O-methyltransferase family protein
LOC_Os04g12010	0.4262	HGA1
LOC_Os04g13210	0.458	glutathione-conjugate transporter
LOC_Os04g14170	3.9317	retrotransposon protein
LOC_Os04g14540	2.6218	hypothetical protein
LOC_Os04g14760	2.2828	phosphoglycerate/bisphosphoglycerate mutase family protein
LOC_Os04g15550	10.2576	expressed protein
LOC_Os04g15800	2.5941	expressed protein
RH only
LOC_Os04g08400		RNA recognition motif family protein
LOC_Os04g11780		resistance protein LR10
LOC_Os04g13480		Response regulator receiver domain containing protein
LOC_Os04g14220		NB-ARC domain containing protein
LOC_Os04g15650		Leucine Rich Repeat family protein
LOC_Os04g15840		Alpha-expansin 11 precursor

## Sheet: Bph3
10 Differential Gene ID in Bph3	Fold change	Gene description
R6P/T6P
LOC_Os06g03520	2.3941	expressed protein
LOC_Os06g03700	2.3871	oligopeptide transporter 9, putative
R24P/T24P
LOC_Os06g03710	3.5516	GRAS family transcription factor containing protein
LOC_Os06g03810	0.1688	expressed protein
LOC_Os06g03830	0.4675	oxidoreductase, short chain dehydrogenase/reductase family protein
RH only
LOC_Os06g04080		Glycosyl hydrolases family 17 protein
LOC_Os06g08560		ABC transporter family protein
LOC_Os06g08640		Transferase family protein
LOC_Os06g08660		pentatricopeptide
LOC_Os06g09170		Zn-finger in Ran binding protein and others containing protein

## Sheet: Qbph10
21 Differential Gene ID in Qbph10	Fold change	Gene description
R6P/T6P
LOC_Os10g39510	34.9971	expressed protein
LOC_Os10g39700	2.0564	Acidic 27 kDa endochitinase precursor
LOC_Os10g40430	0.4363	Protease inhibitor/seed storage/LTP family protein
LOC_Os10g40520	5.4348	Cortical cell delineating protein precursor
LOC_Os10g41260	0.0586	MCB1 protein, putative
R24P/T24P
LOC_Os10g39740	2.2154	Glutathione S-transferase, C-terminal domain containing protein
LOC_Os10g39930	2.0155	Cytochrome P450 family protein
LOC_Os10g40130	2.4485	UDP-N-acetylmuramyl-tripeptide synthetases family protein
LOC_Os10g40360	0.4111	Proline dehydrogenase family protein
LOC_Os10g40480	0.3724	Cortical cell delineating protein precursor
LOC_Os10g40620	2.097	expressed protein
LOC_Os10g40700	2.9219	Beta-expansin 1a precursor
LOC_Os10g40920	2.0353	pentatricopeptide, putative
LOC_Os10g41230	0.4571	HD-ZIP protein N terminus containing protein
LOC_Os10g41410	2.404	Nucleoside diphosphate kinase 1
LOC_Os10g41550	0.4625	Glycosyl hydrolase family 14 protein
LOC_Os10g41650	2.3485	Transcription factor HBP-1b
RH only
LOC_Os10g39710		Strictosidine synthase family protein
LOC_Os10g39980		transmembrane protein
LOC_Os10g41090		retrotransposon protein
LOC_Os10g41290		Protein kinase G11A
